# Supplementary material for: (3aS,4R,5R,6S,7aR)-4,5-Di­bromo-2-[4-(tri­fluoro­meth­yl)phen­yl]-2,3,3a,4,5,6,7,7a-octa­hydro-3a,6-ep­oxy-1H-isoindol-1-one: crystal structure and Hirshfeld surface analysis
Source: Acta Crystallogr E Crystallogr Commun. 2021 Apr 9;77(Pt 5):466–72. doi: 10.1107/S2056989021003200 (PMC8100269; doi:10.1107/S2056989021003200)
Supplement: Supplementary file 1 [file e-77-00466-sup1.cif]

##############################################################################
#                                                                            #
# This CIF contains the data in a paper accepted for publication in          #
# Acta Crystallographica Section E. It conforms to the requirements of       #
# Notes for Authors for Acta Crystallographica Section E, and has been       #
# peer reviewed under the auspices of the IUCr Commission on Journals.       #
#                                                                            #
# Full details of the Crystallographic Information File format               #
# are given in the paper "The Crystallographic Information File (CIF):       #
# a New Standard Archive File for Crystallography" by S. R. Hall, F. H.      #
# Allen and I. D. Brown [Acta Cryst. (1991), A47, 655-685].                  #
#                                                                            #
# The current version of the core CIF dictionary is obtainable from          #
# ftp://ftp.iucr.org/pub/cif_core.dic.                                       #
#                                                                            #
# Software is freely available for graphical display of the structure(s)     #
# in this CIF. For information consult the CIF software page                 #
# http://www.iucr.org/resources/cif/software.                                #
#                                                                            #
# This file may be used for bona fide research purposes within the           #
# scientific community so long as proper attribution is given to the journal # 
# article from which it was obtained.                                        #
#                                                                            #
##############################################################################
data_I
_audit_creation_method     'SHELXL-2018/3'
_journal_date_recd_electronic     2021-03-12
_journal_date_accepted     2021-03-26
_journal_name_full     'Acta Crystallographica, Section E'
_journal_year     2021
_journal_volume     77
_journal_issue      5
_journal_page_first     466
_journal_page_last     472
_journal_paper_category     GO
_journal_paper_doi     10.1107/S2056989021003200
_journal_coeditor_code     ZN2006
_publ_contact_author_name     'Sixberth Mlowe'
_publ_contact_author_address
;
University of Dar es Salaam,
Dar es Salaam University College of Education,
Department of Chemistry,
P.O. Box 2329,
Dar es Salaam,
Tanzania
;
_publ_contact_author_email     'sixberth.mlowe@duce.ac.tz'
_publ_contact_author_fax     ?
_publ_contact_author_phone     ?
_publ_section_title
;\
(3a<i>S</i>,4<i>R</i>,5<i>R</i>,6<i>S</i>,7a<i>R</i>)-4,5-Dibromo-2-[4-\
(trifluoromethyl)phenyl]-2,3,3a,4,5,6,7,7a-octahydro-3a,6-epoxy-1<i>H</i>-\
isoindol-1-one: crystal structure and Hirshfeld surface analysis
;
loop_
    _publ_author_name
    _publ_author_address
    'Dmitriy F. Mertsalov'
;
Department of Organic Chemistry,
Peoples' Friendship University of Russia (RUDN University),
6 Miklukho-Maklaya St., 117198, Moscow,
Russian Federation
;
    'Kseniia A. Alekseeva'
;
Department of Organic Chemistry,
Peoples' Friendship University of Russia (RUDN University),
6 Miklukho-Maklaya St., 117198, Moscow,
Russian Federation
;
    'Daria S. Magrycheva'
;
Department of Organic Chemistry,
Peoples' Friendship University of Russia (RUDN University),
6 Miklukho-Maklaya St., 117198, Moscow,
Russian Federation
;
    'Maxim E. Cheshigin'
;
Department of Organic Chemistry,
Peoples' Friendship University of Russia (RUDN University),
6 Miklukho-Maklaya St., 117198, Moscow,
Russian Federation
;
    'Sevim T\"urktekin \,Celikesir'
;
Department of Physics,
Faculty of Sciences,
Erciyes University,
38039 Kayseri,
Turkey
;
    'Mehmet Akkurt'
;
Department of Physics,
Faculty of Sciences,
Erciyes University,
38039 Kayseri,
Turkey
;
    'Mikhail S. Grigoriev'
;
Frumkin Institute of Physical Chemistry and Electrochemistry,
Russian Academy of Sciences,
Leninskiy prospect 31-4, Moscow 119071,
Russian Federation
;
    'Sixberth Mlowe'
;
University of Dar es Salaam,
Dar es Salaam University College of Education,
Department of Chemistry,
PO Box 2329,
Dar es Salaam,
Tanzania
;
_publ_section_synopsis
;
In the crystal structure, molecule pairs generate rings with <i>R</i>^2^~2~(8)
motifs by dimeric C---H...O hydrogen bonds. These pairs of molecules form
molecular layers parallel to the (100) plane by C---H...\p and C---Br...\p
interactions. Interlayer van der Waals interactions stabilize the molecular
packing.
;
_chemical_name_systematic
;\
(3a<i>S</i>,4<i>R</i>,5<i>R</i>,6<i>S</i>,7a<i>R</i>)-\
4,5-Dibromo-2-[4-(trifluoromethyl)phenyl]-2,3,3a,4,5,6,7,7a-octahydro-\
3a,6-epoxy-1<i>H</i>-isoindol-1-one
;
_chemical_name_common     ?
_chemical_formula_moiety     'C15 H12 Br2 F3 N O2'
_chemical_formula_sum     'C15 H12 Br2 F3 N O2'
_chemical_formula_iupac     'C15 H12 Br2 F3 N O2'
_chemical_formula_weight     455.08
_chemical_melting_point     ?
_space_group_crystal_system     monoclinic
_space_group_name_H-M_alt     'P 21/c'
_space_group_name_Hall     '-P 2ybc'
loop_
    _space_group_symop_operation_xyz
    'x, y, z'
    '-x, y+1/2, -z+1/2'
    '-x, -y, -z'
    'x, -y-1/2, z-1/2'
_cell_length_a     6.6543(2)
_cell_length_b     18.9031(5)
_cell_length_c     25.1995(7)
_cell_angle_alpha     90
_cell_angle_beta     97.132(2)
_cell_angle_gamma     90
_cell_volume     3145.24(15)
_cell_formula_units_Z     8
_cell_measurement_reflns_used     6983
_cell_measurement_theta_min     3.09
_cell_measurement_theta_max     22.07
_cell_measurement_temperature     296(2)
_exptl_crystal_description     'plate'
_exptl_crystal_colour     'light beige'
_exptl_crystal_size_max     0.440
_exptl_crystal_size_mid     0.120
_exptl_crystal_size_min     0.040
_exptl_crystal_density_diffrn     1.922
_exptl_crystal_density_meas     ?
_exptl_crystal_density_method     ?
_exptl_crystal_F_000     1776
_exptl_absorpt_coefficient_mu     5.194
_exptl_absorpt_correction_type     multi-scan
_exptl_absorpt_process_details
;
(SADABS; Bruker, 2013)
;
_exptl_absorpt_correction_T_min     0.704
_exptl_absorpt_correction_T_max     0.819
_diffrn_ambient_temperature     296(2)
_diffrn_source     ?
_diffrn_radiation_type     MoK\a
_diffrn_radiation_wavelength     0.71073
_diffrn_measurement_device_type     'Bruker KAPPA APEXII area-detector'
_diffrn_measurement_method     '\f and \w scans'
_diffrn_detector_area_resol_mean     ?
_diffrn_reflns_number     44884
_diffrn_reflns_av_R_equivalents     0.0573
_diffrn_reflns_av_unetI/netI     0.0481
_diffrn_reflns_theta_min     4.202
_diffrn_reflns_theta_max     27.499
_diffrn_reflns_theta_full     25.242
_diffrn_measured_fraction_theta_max     0.995
_diffrn_measured_fraction_theta_full     0.994
_diffrn_reflns_limit_h_min     -8
_diffrn_reflns_limit_h_max     8
_diffrn_reflns_limit_k_min     -24
_diffrn_reflns_limit_k_max     24
_diffrn_reflns_limit_l_min     -32
_diffrn_reflns_limit_l_max     32
_refine_special_details     ?
_reflns_number_total     7199
_reflns_number_gt     4255
_reflns_threshold_expression     'I > 2\s(I)'
_refine_ls_structure_factor_coef     Fsqd
_refine_ls_matrix_type     full
_refine_ls_R_factor_all     0.0894
_refine_ls_R_factor_gt     0.0376
_refine_ls_wR_factor_gt     0.0636
_refine_ls_wR_factor_ref     0.0767
_refine_ls_goodness_of_fit_ref     0.999
_refine_ls_restrained_S_all     1.051
_refine_ls_number_reflns     7199
_refine_ls_number_parameters     471
_refine_ls_number_restraints     204
_refine_ls_hydrogen_treatment     constr
_refine_ls_weighting_scheme     calc
_refine_ls_weighting_details
              'w=1/[\s^2^(Fo^2^)+(0.0254P)^2^+2.0670P] where P=(Fo^2^+2Fc^2^)/3'
_atom_sites_solution_hydrogens     geom
_atom_sites_solution_primary     ?
_atom_sites_solution_secondary     ?
_refine_ls_shift/su_max     0.001
_refine_ls_shift/su_mean     0.000
_refine_diff_density_max     0.522
_refine_diff_density_min     -0.441
_refine_ls_extinction_method     none
_refine_ls_extinction_coef     .
loop_
    _atom_type_symbol
    _atom_type_description
    _atom_type_scat_dispersion_real
    _atom_type_scat_dispersion_imag
    _atom_type_scat_source
    'C' 'C' 0.0033 0.0016
                         'International Tables Vol C Tables 4.2.6.8 and 6.1.1.4'
    'H' 'H' 0.0000 0.0000
                         'International Tables Vol C Tables 4.2.6.8 and 6.1.1.4'
    'N' 'N' 0.0061 0.0033
                         'International Tables Vol C Tables 4.2.6.8 and 6.1.1.4'
    'O' 'O' 0.0106 0.0060
                         'International Tables Vol C Tables 4.2.6.8 and 6.1.1.4'
    'F' 'F' 0.0171 0.0103
                         'International Tables Vol C Tables 4.2.6.8 and 6.1.1.4'
    'Br' 'Br' -0.2901 2.4595
                         'International Tables Vol C Tables 4.2.6.8 and 6.1.1.4'
_computing_data_collection
;
APEX2 (Bruker, 2013)
;
_computing_cell_refinement
;
SAINT (Bruker, 2013)
;
_computing_data_reduction
;
SAINT (Bruker, 2013)
;
_computing_structure_solution
;
SHELXT (Sheldrick, 2015a)
;
_computing_structure_refinement
;
SHELXL (Sheldrick, 2015b)
;
_computing_molecular_graphics
;
ORTEP-3 for Windows (Farrugia, 2012)
;
_computing_publication_material
;
PLATON (Spek, 2020)
;
loop_
    _atom_site_type_symbol
    _atom_site_label
    _atom_site_fract_x
    _atom_site_fract_y
    _atom_site_fract_z
    _atom_site_U_iso_or_equiv
    _atom_site_adp_type
    _atom_site_calc_flag
    _atom_site_occupancy
    _atom_site_disorder_assembly
    _atom_site_disorder_group
    Br Br1 0.04969(6) 0.49524(2) 0.40882(2) 0.05936(12) Uani d 1 . .
    Br Br2 0.16433(6) 0.33168(2) 0.52432(2) 0.05972(13) Uani d 1 . .
    F F1 0.8250(14) 0.4392(8) 0.1004(3) 0.100(3) Uani d 0.60(3) . .
    F F2 0.984(3) 0.5243(3) 0.1380(4) 0.097(3) Uani d 0.60(3) . .
    F F3 1.1221(17) 0.4233(8) 0.1395(5) 0.105(4) Uani d 0.60(3) . .
    F F1A 0.8229(18) 0.4756(13) 0.1027(6) 0.099(5) Uani d 0.40(3) . .
    F F2A 1.084(3) 0.5104(9) 0.1523(7) 0.100(5) Uani d 0.40(3) . .
    F F3A 1.056(3) 0.4043(6) 0.1284(6) 0.082(4) Uani d 0.40(3) . .
    O O1 0.7970(4) 0.29869(13) 0.36728(11) 0.0602(7) Uani d 1 . .
    O O8 0.5397(3) 0.44953(12) 0.44391(9) 0.0477(6) Uani d 1 . .
    N N2 0.6066(4) 0.39552(14) 0.33412(11) 0.0394(7) Uani d 1 . .
    C C1 0.6561(5) 0.33992(18) 0.36860(14) 0.0423(8) Uani d 1 . .
    C C3 0.4324(5) 0.43625(18) 0.34806(13) 0.0417(8) Uani d 1 . .
    H H3A 0.311584 0.426135 0.323570 0.050 Uiso calc 1 . .
    H H3B 0.459315 0.486670 0.347699 0.050 Uiso calc 1 . .
    C C3A 0.4104(5) 0.41102(17) 0.40351(13) 0.0368(8) Uani d 1 . .
    C C4 0.2098(5) 0.41007(17) 0.42722(13) 0.0394(8) Uani d 1 . .
    H H4A 0.131785 0.367487 0.416059 0.047 Uiso calc 1 . .
    C C5 0.2862(5) 0.40741(18) 0.48724(13) 0.0436(8) Uani d 1 . .
    H H5A 0.254387 0.452572 0.503380 0.052 Uiso calc 1 . .
    C C6 0.5167(5) 0.4022(2) 0.48785(14) 0.0489(9) Uani d 1 . .
    H H6A 0.592991 0.417081 0.521802 0.059 Uiso calc 1 . .
    C C7 0.5857(5) 0.3323(2) 0.46770(15) 0.0548(10) Uani d 1 . .
    H H7A 0.526303 0.292812 0.484771 0.066 Uiso calc 1 . .
    H H7B 0.732082 0.328072 0.473085 0.066 Uiso calc 1 . .
    C C7A 0.5045(5) 0.33729(17) 0.40819(13) 0.0387(8) Uani d 1 . .
    H H7AA 0.402046 0.300829 0.398258 0.046 Uiso calc 1 . .
    C C11 0.6955(5) 0.41029(17) 0.28750(14) 0.0399(8) Uani d 1 . .
    C C12 0.5936(6) 0.4528(2) 0.24827(16) 0.0553(10) Uani d 1 . .
    H H12A 0.468838 0.472055 0.253387 0.066 Uiso calc 1 . .
    C C13 0.6754(6) 0.4671(2) 0.20159(16) 0.0613(11) Uani d 1 . .
    H H13A 0.604994 0.495703 0.175597 0.074 Uiso calc 1 . .
    C C14 0.8598(6) 0.43931(19) 0.19327(15) 0.0498(9) Uani d 1 . .
    C C15 0.9620(5) 0.39722(19) 0.23196(15) 0.0486(9) Uani d 1 . .
    H H15A 1.087012 0.378300 0.226660 0.058 Uiso calc 1 . .
    C C16 0.8817(5) 0.38265(18) 0.27862(14) 0.0468(9) Uani d 1 . .
    H H16A 0.952961 0.353997 0.304433 0.056 Uiso calc 1 . .
    C C17 0.9517(7) 0.4566(2) 0.14398(18) 0.0672(12) Uani d 1 . .
    Br Br21 -0.02652(5) 0.90131(2) 0.77414(2) 0.05796(12) Uani d 1 . .
    Br Br22 0.19224(7) 0.74494(2) 0.89213(2) 0.07068(14) Uani d 1 . .
    F F21 0.6437(15) 0.8625(7) 0.4491(3) 0.138(4) Uani d 0.640(15) . .
    F F22 0.7980(19) 0.9531(3) 0.4818(4) 0.113(3) Uani d 0.640(15) . .
    F F23 0.9516(12) 0.8560(6) 0.4812(3) 0.116(3) Uani d 0.640(15) . .
    F F21A 0.674(3) 0.9420(7) 0.4653(6) 0.111(5) Uani d 0.360(15) . .
    F F22A 0.9709(17) 0.9064(12) 0.4937(5) 0.137(6) Uani d 0.360(15) . .
    F F23A 0.751(3) 0.8377(5) 0.4539(4) 0.094(4) Uani d 0.360(15) . .
    O O21 0.7477(4) 0.73028(14) 0.72019(11) 0.0656(8) Uani d 1 . .
    O O28 0.4682(3) 0.87970(12) 0.79846(9) 0.0481(6) Uani d 1 . .
    N N22 0.5250(4) 0.81952(15) 0.69035(11) 0.0414(7) Uani d 1 . .
    C C21 0.6025(5) 0.76761(19) 0.72515(15) 0.0451(9) Uani d 1 . .
    C C23 0.3412(5) 0.85182(19) 0.70647(13) 0.0422(8) Uani d 1 . .
    H H23A 0.220656 0.833540 0.685316 0.051 Uiso calc 1 . .
    H H23B 0.344086 0.902874 0.702787 0.051 Uiso calc 1 . .
    C C23A 0.3480(4) 0.83071(17) 0.76374(13) 0.0372(8) Uani d 1 . .
    C C24 0.1603(5) 0.82315(18) 0.79201(14) 0.0425(8) Uani d 1 . .
    H H24A 0.093727 0.777509 0.783839 0.051 Uiso calc 1 . .
    C C25 0.2563(5) 0.82648(19) 0.85095(14) 0.0481(9) Uani d 1 . .
    H H25A 0.207680 0.869136 0.867414 0.058 Uiso calc 1 . .
    C C26 0.4823(5) 0.8359(2) 0.84539(15) 0.0538(10) Uani d 1 . .
    H H26A 0.558598 0.858168 0.876756 0.065 Uiso calc 1 . .
    C C27 0.5823(5) 0.7695(2) 0.82783(15) 0.0578(11) Uani d 1 . .
    H H27A 0.555775 0.729042 0.849561 0.069 Uiso calc 1 . .
    H H27B 0.727365 0.775539 0.828410 0.069 Uiso calc 1 . .
    C C27A 0.4739(5) 0.76308(18) 0.77028(14) 0.0431(8) Uani d 1 . .
    H H27C 0.386791 0.721131 0.766510 0.052 Uiso calc 1 . .
    C C31 0.5911(5) 0.83652(18) 0.64070(14) 0.0418(8) Uani d 1 . .
    C C32 0.4639(6) 0.8728(2) 0.60261(15) 0.0556(10) Uani d 1 . .
    H H32A 0.336348 0.886497 0.610202 0.067 Uiso calc 1 . .
    C C33 0.5228(7) 0.8889(2) 0.55368(17) 0.0674(12) Uani d 1 . .
    H H33A 0.435143 0.913322 0.528468 0.081 Uiso calc 1 . .
    C C34 0.7117(7) 0.8691(2) 0.54186(17) 0.0624(11) Uani d 1 . .
    C C35 0.8395(6) 0.8327(2) 0.57932(17) 0.0597(11) Uani d 1 . .
    H H35A 0.966193 0.818608 0.571272 0.072 Uiso calc 1 . .
    C C36 0.7822(5) 0.81668(19) 0.62877(16) 0.0508(9) Uani d 1 . .
    H H36A 0.870853 0.792753 0.654043 0.061 Uiso calc 1 . .
    C C37 0.7765(9) 0.8866(3) 0.4889(2) 0.0852(15) Uani d 1 . .
loop_
    _atom_site_aniso_label
    _atom_site_aniso_U_11
    _atom_site_aniso_U_22
    _atom_site_aniso_U_33
    _atom_site_aniso_U_12
    _atom_site_aniso_U_13
    _atom_site_aniso_U_23
    Br1 0.0517(2) 0.0598(3) 0.0702(3) 0.01235(19) 0.0221(2) 0.0094(2)
    Br2 0.0562(2) 0.0703(3) 0.0529(3) -0.0180(2) 0.00743(19) 0.0129(2)
    F1 0.139(5) 0.110(7) 0.053(4) -0.014(4) 0.028(3) 0.003(4)
    F2 0.146(7) 0.066(4) 0.090(5) -0.004(4) 0.059(5) 0.013(3)
    F3 0.098(5) 0.135(7) 0.095(6) 0.033(5) 0.060(4) 0.032(5)
    F1A 0.106(6) 0.124(9) 0.073(6) 0.007(6) 0.033(5) 0.039(6)
    F2A 0.111(8) 0.104(8) 0.093(7) -0.056(6) 0.048(6) -0.011(5)
    F3A 0.123(8) 0.063(5) 0.075(6) 0.000(5) 0.065(6) -0.016(4)
    O1 0.0612(16) 0.0520(16) 0.0717(19) 0.0192(13) 0.0251(14) 0.0135(14)
    O8 0.0473(14) 0.0514(15) 0.0459(15) -0.0230(11) 0.0111(11) -0.0137(12)
    N2 0.0396(15) 0.0386(16) 0.0414(17) 0.0037(13) 0.0107(13) -0.0023(14)
    C1 0.0430(19) 0.038(2) 0.046(2) -0.0013(16) 0.0085(17) -0.0035(17)
    C3 0.0440(19) 0.038(2) 0.045(2) 0.0012(15) 0.0123(16) -0.0014(16)
    C3A 0.0372(17) 0.038(2) 0.0360(19) -0.0049(15) 0.0076(15) -0.0069(15)
    C4 0.0397(18) 0.0359(19) 0.043(2) -0.0047(15) 0.0074(16) -0.0032(16)
    C5 0.047(2) 0.044(2) 0.041(2) -0.0137(16) 0.0122(16) -0.0071(17)
    C6 0.043(2) 0.069(3) 0.034(2) -0.0185(19) -0.0001(16) -0.0061(19)
    C7 0.042(2) 0.071(3) 0.051(2) 0.0065(19) 0.0047(18) 0.010(2)
    C7A 0.0369(18) 0.0373(19) 0.042(2) -0.0022(15) 0.0069(15) -0.0033(16)
    C11 0.0433(19) 0.0356(19) 0.042(2) -0.0004(16) 0.0106(16) -0.0053(16)
    C12 0.056(2) 0.054(2) 0.060(3) 0.0161(19) 0.023(2) 0.010(2)
    C13 0.073(3) 0.058(3) 0.056(3) 0.022(2) 0.021(2) 0.014(2)
    C14 0.062(2) 0.042(2) 0.049(2) 0.0024(18) 0.022(2) -0.0051(18)
    C15 0.046(2) 0.054(2) 0.049(2) 0.0034(18) 0.0199(18) -0.0035(19)
    C16 0.048(2) 0.046(2) 0.046(2) 0.0053(17) 0.0057(17) -0.0022(18)
    C17 0.085(3) 0.061(3) 0.060(3) 0.011(3) 0.029(3) -0.001(3)
    Br21 0.0449(2) 0.0658(3) 0.0640(3) 0.01529(19) 0.01001(18) -0.0037(2)
    Br22 0.0775(3) 0.0783(3) 0.0609(3) 0.0063(2) 0.0271(2) 0.0142(2)
    F21 0.152(6) 0.201(8) 0.066(4) -0.033(5) 0.033(4) -0.014(5)
    F22 0.168(7) 0.079(4) 0.105(5) -0.015(4) 0.070(5) 0.016(3)
    F23 0.133(5) 0.135(6) 0.098(4) 0.027(4) 0.084(4) 0.020(4)
    F21A 0.140(9) 0.106(8) 0.096(7) 0.033(6) 0.058(6) 0.041(6)
    F22A 0.127(8) 0.169(11) 0.126(8) -0.033(7) 0.058(6) 0.029(7)
    F23A 0.155(9) 0.073(6) 0.060(5) 0.006(6) 0.044(6) -0.004(4)
    O21 0.0596(16) 0.0704(19) 0.071(2) 0.0285(14) 0.0227(14) 0.0036(15)
    O28 0.0453(13) 0.0506(15) 0.0469(15) -0.0105(11) -0.0005(11) -0.0058(12)
    N22 0.0339(14) 0.0492(18) 0.0421(17) 0.0020(13) 0.0088(13) -0.0051(14)
    C21 0.0384(19) 0.047(2) 0.050(2) 0.0017(17) 0.0064(17) -0.0056(18)
    C23 0.0351(17) 0.049(2) 0.043(2) 0.0041(15) 0.0061(15) -0.0030(17)
    C23A 0.0323(16) 0.0379(19) 0.041(2) -0.0039(15) 0.0022(15) -0.0074(16)
    C24 0.0396(18) 0.042(2) 0.047(2) 0.0026(15) 0.0097(16) -0.0066(17)
    C25 0.054(2) 0.050(2) 0.043(2) 0.0045(18) 0.0140(17) -0.0065(18)
    C26 0.051(2) 0.068(3) 0.040(2) -0.005(2) -0.0041(18) -0.006(2)
    C27 0.042(2) 0.079(3) 0.052(3) 0.013(2) 0.0056(18) 0.009(2)
    C27A 0.0360(18) 0.042(2) 0.052(2) 0.0030(15) 0.0069(16) 0.0021(17)
    C31 0.0422(19) 0.044(2) 0.040(2) -0.0074(16) 0.0101(16) -0.0095(17)
    C32 0.053(2) 0.066(3) 0.050(3) 0.009(2) 0.015(2) 0.001(2)
    C33 0.076(3) 0.069(3) 0.059(3) 0.005(2) 0.019(2) 0.007(2)
    C34 0.081(3) 0.055(3) 0.056(3) -0.015(2) 0.028(2) -0.010(2)
    C35 0.057(2) 0.059(3) 0.068(3) -0.012(2) 0.028(2) -0.017(2)
    C36 0.042(2) 0.057(2) 0.055(2) -0.0074(17) 0.0092(18) -0.0097(19)
    C37 0.113(5) 0.080(4) 0.069(4) -0.019(4) 0.038(3) -0.003(3)
_geom_special_details
;
 All esds (except the esd in the dihedral angle between two l.s. planes)
 are estimated using the full covariance matrix.  The cell esds are taken
 into account individually in the estimation of esds in distances, angles
 and torsion angles; correlations between esds in cell parameters are only
 used when they are defined by crystal symmetry.  An approximate (isotropic)
 treatment of cell esds is used for estimating esds involving l.s. planes.
;
loop_
    _geom_bond_atom_site_label_1
    _geom_bond_atom_site_label_2
    _geom_bond_site_symmetry_2
    _geom_bond_distance
    _geom_bond_publ_flag
    Br1 C4 . 1.954(3) ?
    Br2 C5 . 1.941(3) ?
    F1 F1A . 0.691(15) ?
    F1 C17 . 1.341(7) ?
    F1 F3A . 1.738(15) ?
    F2 F2A . 0.764(14) ?
    F2 C17 . 1.308(7) ?
    F2 F1A . 1.596(14) ?
    F3 F3A . 0.610(16) ?
    F3 C17 . 1.314(7) ?
    F3 F2A . 1.703(13) ?
    F1A C17 . 1.313(9) ?
    F2A C17 . 1.345(9) ?
    F3A C17 . 1.295(9) ?
    O1 C1 . 1.223(4) ?
    O8 C3A . 1.446(4) ?
    O8 C6 . 1.446(4) ?
    N2 C1 . 1.377(4) ?
    N2 C11 . 1.407(4) ?
    N2 C3 . 1.470(4) ?
    C1 C7A . 1.505(4) ?
    C3 C3A . 1.501(4) ?
    C3 H3A . 0.9700 ?
    C3 H3B . 0.9700 ?
    C3A C7A . 1.527(4) ?
    C3A C4 . 1.529(4) ?
    C4 C5 . 1.535(5) ?
    C4 H4A . 0.9800 ?
    C5 C6 . 1.536(5) ?
    C5 H5A . 0.9800 ?
    C6 C7 . 1.508(5) ?
    C6 H6A . 0.9800 ?
    C7 C7A . 1.532(5) ?
    C7 H7A . 0.9700 ?
    C7 H7B . 0.9700 ?
    C7A H7AA . 0.9800 ?
    C11 C12 . 1.385(5) ?
    C11 C16 . 1.388(4) ?
    C12 C13 . 1.382(5) ?
    C12 H12A . 0.9300 ?
    C13 C14 . 1.375(5) ?
    C13 H13A . 0.9300 ?
    C14 C15 . 1.372(5) ?
    C14 C17 . 1.488(5) ?
    C15 C16 . 1.379(5) ?
    C15 H15A . 0.9300 ?
    C16 H16A . 0.9300 ?
    Br21 C24 . 1.947(3) ?
    Br22 C25 . 1.935(4) ?
    F21 F23A . 0.852(11) ?
    F21 C37 . 1.332(7) ?
    F21 F21A . 1.564(13) ?
    F22 F21A . 0.899(13) ?
    F22 C37 . 1.280(7) ?
    F22 F22A . 1.452(14) ?
    F23 F22A . 1.007(15) ?
    F23 C37 . 1.337(7) ?
    F23 F23A . 1.463(13) ?
    F21A C37 . 1.347(9) ?
    F22A C37 . 1.338(9) ?
    F23A C37 . 1.275(9) ?
    O21 C21 . 1.215(4) ?
    O28 C26 . 1.437(4) ?
    O28 C23A . 1.445(4) ?
    N22 C21 . 1.373(4) ?
    N22 C31 . 1.414(4) ?
    N22 C23 . 1.469(4) ?
    C21 C27A . 1.508(5) ?
    C23 C23A . 1.492(5) ?
    C23 H23A . 0.9700 ?
    C23 H23B . 0.9700 ?
    C23A C24 . 1.520(4) ?
    C23A C27A . 1.526(4) ?
    C24 C25 . 1.543(5) ?
    C24 H24A . 0.9800 ?
    C25 C26 . 1.538(5) ?
    C25 H25A . 0.9800 ?
    C26 C27 . 1.511(5) ?
    C26 H26A . 0.9800 ?
    C27 C27A . 1.542(5) ?
    C27 H27A . 0.9700 ?
    C27 H27B . 0.9700 ?
    C27A H27C . 0.9800 ?
    C31 C32 . 1.380(5) ?
    C31 C36 . 1.394(5) ?
    C32 C33 . 1.374(5) ?
    C32 H32A . 0.9300 ?
    C33 C34 . 1.379(6) ?
    C33 H33A . 0.9300 ?
    C34 C35 . 1.374(6) ?
    C34 C37 . 1.489(6) ?
    C35 C36 . 1.381(5) ?
    C35 H35A . 0.9300 ?
    C36 H36A . 0.9300 ?
loop_
    _geom_angle_atom_site_label_1
    _geom_angle_atom_site_label_2
    _geom_angle_atom_site_label_3
    _geom_angle_site_symmetry_1
    _geom_angle_site_symmetry_3
    _geom_angle
    _geom_angle_publ_flag
    F1A F1 C17 . . 72.7(11) ?
    F1A F1 F3A . . 111.7(13) ?
    C17 F1 F3A . . 47.6(5) ?
    F2A F2 C17 . . 76.0(9) ?
    F2A F2 F1A . . 123.5(11) ?
    C17 F2 F1A . . 52.6(4) ?
    F3A F3 C17 . . 74.8(13) ?
    F3A F3 F2A . . 122.7(14) ?
    C17 F3 F2A . . 51.0(4) ?
    F1 F1A C17 . . 77.2(11) ?
    F1 F1A F2 . . 127.1(13) ?
    C17 F1A F2 . . 52.4(5) ?
    F2 F2A C17 . . 70.6(9) ?
    F2 F2A F3 . . 112.5(12) ?
    C17 F2A F3 . . 49.4(4) ?
    F3 F3A C17 . . 78.2(12) ?
    F3 F3A F1 . . 121.1(15) ?
    C17 F3A F1 . . 49.9(5) ?
    C3A O8 C6 . . 96.7(2) ?
    C1 N2 C11 . . 125.8(3) ?
    C1 N2 C3 . . 112.5(3) ?
    C11 N2 C3 . . 121.4(3) ?
    O1 C1 N2 . . 126.4(3) ?
    O1 C1 C7A . . 125.2(3) ?
    N2 C1 C7A . . 108.4(3) ?
    N2 C3 C3A . . 103.1(3) ?
    N2 C3 H3A . . 111.1 ?
    C3A C3 H3A . . 111.1 ?
    N2 C3 H3B . . 111.1 ?
    C3A C3 H3B . . 111.1 ?
    H3A C3 H3B . . 109.1 ?
    O8 C3A C3 . . 112.2(3) ?
    O8 C3A C7A . . 101.7(2) ?
    C3 C3A C7A . . 106.0(3) ?
    O8 C3A C4 . . 101.7(2) ?
    C3 C3A C4 . . 124.0(3) ?
    C7A C3A C4 . . 109.2(3) ?
    C3A C4 C5 . . 100.8(2) ?
    C3A C4 Br1 . . 112.0(2) ?
    C5 C4 Br1 . . 111.4(2) ?
    C3A C4 H4A . . 110.8 ?
    C5 C4 H4A . . 110.8 ?
    Br1 C4 H4A . . 110.8 ?
    C4 C5 C6 . . 102.7(3) ?
    C4 C5 Br2 . . 113.0(2) ?
    C6 C5 Br2 . . 115.1(2) ?
    C4 C5 H5A . . 108.6 ?
    C6 C5 H5A . . 108.6 ?
    Br2 C5 H5A . . 108.6 ?
    O8 C6 C7 . . 102.6(3) ?
    O8 C6 C5 . . 98.8(3) ?
    C7 C6 C5 . . 113.5(3) ?
    O8 C6 H6A . . 113.5 ?
    C7 C6 H6A . . 113.5 ?
    C5 C6 H6A . . 113.5 ?
    C6 C7 C7A . . 101.0(3) ?
    C6 C7 H7A . . 111.6 ?
    C7A C7 H7A . . 111.6 ?
    C6 C7 H7B . . 111.6 ?
    C7A C7 H7B . . 111.6 ?
    H7A C7 H7B . . 109.4 ?
    C1 C7A C3A . . 102.8(3) ?
    C1 C7A C7 . . 117.8(3) ?
    C3A C7A C7 . . 102.9(3) ?
    C1 C7A H7AA . . 110.9 ?
    C3A C7A H7AA . . 110.9 ?
    C7 C7A H7AA . . 110.9 ?
    C12 C11 C16 . . 118.1(3) ?
    C12 C11 N2 . . 119.5(3) ?
    C16 C11 N2 . . 122.4(3) ?
    C13 C12 C11 . . 120.8(3) ?
    C13 C12 H12A . . 119.6 ?
    C11 C12 H12A . . 119.6 ?
    C14 C13 C12 . . 120.6(4) ?
    C14 C13 H13A . . 119.7 ?
    C12 C13 H13A . . 119.7 ?
    C15 C14 C13 . . 119.1(3) ?
    C15 C14 C17 . . 120.2(3) ?
    C13 C14 C17 . . 120.7(4) ?
    C14 C15 C16 . . 120.8(3) ?
    C14 C15 H15A . . 119.6 ?
    C16 C15 H15A . . 119.6 ?
    C15 C16 C11 . . 120.7(3) ?
    C15 C16 H16A . . 119.6 ?
    C11 C16 H16A . . 119.6 ?
    F3A C17 F2 . . 127.6(8) ?
    F3A C17 F1A . . 106.8(9) ?
    F2 C17 F1A . . 75.0(7) ?
    F2 C17 F3 . . 107.6(6) ?
    F1A C17 F3 . . 123.2(9) ?
    F3A C17 F1 . . 82.5(8) ?
    F2 C17 F1 . . 103.9(6) ?
    F3 C17 F1 . . 105.9(6) ?
    F3A C17 F2A . . 105.1(7) ?
    F1A C17 F2A . . 105.5(7) ?
    F3 C17 F2A . . 79.7(7) ?
    F1 C17 F2A . . 130.3(8) ?
    F3A C17 C14 . . 112.0(7) ?
    F2 C17 C14 . . 113.7(5) ?
    F1A C17 C14 . . 115.2(7) ?
    F3 C17 C14 . . 114.5(6) ?
    F1 C17 C14 . . 110.4(5) ?
    F2A C17 C14 . . 111.5(7) ?
    F23A F21 C37 . . 67.4(8) ?
    F23A F21 F21A . . 114.4(10) ?
    C37 F21 F21A . . 54.7(5) ?
    F21A F22 C37 . . 74.0(8) ?
    F21A F22 F22A . . 127.7(11) ?
    C37 F22 F22A . . 58.3(5) ?
    F22A F23 C37 . . 68.0(7) ?
    F22A F23 F23A . . 116.4(9) ?
    C37 F23 F23A . . 54.0(4) ?
    F22 F21A C37 . . 66.0(7) ?
    F22 F21A F21 . . 115.1(10) ?
    C37 F21A F21 . . 53.8(5) ?
    F23 F22A C37 . . 67.8(7) ?
    F23 F22A F22 . . 116.3(9) ?
    C37 F22A F22 . . 54.5(5) ?
    F21 F23A C37 . . 74.6(8) ?
    F21 F23A F23 . . 129.5(10) ?
    C37 F23A F23 . . 58.0(5) ?
    C26 O28 C23A . . 96.0(2) ?
    C21 N22 C31 . . 126.4(3) ?
    C21 N22 C23 . . 112.3(3) ?
    C31 N22 C23 . . 120.8(3) ?
    O21 C21 N22 . . 126.1(3) ?
    O21 C21 C27A . . 125.3(3) ?
    N22 C21 C27A . . 108.6(3) ?
    N22 C23 C23A . . 103.3(3) ?
    N22 C23 H23A . . 111.1 ?
    C23A C23 H23A . . 111.1 ?
    N22 C23 H23B . . 111.1 ?
    C23A C23 H23B . . 111.1 ?
    H23A C23 H23B . . 109.1 ?
    O28 C23A C23 . . 111.2(3) ?
    O28 C23A C24 . . 101.6(3) ?
    C23 C23A C24 . . 123.4(3) ?
    O28 C23A C27A . . 102.5(2) ?
    C23 C23A C27A . . 106.2(3) ?
    C24 C23A C27A . . 110.0(3) ?
    C23A C24 C25 . . 100.4(3) ?
    C23A C24 Br21 . . 111.0(2) ?
    C25 C24 Br21 . . 111.6(2) ?
    C23A C24 H24A . . 111.1 ?
    C25 C24 H24A . . 111.1 ?
    Br21 C24 H24A . . 111.1 ?
    C26 C25 C24 . . 102.1(3) ?
    C26 C25 Br22 . . 115.1(3) ?
    C24 C25 Br22 . . 113.0(2) ?
    C26 C25 H25A . . 108.8 ?
    C24 C25 H25A . . 108.8 ?
    Br22 C25 H25A . . 108.8 ?
    O28 C26 C27 . . 102.9(3) ?
    O28 C26 C25 . . 100.2(3) ?
    C27 C26 C25 . . 113.7(3) ?
    O28 C26 H26A . . 113.0 ?
    C27 C26 H26A . . 113.0 ?
    C25 C26 H26A . . 113.0 ?
    C26 C27 C27A . . 99.7(3) ?
    C26 C27 H27A . . 111.8 ?
    C27A C27 H27A . . 111.8 ?
    C26 C27 H27B . . 111.8 ?
    C27A C27 H27B . . 111.8 ?
    H27A C27 H27B . . 109.5 ?
    C21 C27A C23A . . 103.1(3) ?
    C21 C27A C27 . . 117.5(3) ?
    C23A C27A C27 . . 102.8(3) ?
    C21 C27A H27C . . 110.9 ?
    C23A C27A H27C . . 110.9 ?
    C27 C27A H27C . . 110.9 ?
    C32 C31 C36 . . 118.7(3) ?
    C32 C31 N22 . . 119.8(3) ?
    C36 C31 N22 . . 121.5(3) ?
    C33 C32 C31 . . 121.0(4) ?
    C33 C32 H32A . . 119.5 ?
    C31 C32 H32A . . 119.5 ?
    C32 C33 C34 . . 120.2(4) ?
    C32 C33 H33A . . 119.9 ?
    C34 C33 H33A . . 119.9 ?
    C35 C34 C33 . . 119.4(4) ?
    C35 C34 C37 . . 120.2(4) ?
    C33 C34 C37 . . 120.4(5) ?
    C34 C35 C36 . . 120.8(4) ?
    C34 C35 H35A . . 119.6 ?
    C36 C35 H35A . . 119.6 ?
    C35 C36 C31 . . 119.8(4) ?
    C35 C36 H36A . . 120.1 ?
    C31 C36 H36A . . 120.1 ?
    F23A C37 F22 . . 128.3(7) ?
    F22 C37 F21 . . 107.7(7) ?
    F23A C37 F23 . . 68.1(6) ?
    F22 C37 F23 . . 106.8(6) ?
    F21 C37 F23 . . 104.5(6) ?
    F23A C37 F22A . . 107.8(8) ?
    F22 C37 F22A . . 67.3(7) ?
    F21 C37 F22A . . 134.9(8) ?
    F23A C37 F21A . . 104.0(8) ?
    F21 C37 F21A . . 71.4(7) ?
    F23 C37 F21A . . 132.3(7) ?
    F22A C37 F21A . . 104.6(8) ?
    F23A C37 C34 . . 115.6(6) ?
    F22 C37 C34 . . 113.3(5) ?
    F21 C37 C34 . . 111.1(5) ?
    F23 C37 C34 . . 112.9(5) ?
    F22A C37 C34 . . 111.6(7) ?
    F21A C37 C34 . . 112.5(7) ?
loop_
    _geom_torsion_atom_site_label_1
    _geom_torsion_atom_site_label_2
    _geom_torsion_atom_site_label_3
    _geom_torsion_atom_site_label_4
    _geom_torsion_site_symmetry_1
    _geom_torsion_site_symmetry_2
    _geom_torsion_site_symmetry_3
    _geom_torsion_site_symmetry_4
    _geom_torsion
    _geom_torsion_publ_flag
    F3A F1 F1A C17 . . . . -27.9(13) ?
    C17 F1 F1A F2 . . . . 16.9(19) ?
    F3A F1 F1A F2 . . . . -11(3) ?
    F2A F2 F1A F1 . . . . 8(4) ?
    C17 F2 F1A F1 . . . . -21(2) ?
    F2A F2 F1A C17 . . . . 29.2(19) ?
    F1A F2 F2A C17 . . . . -23.6(14) ?
    C17 F2 F2A F3 . . . . 26.8(11) ?
    F1A F2 F2A F3 . . . . 3(2) ?
    F3A F3 F2A F2 . . . . -11(4) ?
    C17 F3 F2A F2 . . . . -34.1(15) ?
    F3A F3 F2A C17 . . . . 23(3) ?
    F2A F3 F3A C17 . . . . -18(2) ?
    C17 F3 F3A F1 . . . . 26.6(18) ?
    F2A F3 F3A F1 . . . . 8(4) ?
    F1A F1 F3A F3 . . . . 2(4) ?
    C17 F1 F3A F3 . . . . -35(3) ?
    F1A F1 F3A C17 . . . . 37(2) ?
    C11 N2 C1 O1 . . . . 7.5(6) ?
    C3 N2 C1 O1 . . . . -178.0(3) ?
    C11 N2 C1 C7A . . . . -171.5(3) ?
    C3 N2 C1 C7A . . . . 3.0(4) ?
    C1 N2 C3 C3A . . . . 13.8(4) ?
    C11 N2 C3 C3A . . . . -171.4(3) ?
    C6 O8 C3A C3 . . . . -167.2(3) ?
    C6 O8 C3A C7A . . . . -54.4(3) ?
    C6 O8 C3A C4 . . . . 58.3(3) ?
    N2 C3 C3A O8 . . . . 85.4(3) ?
    N2 C3 C3A C7A . . . . -24.7(3) ?
    N2 C3 C3A C4 . . . . -152.0(3) ?
    O8 C3A C4 C5 . . . . -32.6(3) ?
    C3 C3A C4 C5 . . . . -159.7(3) ?
    C7A C3A C4 C5 . . . . 74.4(3) ?
    O8 C3A C4 Br1 . . . . 85.9(3) ?
    C3 C3A C4 Br1 . . . . -41.2(4) ?
    C7A C3A C4 Br1 . . . . -167.1(2) ?
    C3A C4 C5 C6 . . . . -3.6(3) ?
    Br1 C4 C5 C6 . . . . -122.6(2) ?
    C3A C4 C5 Br2 . . . . -128.3(2) ?
    Br1 C4 C5 Br2 . . . . 112.7(2) ?
    C3A O8 C6 C7 . . . . 57.2(3) ?
    C3A O8 C6 C5 . . . . -59.4(3) ?
    C4 C5 C6 O8 . . . . 38.5(3) ?
    Br2 C5 C6 O8 . . . . 161.8(2) ?
    C4 C5 C6 C7 . . . . -69.5(4) ?
    Br2 C5 C6 C7 . . . . 53.8(4) ?
    O8 C6 C7 C7A . . . . -36.4(3) ?
    C5 C6 C7 C7A . . . . 69.2(3) ?
    O1 C1 C7A C3A . . . . 162.7(3) ?
    N2 C1 C7A C3A . . . . -18.2(3) ?
    O1 C1 C7A C7 . . . . 50.5(5) ?
    N2 C1 C7A C7 . . . . -130.5(3) ?
    O8 C3A C7A C1 . . . . -91.0(3) ?
    C3 C3A C7A C1 . . . . 26.4(3) ?
    C4 C3A C7A C1 . . . . 162.1(3) ?
    O8 C3A C7A C7 . . . . 31.9(3) ?
    C3 C3A C7A C7 . . . . 149.3(3) ?
    C4 C3A C7A C7 . . . . -75.0(3) ?
    C6 C7 C7A C1 . . . . 114.7(3) ?
    C6 C7 C7A C3A . . . . 2.5(3) ?
    C1 N2 C11 C12 . . . . 160.0(3) ?
    C3 N2 C11 C12 . . . . -14.1(5) ?
    C1 N2 C11 C16 . . . . -18.8(5) ?
    C3 N2 C11 C16 . . . . 167.1(3) ?
    C16 C11 C12 C13 . . . . 0.2(6) ?
    N2 C11 C12 C13 . . . . -178.7(3) ?
    C11 C12 C13 C14 . . . . -0.1(6) ?
    C12 C13 C14 C15 . . . . 0.0(6) ?
    C12 C13 C14 C17 . . . . -177.8(4) ?
    C13 C14 C15 C16 . . . . 0.1(6) ?
    C17 C14 C15 C16 . . . . 177.8(4) ?
    C14 C15 C16 C11 . . . . 0.0(5) ?
    C12 C11 C16 C15 . . . . -0.1(5) ?
    N2 C11 C16 C15 . . . . 178.7(3) ?
    F3 F3A C17 F2 . . . . 48(3) ?
    F1 F3A C17 F2 . . . . -101.8(9) ?
    F3 F3A C17 F1A . . . . 132(2) ?
    F1 F3A C17 F1A . . . . -18.0(9) ?
    F1 F3A C17 F3 . . . . -150(2) ?
    F3 F3A C17 F1 . . . . 150(2) ?
    F3 F3A C17 F2A . . . . 20(2) ?
    F1 F3A C17 F2A . . . . -129.8(8) ?
    F3 F3A C17 C14 . . . . -101(2) ?
    F1 F3A C17 C14 . . . . 109.0(6) ?
    F2A F2 C17 F3A . . . . -55.3(17) ?
    F1A F2 C17 F3A . . . . 99.9(10) ?
    F2A F2 C17 F1A . . . . -155.2(17) ?
    F2A F2 C17 F3 . . . . -34.5(16) ?
    F1A F2 C17 F3 . . . . 120.7(9) ?
    F2A F2 C17 F1 . . . . -146.5(14) ?
    F1A F2 C17 F1 . . . . 8.7(10) ?
    F1A F2 C17 F2A . . . . 155.2(17) ?
    F2A F2 C17 C14 . . . . 93.5(15) ?
    F1A F2 C17 C14 . . . . -111.3(8) ?
    F1 F1A C17 F3A . . . . 38(2) ?
    F2 F1A C17 F3A . . . . -125.4(8) ?
    F1 F1A C17 F2 . . . . 163(2) ?
    F1 F1A C17 F3 . . . . 61(2) ?
    F2 F1A C17 F3 . . . . -101.5(8) ?
    F2 F1A C17 F1 . . . . -163(2) ?
    F1 F1A C17 F2A . . . . 149.1(17) ?
    F2 F1A C17 F2A . . . . -13.9(9) ?
    F1 F1A C17 C14 . . . . -87.5(19) ?
    F2 F1A C17 C14 . . . . 109.5(6) ?
    F2A F3 C17 F3A . . . . 160(2) ?
    F3A F3 C17 F2 . . . . -142(2) ?
    F2A F3 C17 F2 . . . . 18.5(9) ?
    F3A F3 C17 F1A . . . . -58(2) ?
    F2A F3 C17 F1A . . . . 101.8(9) ?
    F3A F3 C17 F1 . . . . -31(2) ?
    F2A F3 C17 F1 . . . . 129.1(8) ?
    F3A F3 C17 F2A . . . . -160(2) ?
    F3A F3 C17 C14 . . . . 91(2) ?
    F2A F3 C17 C14 . . . . -109.0(7) ?
    F1A F1 C17 F3A . . . . -144(2) ?
    F1A F1 C17 F2 . . . . -17(2) ?
    F3A F1 C17 F2 . . . . 127.0(8) ?
    F3A F1 C17 F1A . . . . 144(2) ?
    F1A F1 C17 F3 . . . . -130.2(19) ?
    F3A F1 C17 F3 . . . . 13.7(10) ?
    F1A F1 C17 F2A . . . . -40(2) ?
    F3A F1 C17 F2A . . . . 103.5(10) ?
    F1A F1 C17 C14 . . . . 105.3(18) ?
    F3A F1 C17 C14 . . . . -110.7(7) ?
    F2 F2A C17 F3A . . . . 137.6(14) ?
    F3 F2A C17 F3A . . . . -9.1(11) ?
    F3 F2A C17 F2 . . . . -146.7(15) ?
    F2 F2A C17 F1A . . . . 24.9(17) ?
    F3 F2A C17 F1A . . . . -121.8(9) ?
    F2 F2A C17 F3 . . . . 146.7(15) ?
    F2 F2A C17 F1 . . . . 44.6(17) ?
    F3 F2A C17 F1 . . . . -102.1(9) ?
    F2 F2A C17 C14 . . . . -100.8(14) ?
    F3 F2A C17 C14 . . . . 112.4(7) ?
    C15 C14 C17 F3A . . . . 35.6(11) ?
    C13 C14 C17 F3A . . . . -146.7(10) ?
    C15 C14 C17 F2 . . . . -118.1(9) ?
    C13 C14 C17 F2 . . . . 59.6(10) ?
    C15 C14 C17 F1A . . . . 157.9(13) ?
    C13 C14 C17 F1A . . . . -24.4(14) ?
    C15 C14 C17 F3 . . . . 6.2(11) ?
    C13 C14 C17 F3 . . . . -176.1(10) ?
    C15 C14 C17 F1 . . . . 125.6(8) ?
    C13 C14 C17 F1 . . . . -56.8(9) ?
    C15 C14 C17 F2A . . . . -81.9(13) ?
    C13 C14 C17 F2A . . . . 95.8(13) ?
    F22A F22 F21A C37 . . . . 24.2(13) ?
    C37 F22 F21A F21 . . . . -22.7(10) ?
    F22A F22 F21A F21 . . . . 1(2) ?
    F23A F21 F21A F22 . . . . -7(2) ?
    C37 F21 F21A F22 . . . . 25.9(12) ?
    F23A F21 F21A C37 . . . . -33.1(13) ?
    F23A F23 F22A C37 . . . . 24.6(9) ?
    C37 F23 F22A F22 . . . . -25.6(9) ?
    F23A F23 F22A F22 . . . . -1.0(16) ?
    F21A F22 F22A F23 . . . . 2(2) ?
    C37 F22 F22A F23 . . . . 29.5(10) ?
    F21A F22 F22A C37 . . . . -27.6(16) ?
    F21A F21 F23A C37 . . . . 28.9(11) ?
    C37 F21 F23A F23 . . . . -19.7(14) ?
    F21A F21 F23A F23 . . . . 9(2) ?
    F22A F23 F23A F21 . . . . -6(2) ?
    C37 F23 F23A F21 . . . . 22.6(16) ?
    F22A F23 F23A C37 . . . . -28.5(11) ?
    C31 N22 C21 O21 . . . . 4.1(6) ?
    C23 N22 C21 O21 . . . . 176.5(3) ?
    C31 N22 C21 C27A . . . . -174.4(3) ?
    C23 N22 C21 C27A . . . . -2.1(4) ?
    C21 N22 C23 C23A . . . . 17.2(4) ?
    C31 N22 C23 C23A . . . . -169.9(3) ?
    C26 O28 C23A C23 . . . . -166.9(3) ?
    C26 O28 C23A C24 . . . . 60.0(3) ?
    C26 O28 C23A C27A . . . . -53.8(3) ?
    N22 C23 C23A O28 . . . . 85.8(3) ?
    N22 C23 C23A C24 . . . . -153.2(3) ?
    N22 C23 C23A C27A . . . . -25.0(3) ?
    O28 C23A C24 C25 . . . . -36.2(3) ?
    C23 C23A C24 C25 . . . . -161.6(3) ?
    C27A C23A C24 C25 . . . . 71.8(3) ?
    O28 C23A C24 Br21 . . . . 81.9(3) ?
    C23 C23A C24 Br21 . . . . -43.5(4) ?
    C27A C23A C24 Br21 . . . . -170.0(2) ?
    C23A C24 C25 C26 . . . . 0.4(3) ?
    Br21 C24 C25 C26 . . . . -117.3(3) ?
    C23A C24 C25 Br22 . . . . -123.9(2) ?
    Br21 C24 C25 Br22 . . . . 118.5(2) ?
    C23A O28 C26 C27 . . . . 58.8(3) ?
    C23A O28 C26 C25 . . . . -58.6(3) ?
    C24 C25 C26 O28 . . . . 35.6(3) ?
    Br22 C25 C26 O28 . . . . 158.5(2) ?
    C24 C25 C26 C27 . . . . -73.4(4) ?
    Br22 C25 C26 C27 . . . . 49.4(4) ?
    O28 C26 C27 C27A . . . . -39.5(3) ?
    C25 C26 C27 C27A . . . . 67.9(4) ?
    O21 C21 C27A C23A . . . . 167.8(3) ?
    N22 C21 C27A C23A . . . . -13.6(4) ?
    O21 C21 C27A C27 . . . . 55.6(5) ?
    N22 C21 C27A C27 . . . . -125.8(3) ?
    O28 C23A C27A C21 . . . . -92.9(3) ?
    C23 C23A C27A C21 . . . . 23.9(3) ?
    C24 C23A C27A C21 . . . . 159.6(3) ?
    O28 C23A C27A C27 . . . . 29.7(3) ?
    C23 C23A C27A C27 . . . . 146.5(3) ?
    C24 C23A C27A C27 . . . . -77.8(3) ?
    C26 C27 C27A C21 . . . . 117.8(3) ?
    C26 C27 C27A C23A . . . . 5.4(3) ?
    C21 N22 C31 C32 . . . . 159.3(3) ?
    C23 N22 C31 C32 . . . . -12.5(5) ?
    C21 N22 C31 C36 . . . . -19.9(5) ?
    C23 N22 C31 C36 . . . . 168.3(3) ?
    C36 C31 C32 C33 . . . . 0.3(6) ?
    N22 C31 C32 C33 . . . . -178.9(4) ?
    C31 C32 C33 C34 . . . . -0.1(6) ?
    C32 C33 C34 C35 . . . . 0.4(6) ?
    C32 C33 C34 C37 . . . . -179.8(4) ?
    C33 C34 C35 C36 . . . . -0.9(6) ?
    C37 C34 C35 C36 . . . . 179.3(4) ?
    C34 C35 C36 C31 . . . . 1.1(6) ?
    C32 C31 C36 C35 . . . . -0.8(5) ?
    N22 C31 C36 C35 . . . . 178.3(3) ?
    F21 F23A C37 F22 . . . . -67.6(15) ?
    F23 F23A C37 F22 . . . . 94.5(9) ?
    F23 F23A C37 F21 . . . . 162.1(13) ?
    F21 F23A C37 F23 . . . . -162.1(13) ?
    F21 F23A C37 F22A . . . . -142.4(11) ?
    F23 F23A C37 F22A . . . . 19.7(8) ?
    F21 F23A C37 F21A . . . . -31.8(13) ?
    F23 F23A C37 F21A . . . . 130.3(7) ?
    F21 F23A C37 C34 . . . . 92.0(12) ?
    F23 F23A C37 C34 . . . . -105.8(6) ?
    F21A F22 C37 F23A . . . . 62.3(14) ?
    F22A F22 C37 F23A . . . . -95.3(10) ?
    F21A F22 C37 F21 . . . . 25.5(12) ?
    F22A F22 C37 F21 . . . . -132.0(8) ?
    F21A F22 C37 F23 . . . . 137.3(11) ?
    F22A F22 C37 F23 . . . . -20.3(8) ?
    F21A F22 C37 F22A . . . . 157.6(13) ?
    F22A F22 C37 F21A . . . . -157.6(13) ?
    F21A F22 C37 C34 . . . . -97.7(12) ?
    F22A F22 C37 C34 . . . . 104.7(8) ?
    F21A F21 C37 F23A . . . . -147.4(13) ?
    F23A F21 C37 F22 . . . . 130.4(12) ?
    F21A F21 C37 F22 . . . . -17.0(8) ?
    F23A F21 C37 F23 . . . . 17.1(12) ?
    F21A F21 C37 F23 . . . . -130.3(7) ?
    F23A F21 C37 F22A . . . . 55.1(16) ?
    F21A F21 C37 F22A . . . . -92.3(11) ?
    F23A F21 C37 F21A . . . . 147.4(13) ?
    F23A F21 C37 C34 . . . . -105.0(12) ?
    F21A F21 C37 C34 . . . . 107.6(7) ?
    F22A F23 C37 F23A . . . . 152.5(11) ?
    F22A F23 C37 F22 . . . . 27.3(10) ?
    F23A F23 C37 F22 . . . . -125.3(8) ?
    F22A F23 C37 F21 . . . . 141.3(10) ?
    F23A F23 C37 F21 . . . . -11.3(8) ?
    F23A F23 C37 F22A . . . . -152.5(11) ?
    F22A F23 C37 F21A . . . . 63.3(13) ?
    F23A F23 C37 F21A . . . . -89.2(12) ?
    F22A F23 C37 C34 . . . . -97.9(10) ?
    F23A F23 C37 C34 . . . . 109.6(7) ?
    F23 F22A C37 F23A . . . . -26.7(11) ?
    F22 F22A C37 F23A . . . . 124.9(8) ?
    F23 F22A C37 F22 . . . . -151.6(10) ?
    F23 F22A C37 F21 . . . . -58.8(13) ?
    F22 F22A C37 F21 . . . . 92.8(11) ?
    F22 F22A C37 F23 . . . . 151.6(10) ?
    F23 F22A C37 F21A . . . . -136.9(9) ?
    F22 F22A C37 F21A . . . . 14.6(9) ?
    F23 F22A C37 C34 . . . . 101.2(9) ?
    F22 F22A C37 C34 . . . . -107.2(6) ?
    F22 F21A C37 F23A . . . . -134.3(11) ?
    F21 F21A C37 F23A . . . . 20.0(8) ?
    F21 F21A C37 F22 . . . . 154.3(12) ?
    F22 F21A C37 F21 . . . . -154.3(12) ?
    F22 F21A C37 F23 . . . . -61.4(14) ?
    F21 F21A C37 F23 . . . . 92.9(10) ?
    F22 F21A C37 F22A . . . . -21.3(13) ?
    F21 F21A C37 F22A . . . . 133.0(8) ?
    F22 F21A C37 C34 . . . . 99.9(10) ?
    F21 F21A C37 C34 . . . . -105.8(6) ?
    C35 C34 C37 F23A . . . . 83.5(11) ?
    C33 C34 C37 F23A . . . . -96.2(11) ?
    C35 C34 C37 F22 . . . . -113.7(8) ?
    C33 C34 C37 F22 . . . . 66.5(9) ?
    C35 C34 C37 F21 . . . . 124.9(8) ?
    C33 C34 C37 F21 . . . . -54.9(9) ?
    C35 C34 C37 F23 . . . . 7.9(8) ?
    C33 C34 C37 F23 . . . . -171.9(7) ?
    C35 C34 C37 F22A . . . . -40.1(13) ?
    C33 C34 C37 F22A . . . . 140.1(12) ?
    C35 C34 C37 F21A . . . . -157.2(11) ?
    C33 C34 C37 F21A . . . . 23.0(12) ?
loop_
    _geom_hbond_atom_site_label_D
    _geom_hbond_atom_site_label_H
    _geom_hbond_atom_site_label_A
    _geom_hbond_site_symmetry_A
    _geom_hbond_distance_DH
    _geom_hbond_distance_HA
    _geom_hbond_distance_DA
    _geom_hbond_angle_DHA
    _geom_hbond_publ_flag
    C5 H5A O8 3_666 0.98 2.57 3.342(4) 135.4 yes
    C7 H7A Br2 . 0.97 2.82 3.300(4) 111.7 yes
    C16 H16A O1 . 0.93 2.26 2.853(4) 121.4 yes
    C27 H27A Br22 . 0.97 2.78 3.259(4) 111.1 yes
    C36 H36A O21 . 0.93 2.28 2.856(5) 119.9 yes
    C7A H7AA Cg10 3_666 0.98 2.94 3.741(4) 139 yes
    C27A H27C Cg5 3_666 0.98 2.97 3.924(4) 166 yes
_shelx_space_group_comment
;
The symmetry employed for this shelxl refinement is uniquely defined
by the following loop, which should always be used as a source of
symmetry information in preference to the above space-group names.
They are only intended as comments.
;
_shelx_estimated_absorpt_T_min     0.208
_shelx_estimated_absorpt_T_max     0.819
_shelx_hkl_file
;
   2   0   0 762.983  20.951   2
   3   0   0 421.121  13.583   2
   4   0   0 276.040  11.937   2
   5   0   0 404.363  16.241   2
   6   0   0 187.111  12.021   2
  -7   0   0 1.95034 6.34608   3
   7   0   0 -9.1863  8.9276   2
   8   0   0 27.0489 11.2888   2
   0  -1   0 0.05491 0.06557   3
   0  -1   0 -0.0463  0.0575   4
   0  -1   0 -0.0520  0.1032   1
   0  -1   0 0.18539 0.10218   4
   0   1   0 0.01510 0.10128   1
   0   1   0 0.04219 0.06395   4
   0   1   0 0.04226 0.06386   4
   0   1   0 0.05419 0.06844   1
  -1  -1   0 -4.5883  0.4723   1
  -1  -1   0 -4.8053  0.4299   4
   1  -1   0 -1.5239  1.1373   2
  -1  -1   0 -4.6354  0.3995   4
  -1  -1   0 -4.5789  0.4397   1
   1   1   0 -4.1045  0.2815   1
   1   1   0 -3.0247  1.1747   2
   2  -1   0 112.865   5.841   2
  -2  -1   0 109.607   3.275   1
  -2  -1   0 117.827   3.253   1
   2   1   0 110.274   5.426   2
   3  -1   0 84.8131  5.6419   2
  -3  -1   0 71.6266  2.6155   1
   3   1   0 66.9186  5.0551   2
   4  -1   0 47.7156  5.9603   2
  -4  -1   0 39.5250  2.5412   1
  -4  -1   0 35.4610  2.1495   1
   4   1   0 30.8946  5.2525   2
  -5  -1   0 12.4406  2.2834   1
  -5  -1   0 9.60138 2.21699   1
   5  -1   0 11.9182  6.0319   2
   5   1   0 12.4743  6.6089   2
   6  -1   0 11.2247  7.6274   2
  -6  -1   0 -3.8917  2.4846   1
  -6   1   0 0.04986 5.43958   3
   6   1   0 -2.0310  6.8027   2
  -7  -1   0 2.59783 3.51497   4
  -7  -1   0 6.94686 6.26667   3
   7  -1   0 6.97066 8.32968   2
   7   1   0 -1.0886  9.1078   2
  -7   1   0 1.62649 6.51269   3
   8  -1   0 74.7076 11.6540   2
  -8  -1   0 50.6911  4.9205   4
   8   1   0 49.2258 12.3596   2
   0  -2   0 -1.7424  0.4114   3
   0  -2   0 -0.4782  0.4631   4
   0  -2   0 -1.4147  0.4536   4
   0  -2   0 -1.6309  0.4708   1
   0   2   0 -2.1250  0.4194   1
   0   2   0 -1.2713  0.4159   4
   0   2   0 -1.2861  0.4513   4
   1  -2   0 1242.26   32.71   2
   1  -2   0 1198.57   32.20   3
   1   2   0 1345.11   32.32   4
  -2  -2   0 3322.43   79.13   1
  -2  -2   0 3222.27   79.13   1
  -2  -2   0 3262.51   82.63   4
   2  -2   0 3249.85   83.58   2
  -2  -2   0 3304.68   82.66   4
   2   2   0 3197.19   83.51   2
  -3  -2   0 2018.02   49.24   1
  -3  -2   0 2056.04   49.22   1
  -3  -2   0 1996.33   51.34   4
   3  -2   0 1989.08   53.14   2
  -3  -2   0 1987.03   51.30   4
   3   2   0 2033.91   53.32   2
  -4  -2   0 47.0237  2.9211   1
   4  -2   0 46.0279  5.6457   2
  -4  -2   0 47.5754  2.9877   4
  -4  -2   0 50.3869  2.9521   1
  -4  -2   0 52.4576  3.3517   4
   4   2   0 51.4110  6.1844   2
  -5  -2   0 88.1499  4.4822   4
  -5  -2   0 77.3299  4.3700   1
  -5  -2   0 83.0238  4.7904   1
  -5  -2   0 79.5872  4.8086   4
   5  -2   0 65.2869  8.0745   2
   5   2   0 79.9556  8.4246   2
  -5   2   0 66.5653  6.4914   3
   6  -2   0 38.9593  8.6171   2
  -6  -2   0 43.9025  4.0603   4
  -6  -2   0 46.7653  3.7680   4
  -6  -2   0 43.6286  3.7135   1
  -6   2   0 47.0157  6.5572   3
   6   2   0 42.5199  8.1634   2
  -7  -2   0 -1.0768  3.9853   4
   7  -2   0 6.10542 9.12575   2
  -7   2   0 -1.6992  6.2980   3
   7   2   0 -6.3618  8.8263   2
  -8  -2   0 -6.5970  4.5574   4
   8  -2   0 -5.7139 10.5273   2
   8   2   0  2.3806 10.7086   2
   0  -3   0 1.05276 1.07050   1
   0  -3   0 -0.1643  0.7611   4
   0  -3   0 0.35270 0.98225   4
   0  -3   0 0.20205 0.77472   3
   0   3   0 -1.6000  0.6024   4
   0   3   0 0.39850 1.05877   1
   0   3   0 -0.6586  0.8725   4
   1  -3   0 539.896  13.587   1
  -1  -3   0 558.787  14.539   4
   1  -3   0 547.041  14.677   3
  -1  -3   0 546.615  14.518   4
  -1  -3   0 555.276  13.898   1
   1  -3   0 453.092  14.086   4
   1   3   0 579.236  14.563   4
  -1   3   0 560.352  13.765   1
  -1   3   0 548.205  14.784   3
  -1   3   0 511.273  14.252   4
   1   3   0 557.953  13.964   1
   2  -3   0 1017.83   28.08   2
  -2  -3   0 1019.72   26.98   4
  -2  -3   0 1030.79   25.90   1
  -2  -3   0 1027.04   27.05   4
  -2   3   0 1028.85   25.42   1
   2   3   0 1031.75   28.01   2
   2   3   0 1062.76   26.63   4
  -2   3   0 1028.63   25.47   1
   2   3   0 1070.95   26.65   4
  -2   3   0 1033.35   27.45   3
  -3  -3   0 91.9877  3.9876   1
  -3  -3   0 83.3222  4.2635   4
   3  -3   0 82.5624  5.8446   2
  -3  -3   0 75.9079  3.9890   4
  -3   3   0 86.1226  5.8715   3
   3   3   0 74.0636  5.8019   2
  -4  -3   0 -1.0495  2.6086   4
  -4  -3   0 -2.4886  2.3328   1
  -4  -3   0 3.19074 2.35690   4
   4  -3   0 -0.9231  4.9505   2
  -4   3   0 -0.8557  3.8266   3
   4   3   0 5.52492 4.75970   2
  -5  -3   0 33.2380  3.5115   1
   5  -3   0 40.2090  7.4990   2
  -5  -3   0 36.0849  3.8084   4
  -5  -3   0 38.8553  3.5107   4
  -5   3   0 31.2840  5.8469   3
   5   3   0 34.6033  7.3640   2
  -6  -3   0 126.779   6.960   4
  -6  -3   0 120.784   6.089   1
  -6  -3   0 120.279   6.943   4
   6  -3   0 121.638  10.287   2
  -6   3   0 121.597   8.602   3
   6   3   0 114.072  10.766   2
  -7  -3   0 44.6074  5.1047   4
   7  -3   0 41.1164  9.6616   2
  -7  -3   0 54.7552  4.7003   1
  -7   3   0 36.7754  7.3885   3
   7   3   0 58.9660 10.9071   2
   8  -3   0 17.4774 11.5363   2
  -8  -3   0 11.5670  5.2281   4
   8   3   0 2.49021 9.96852   2
   0  -4   0 915.978  24.015   4
   0  -4   0 908.186  24.038   4
   0  -4   0 913.005  23.808   3
   0  -4   0 915.856  22.997   1
   0   4   0 917.063  24.052   4
   0   4   0 913.099  23.105   1
   0   4   0 915.157  24.040   4
   1  -4   0 461.459  13.148   3
  -1  -4   0 452.308  12.798   4
  -1  -4   0 462.489  12.836   4
  -1  -4   0 461.103  12.258   1
   1  -4   0 463.999  11.947   1
   1   4   0 454.353  12.748   4
   1   4   0 444.958  12.719   4
  -1   4   0 445.473  12.533   4
   1   4   0 460.803  12.271   1
  -1   4   0 463.515  12.147   1
  -1   4   0 459.845  13.200   3
  -2  -4   0 293.406   8.814   4
  -2  -4   0 284.520   8.731   4
  -2  -4   0 289.248   8.430   1
  -2   4   0 280.371   7.908   1
   2   4   0 278.161   8.164   1
  -2   4   0 286.112   9.618   3
  -2   4   0 277.488   8.130   4
   2   4   0 288.328   8.439   4
   2   4   0 287.070   8.441   4
   2   4   0 282.070   9.818   2
   3  -4   0 54.1214  5.1614   2
  -3  -4   0 68.0918  4.3135   4
  -3  -4   0 66.7166  4.3227   4
  -3  -4   0 64.9340  3.9690   1
   3   4   0 56.2065  5.1881   2
  -3   4   0 55.2585  3.0741   1
  -3   4   0 60.1931  4.9724   3
  -3   4   0 62.2362  2.7943   1
  -3   4   0 60.1665  2.9243   4
  -4  -4   0 4.89765 3.06579   4
  -4  -4   0 0.15113 2.74487   4
   4  -4   0 -7.9118  4.5765   2
  -4  -4   0 -2.6377  2.6811   1
  -4   4   0 1.67578 4.24863   3
  -4   4   0 1.02618 1.50850   1
   4   4   0 4.50778 5.27783   2
  -5  -4   0 13.3765  3.4962   1
   5  -4   0 21.4346  6.5138   2
  -5  -4   0 22.5647  3.5357   4
  -5  -4   0 13.5901  3.9368   4
  -5   4   0 16.8516  5.7985   3
   5   4   0 14.7543  6.3761   2
  -6  -4   0 68.5934  4.9988   1
   6  -4   0 60.4068  9.6236   2
  -6  -4   0 70.5914  5.3994   4
   6   4   0 66.7772  9.0532   2
  -6   4   0 62.6570  7.4233   3
  -7  -4   0 27.9115  5.2159   4
  -7  -4   0 40.0245  4.8780   1
   7  -4   0 34.9526 10.3605   2
   7   4   0 38.8660 10.4345   2
  -7   4   0 36.0064  7.4968   3
   8  -4   0 15.6450 11.5965   2
  -8  -4   0 16.7557  5.6452   4
   8   4   0 16.5015 11.3945   2
   0  -5   0 0.96319 2.13455   4
   0  -5   0 -0.1985  2.0545   1
   0  -5   0 -0.4845  2.0588   3
   0  -5   0 -0.3450  2.0320   4
   0   5   0 1.43569 2.26184   1
   0   5   0 -3.7919  2.1228   4
   0   5   0 1.48755 2.09192   4
   0   5   0 -4.7635  1.9629   1
   1  -5   0 924.443  23.155   1
  -1  -5   0 929.977  23.457   1
  -1  -5   0 894.870  24.478   4
   1  -5   0 913.710  24.411   3
  -1  -5   0 918.126  24.485   4
  -1   5   0 918.241  24.245   4
   1   5   0 917.182  24.452   4
   1   5   0 897.112  23.477   1
  -1   5   0 897.525  24.317   4
   1   5   0 903.645  24.425   4
  -1   5   0 924.975  23.352   1
  -1   5   0 938.463  24.566   3
  -2  -5   0 1334.33   35.88   4
  -2  -5   0 1355.45   35.81   4
  -2  -5   0 1400.45   34.40   1
  -2   5   0 1373.44   35.43   4
   2   5   0 1363.12   34.20   1
  -2   5   0 1367.01   36.01   3
  -2   5   0 1377.03   34.03   1
   2   5   0 1356.97   36.64   2
  -3  -5   0 23.5486  3.3463   4
  -3  -5   0 25.0783  3.0649   1
  -3  -5   0 23.5915  2.9523   4
   3   5   0 22.4281  4.3238   2
  -3   5   0 28.8431  2.4299   4
  -3   5   0 24.7427  4.2418   3
   3   5   0 14.0839  1.8940   1
  -3   5   0 23.2899  2.5261   1
   3   5   0 28.9769  2.2726   4
  -4  -5   0 320.117  10.427   1
  -4  -5   0 332.200  11.072   4
  -4  -5   0 345.076  11.050   4
   4  -5   0 348.361  13.518   2
  -4   5   0 337.155  12.631   3
  -4   5   0 339.198   9.329   1
   4   5   0 341.596  13.332   2
  -4   5   0 343.936   9.707   4
  -4   5   0 331.803   9.515   1
  -5  -5   0 75.0723  5.0404   1
   5  -5   0 70.4710  8.5557   2
  -5  -5   0 68.2726  4.9022   4
  -5  -5   0 60.5929  5.2823   4
  -5   5   0 73.1688  4.1345   1
   5   5   0 72.6201  8.1831   2
  -5   5   0 66.2865  6.9866   3
  -5   5   0 72.4751  3.9354   4
   6  -5   0 -6.6810  7.8677   2
  -6  -5   0 0.96935 4.06358   1
  -6  -5   0 -0.1813  4.4723   4
  -6   5   0 -4.5916  2.4883   1
  -6   5   0 -0.1737  6.2032   3
   6   5   0 -6.1510  7.6730   2
   7  -5   0 39.3039 10.6480   2
  -7  -5   0 32.8764  5.1150   1
  -7  -5   0 29.3291  5.5863   4
   7   5   0 26.6767 10.1795   2
  -7   5   0 24.3889  7.6325   3
  -8  -5   0 15.7480  6.0379   4
   8  -5   0  2.7085 11.2038   2
   8   5   0 -8.5347 11.1230   2
   0  -6   0 -4.5981  1.9628   4
   0  -6   0 -2.6750  2.2816   1
   0  -6   0 -3.6218  2.3751   4
   0  -6   0 2.05993 2.58902   3
   0   6   0 -1.4266  2.3357   4
   0   6   0 -3.1821  2.5148   1
   0   6   0 -5.5966  2.3348   4
   0   6   0 -3.5164  2.4869   1
  -1  -6   0 56.4729  3.7027   4
  -1  -6   0 51.8451  3.8403   4
   1  -6   0 56.5308  3.4168   1
   1  -6   0 53.9986  3.8357   3
   1  -6   0 60.0847  3.6696   4
  -1  -6   0 53.3920  3.6647   1
  -1   6   0 58.0489  3.8828   1
  -1   6   0 48.9877  3.2881   4
  -1   6   0 56.5501  4.1030   3
   1   6   0 55.4409  3.5614   1
  -1   6   0 55.3358  3.5539   4
   1   6   0 52.3386  3.5717   4
   1   6   0 49.3561  3.6439   4
   2  -6   0 2.34914 1.70311   4
  -2  -6   0 -4.5376  2.2682   4
   2  -6   0 3.47745 1.83287   1
  -2  -6   0 -4.3386  2.8154   4
   2  -6   0 1.69924 3.20924   3
  -2  -6   0 0.97564 2.54352   1
  -2   6   0 -4.7754  3.0219   3
   2   6   0 -0.8271  2.5344   1
  -2   6   0 0.71011 2.43476   1
  -2   6   0 1.59644 2.06620   4
  -2   6   0 -0.5417  2.2996   4
   2   6   0 -2.9940  2.1522   4
  -3  -6   0 42.5836  4.0844   4
  -3  -6   0 43.9457  3.7567   4
  -3  -6   0 42.2893  3.8632   1
  -3   6   0 45.9489  5.0873   3
   3   6   0 43.4152  5.5143   2
  -3   6   0 43.8774  3.2984   1
   3   6   0 45.2157  3.3205   4
  -3   6   0 45.5527  3.2081   4
   3   6   0 47.6748  3.3366   1
  -4  -6   0 169.848   7.985   4
  -4  -6   0 169.658   7.414   1
  -4  -6   0 170.447   7.951   4
   4   6   0 168.778  10.643   2
  -4   6   0 174.141   6.205   1
  -4   6   0 167.141   9.321   3
  -4   6   0 172.098   6.455   4
  -5  -6   0 90.0060  6.3019   4
   5  -6   0 104.905   9.511   2
  -5  -6   0 105.845   6.480   1
  -5  -6   0 104.236   6.012   4
   5   6   0 84.8083  9.4984   2
  -5   6   0 88.9412  7.7279   3
  -5   6   0 90.1220  4.9994   1
  -5   6   0 92.4362  5.1694   4
  -6  -6   0 1.94523 4.91114   4
   6  -6   0 24.3116  8.3983   2
  -6  -6   0 9.04410 4.50621   1
  -6   6   0 11.6267  6.5172   3
  -6   6   0 11.7898  3.0718   4
  -6   6   0 13.7585  3.1739   1
  -6   6   0 4.63994 3.07034   4
   6   6   0 12.5747  7.7145   2
  -7  -6   0 3.93758 5.10293   1
  -7  -6   0 15.0390  5.7062   4
   7  -6   0 3.59760 8.88054   2
   7   6   0 12.7261  9.3682   2
  -7   6   0 5.15147 7.02057   3
  -7   6   0 7.52015 3.45823   4
  -8  -6   0 4.86499 6.26890   4
   8   6   0  4.9742 10.2630   2
   0  -7   0 -1.5556  2.2625   1
   0  -7   0 0.82769 2.38991   4
   0  -7   0 3.20362 2.47487   4
   0  -7   0 -0.4498  2.6886   3
   0   7   0 2.80185 2.55193   4
   0   7   0 1.07294 2.68007   4
   0   7   0 3.66853 2.59041   1
   0   7   0 0.49102 2.78876   1
  -1  -7   0 190.639   7.460   4
   1  -7   0 185.678   6.520   1
  -1  -7   0 201.889   7.088   1
   1  -7   0 193.074   6.830   4
   1  -7   0 174.718   7.545   3
  -1  -7   0 181.887   7.430   4
  -1   7   0 180.109   7.175   4
  -1   7   0 182.154   6.863   1
  -1   7   0 185.001   8.281   3
   1   7   0 191.041   7.308   1
  -1   7   0 188.475   7.055   4
   1   7   0 195.654   7.614   4
  -2  -7   0 468.727  13.620   1
  -2  -7   0 472.209  14.239   4
  -2  -7   0 481.132  14.324   4
   2  -7   0 475.542  12.841   1
   2  -7   0 495.239  15.095   3
   2  -7   0 469.905  13.237   4
  -2   7   0 460.360  13.696   4
   2   7   0 474.741  13.552   1
  -2   7   0 451.448  14.662   3
  -2   7   0 456.571  13.929   4
   2   7   0 460.382  13.915   4
  -2   7   0 498.983  13.434   1
  -3  -7   0 58.2490  4.9124   4
  -3  -7   0 60.1410  4.4560   4
  -3  -7   0 56.8441  4.6030   1
  -3   7   0 67.7453  4.1847   1
  -3   7   0 58.2070  4.0122   4
   3   7   0 65.2142  4.2834   1
   3   7   0 66.8040  6.3795   2
  -3   7   0 53.1366  5.6886   3
  -3   7   0 69.4088  4.7927   4
   3   7   0 71.1351  4.3124   4
  -4  -7   0 566.845  16.107   1
  -4  -7   0 535.730  16.654   4
  -4  -7   0 544.964  16.838   4
  -4   7   0 548.516  18.077   3
  -4   7   0 560.421  15.846   4
  -4   7   0 529.686  15.667   4
   4   7   0 579.310  19.298   2
  -4   7   0 539.691  15.178   1
  -5  -7   0 116.578   7.416   1
  -5  -7   0 119.718   8.143   4
  -5   7   0 130.668   6.415   4
   5   7   0 120.948  10.254   2
  -5   7   0 118.002   8.893   3
  -5   7   0 129.974   6.072   1
  -5   7   0 126.007   6.469   4
  -6  -7   0 12.3581  5.5803   4
  -6  -7   0 8.63406 4.79995   1
  -6   7   0 6.93219 3.70299   4
  -6   7   0 11.9477  3.7247   1
  -6   7   0 0.64207 6.52517   3
   6   7   0 28.7384  9.0325   2
  -7  -7   0 2.51283 5.36122   1
  -7  -7   0 12.0697  6.1622   4
   7   7   0 12.8255  9.2511   2
  -7   7   0 6.25110 4.00081   4
  -7   7   0 1.96384 7.97506   3
  -8  -7   0 -0.7103  5.9687   1
  -8  -7   0 -1.0213  6.4692   4
   8   7   0 -4.4494 11.4539   2
   0  -8   0 409.328  12.894   4
   0  -8   0 419.557  12.964   3
   0  -8   0 414.842  12.336   1
   0   8   0 428.012  12.688   1
   0   8   0 418.832  12.373   1
   0   8   0 410.282  12.752   4
   0   8   0 433.616  13.163   4
  -1  -8   0 420.658  13.190   4
   1  -8   0 423.501  12.775   4
  -1  -8   0 431.495  12.643   1
  -1  -8   0 425.384  13.008   4
   1  -8   0 412.309  12.135   1
   1  -8   0 428.323  13.336   3
   1   8   0 420.985  12.770   1
  -1   8   0 398.834  13.662   3
  -1   8   0 430.608  12.920   4
  -1   8   0 418.371  12.520   1
   1   8   0 413.139  13.268   4
  -1   8   0 430.468  13.088   4
   2  -8   0 360.909  10.648   1
  -2  -8   0 374.442  11.512   1
  -2  -8   0 365.757  12.089   4
   2  -8   0 365.954  10.954   4
  -2  -8   0 353.242  12.052   4
  -2   8   0 361.248  11.687   4
  -2   8   0 371.604  11.561   4
  -2   8   0 360.463  11.254   1
   2   8   0 356.973  11.662   4
  -2   8   0 354.716  12.422   3
   2   8   0 369.298  11.397   1
  -3  -8   0 166.005   7.597   1
  -3  -8   0 183.265   8.633   4
  -3  -8   0 174.190   8.509   4
   3   8   0 193.854   9.188   2
  -3   8   0 178.340   7.726   4
   3   8   0 186.696   7.342   1
   3   8   0 172.937   7.240   4
  -3   8   0 190.883   7.421   1
  -3   8   0 190.481   7.204   4
  -3   8   0 162.593   8.719   3
  -4  -8   0 89.6906  5.9017   4
  -4  -8   0 85.5159  6.0231   1
  -4  -8   0 77.9352  6.2228   4
  -4   8   0 73.3061  7.4249   3
   4   8   0 79.4208  5.2208   1
   4   8   0 93.9786  8.3054   2
  -4   8   0 83.6371  5.7743   4
  -4   8   0 84.3780  5.5250   1
  -4   8   0 77.8314  5.1329   4
  -5  -8   0 0.08917 4.83499   4
  -5  -8   0 -1.3904  4.4227   1
   5   8   0 -0.4290  7.1507   2
  -5   8   0 -2.4489  3.6035   4
  -5   8   0 -1.3419  6.1830   3
  -5   8   0 0.59031 3.49502   4
  -5   8   0 0.98875 3.77745   1
  -6  -8   0 19.9149  6.0049   4
  -6  -8   0 17.7194  5.4587   1
   6   8   0 2.32815 8.01476   2
  -6   8   0 12.9562  4.2055   4
  -6   8   0 20.9073  4.3445   1
  -6   8   0 13.7964  7.3275   3
  -7  -8   0 22.5049  6.7534   4
  -7  -8   0 19.2920  5.9940   1
  -7   8   0 33.4714  8.8106   3
  -7   8   0 17.8599  4.7949   4
   7   8   0 25.3329  9.7544   2
  -8  -8   0 -2.3302  7.0701   4
  -8  -8   0 3.80293 6.52454   1
   8   8   0 13.2635 11.3098   2
  -8   8   0 4.21618 4.75658   4
   0  -9   0 0.96949 3.13352   1
   0  -9   0 3.39042 3.29918   3
   0  -9   0 -2.0989  3.0678   4
   0   9   0 -5.4647  2.8062   4
   0   9   0 0.39346 3.31967   1
   0   9   0 0.44700 3.41789   1
   1  -9   0 221.575   8.418   4
  -1  -9   0 224.983   8.615   1
   1  -9   0 246.286   8.404   1
  -1  -9   0 231.562   9.212   4
   1   9   0 223.923   9.012   1
  -1   9   0 229.808   9.075   4
   1   9   0 233.341   9.403   4
  -1   9   0 241.081   8.907   4
  -1   9   0 233.125   9.571   3
  -1   9   0 233.868   8.688   1
   2  -9   0 46.6937  3.9729   1
  -2  -9   0 41.0533  4.3393   4
  -2  -9   0 36.6698  4.5344   1
  -2  -9   0 38.7102  4.7483   4
   2   9   0 40.7442  4.3660   4
   2   9   0 41.7507  4.5583   1
  -2   9   0 42.4186  4.1508   4
  -2   9   0 45.8830  5.5542   3
  -2   9   0 44.7279  4.2144   4
  -2   9   0 42.0922  4.4994   1
  -3  -9   0 -4.3642  3.8953   1
  -3  -9   0 -6.4664  3.8275   4
  -3  -9   0 -9.3802  4.2609   4
   3  -9   0 0.89427 0.98139   1
  -3   9   0 -10.130   3.356   4
   3   9   0 0.93985 3.68913   1
  -3   9   0 -2.3621  3.5448   1
   3   9   0 -0.9052  4.7732   2
   3   9   0 0.07923 0.96320   4
  -3   9   0 -0.4831  5.2791   3
  -3   9   0 -2.8929  3.1642   4
  -4  -9   0 64.9079  5.9989   1
  -4  -9   0 63.6709  6.3010   4
  -4  -9   0 64.2637  5.5834   4
  -4   9   0 57.3851  7.2546   3
   4   9   0 67.0038  4.7276   4
   4   9   0 65.0856  8.1271   2
  -4   9   0 73.0807  5.2891   4
  -4   9   0 72.9753  5.3864   1
  -4   9   0 67.6154  5.0793   4
   4   9   0 72.5839  4.9936   1
  -5  -9   0 7.63728 5.28381   4
  -5  -9   0 -10.895   4.648   1
  -5   9   0 -2.6197  6.3118   3
  -5   9   0 4.56681 4.31362   1
   5   9   0 4.08532 6.75750   2
  -5   9   0 3.12213 4.13989   4
  -6  -9   0 9.81695 6.14334   4
  -6  -9   0 12.3321  5.9019   1
   6   9   0 10.7580  9.1371   2
  -6   9   0 7.05593 4.47805   1
  -6   9   0 7.64008 7.86273   3
  -6   9   0 9.22136 4.74344   4
  -7  -9   0 21.0980  6.4062   1
  -7  -9   0 8.57822 6.75372   4
  -7   9   0 15.3210  8.5380   3
   7   9   0 33.4962 11.1116   2
  -7   9   0 22.7204  5.2469   4
   8   9   0 -12.090  11.602   2
   0 -10   0 22.9479  4.0554   4
   0 -10   0 14.9856  3.8668   1
   0  10   0 26.8079  4.0573   1
   0  10   0 21.5284  4.2658   4
   0  10   0 21.3486  4.2538   1
  -1 -10   0 741.141  21.656   4
   1 -10   0 734.443  21.056   4
   1 -10   0 750.771  20.293   1
  -1 -10   0 726.815  20.518   1
   1  10   0 730.800  20.922   1
   1  10   0 743.257  21.593   4
  -1  10   0 745.848  21.430   4
  -1  10   0 728.255  20.732   1
  -1  10   0 749.695  21.548   4
   2 -10   0 935.216  24.148   1
  -2 -10   0 939.781  26.217   4
  -2 -10   0 931.122  26.043   4
  -2 -10   0 876.636  24.727   1
   2  10   0 879.272  24.783   1
  -2  10   0 907.180  25.657   4
  -2  10   0 888.004  26.490   3
   2  10   0 908.025  25.787   4
  -2  10   0 934.171  25.573   4
  -2  10   0 891.721  24.642   1
   3 -10   0 749.277  20.500   4
   3 -10   0 792.819  20.093   1
  -3 -10   0 773.151  22.726   4
  -3 -10   0 760.851  21.643   1
  -3 -10   0 763.322  22.546   4
  -3  10   0 735.467  21.180   1
  -3  10   0 751.487  23.079   3
   3  10   0 773.684  22.029   4
   3  10   0 730.238  21.219   1
  -3  10   0 761.683  21.876   4
  -3  10   0 759.446  22.065   4
  -4 -10   0 219.499   9.912   1
  -4 -10   0 190.544  10.264   4
  -4  10   0 204.731   8.999   4
  -4  10   0 195.725  11.457   3
  -4  10   0 205.462   9.360   4
   4  10   0 192.917  11.904   2
  -4  10   0 199.084   8.592   1
   4  10   0 191.760   8.287   1
  -5 -10   0 -0.1307  5.3208   1
  -5 -10   0 -12.139   5.418   4
   5  10   0 2.01789 7.58240   2
  -5  10   0 -0.3904  4.5495   4
  -5  10   0 9.89043 4.57363   1
  -5  10   0 -2.3938  6.7860   3
  -6 -10   0 4.81439 6.17041   4
  -6 -10   0 6.52825 6.25380   1
  -6  10   0 4.91687 5.09578   4
   6  10   0 22.1743  9.5706   2
  -6  10   0 4.35108 7.91851   3
  -6  10   0 13.5261  5.1166   1
  -7 -10   0 -5.6421  6.9417   4
  -7 -10   0 8.23380 6.48127   1
  -7  10   0 9.90724 5.53261   4
   7  10   0 -1.5984 10.5764   2
  -7  10   0 4.73542 8.53952   3
   0 -11   0 -7.3128  3.7257   4
   0 -11   0 -3.4828  3.9629   1
   0  11   0 -5.0530  3.9777   4
   0  11   0 -1.3491  3.7971   1
   0  11   0 -3.5415  4.2299   1
  -1 -11   0 3.60732 3.89599   4
   1 -11   0 -1.8470  3.7281   4
   1 -11   0 -2.1714  3.9061   1
  -1 -11   0 6.45942 3.88766   1
   1  11   0 8.44470 4.35993   1
   1  11   0 4.83642 4.17345   4
  -1  11   0 8.79435 3.96593   1
  -1  11   0 2.05607 4.29439   1
  -1  11   0 4.99933 3.92402   4
  -1  11   0 4.10588 4.09596   4
   2 -11   0 -2.1141  2.7573   4
  -2 -11   0 1.61488 4.57072   4
   2 -11   0 3.35734 3.61760   1
  -2 -11   0 -5.7523  4.2680   1
  -2  11   0 1.43025 4.85786   3
  -2  11   0 0.45185 4.01153   4
  -2  11   0 3.33280 3.98142   4
   2  11   0 -0.4069  4.1092   1
  -2  11   0 -4.4045  4.0445   1
   2  11   0 -1.9311  4.3344   4
  -3 -11   0 7.10287 4.46020   4
  -3 -11   0 3.10796 4.79535   1
  -3 -11   0 4.61818 5.10948   4
   3 -11   0 1.06900 3.22562   1
   3 -11   0 6.00736 3.03220   4
  -3  11   0 5.95733 4.13313   4
  -3  11   0 -6.8919  5.8793   3
  -3  11   0 2.74142 4.43755   4
  -3  11   0 1.00762 4.51263   1
   3  11   0 11.1824  4.2866   1
   3  11   0 10.7872  4.3322   4
  -4 -11   0 75.6643  7.0406   1
  -4 -11   0 53.3024  6.6069   4
   4  11   0 70.5125  5.7157   1
   4  11   0 54.6238  8.4985   2
  -4  11   0 77.2001  7.8450   3
  -4  11   0 62.5757  6.0951   1
  -4  11   0 60.0551  6.1652   4
  -5 -11   0 49.6962  7.1297   4
  -5 -11   0 40.3902  6.7395   1
  -5  11   0 51.9716  5.9534   4
  -5  11   0 50.4253  5.8374   1
  -5  11   0 45.1746  8.2634   3
   5  11   0 58.4446  9.3189   2
  -6 -11   0 55.5461  8.0955   4
  -6 -11   0 62.1085  7.8354   1
  -6  11   0 63.5253  6.8275   4
  -6  11   0 71.8844  9.5502   3
   6  11   0 40.1503 10.2713   2
  -6  11   0 50.3649  6.2084   1
  -7 -11   0 14.8846  7.7503   4
  -7 -11   0 21.5711  7.2931   1
   7  11   0 16.5349 11.3060   2
  -7  11   0 19.5363  9.1955   3
  -7  11   0 31.2983  5.9049   1
  -7  11   0 7.21257 5.74518   1
  -7  11   0 7.45317 5.92812   4
   0 -12   0 1959.48   52.24   4
   0 -12   0 1944.57   50.03   1
   0  12   0 1945.89   50.49   1
   0  12   0 1956.00   52.51   4
  -1 -12   0 414.836  13.684   1
   1 -12   0 408.711  14.117   4
  -1 -12   0 430.301  14.753   4
   1 -12   0 417.633  13.518   1
   1  12   0 427.989  14.634   4
  -1  12   0 415.732  14.791   4
  -1  12   0 410.620  14.061   1
   1  12   0 419.943  14.357   1
  -1  12   0 420.389  14.403   1
   2 -12   0 -3.2278  3.5590   1
  -2 -12   0 -1.6686  4.7534   1
   2 -12   0 -6.9286  3.4728   4
  -2 -12   0 4.15647 4.49007   4
   2  12   0 2.07138 4.81103   1
  -2  12   0 -6.7247  4.7452   1
  -2  12   0 -0.1977  4.0939   4
  -2  12   0 1.03511 5.77394   3
   2  12   0 -3.4100  4.5810   4
  -2  12   0 1.20721 4.44618   4
  -3 -12   0 19.0479  6.0292   4
   3 -12   0 20.9676  3.6987   4
   3 -12   0 18.7412  4.0505   1
  -3 -12   0 23.3062  5.7193   1
  -3  12   0 15.9764  5.3285   1
   3  12   0 17.5875  5.0227   4
  -3  12   0 17.2311  4.8436   4
  -3  12   0 8.79618 5.00687   4
  -3  12   0 16.2313  6.8198   3
   3  12   0 18.2705  5.1464   1
  -4 -12   0 3.24462 5.76402   4
  -4 -12   0 4.31773 5.92654   1
  -4  12   0 7.64880 7.15827   3
  -4  12   0 -1.7960  4.8617   4
  -4  12   0 6.40346 5.21964   1
   4  12   0 -5.2529  7.0160   2
   4  12   0 2.08565 4.50499   1
  -5 -12   0 62.3487  7.3587   1
  -5 -12   0 46.4211  7.2950   4
  -5  12   0 63.3541  9.1180   3
   5  12   0 56.1906  9.4809   2
  -5  12   0 64.9242  6.6407   1
  -5  12   0 62.8380  6.7459   4
  -6 -12   0 36.1227  7.7631   4
  -6 -12   0 31.0664  7.3798   1
  -6  12   0 28.4395  9.0676   3
  -6  12   0 38.2201  6.6628   1
  -6  12   0 29.2931  6.5127   4
   6  12   0 29.0853 10.1343   2
  -6  12   0 38.8448  6.4076   1
  -7 -12   0 -10.344   7.219   4
  -7 -12   0 -10.837   7.146   1
   7  12   0 -19.062  10.714   2
  -7  12   0 -4.4471  9.6974   3
  -7  12   0 0.16625 6.21705   4
  -7  12   0 1.95466 6.29535   1
   0 -13   0 -5.6603  4.4162   4
   0 -13   0 0.57648 4.84958   1
   0  13   0 10.3435  4.8337   1
   0  13   0 2.36095 4.90842   4
  -1 -13   0 8.60083 4.76531   1
  -1 -13   0 3.90459 4.58394   4
   1 -13   0 -2.5611  4.6609   1
   1 -13   0 1.63623 4.25117   4
   1  13   0 2.16271 5.07737   1
  -1  13   0 -2.5500  5.0367   1
   1  13   0 4.93074 4.95715   4
  -1  13   0 6.06038 5.13162   1
  -1  13   0 -6.3316  4.8330   4
   2 -13   0 116.650   7.424   4
  -2 -13   0 110.001   7.827   1
  -2 -13   0 89.7896  7.2947   4
   2 -13   0 113.368   7.182   1
  -2  13   0 122.489   8.259   1
  -2  13   0 114.391   7.572   4
   2  13   0 109.643   7.704   4
  -2  13   0 105.151   7.631   4
   2  13   0 122.536   7.842   1
  -2  13   0 115.319   7.779   1
   3 -13   0 78.9848  5.7318   1
  -3 -13   0 85.6516  7.5133   1
  -3 -13   0 80.3155  7.7316   4
  -3  13   0 86.5133  7.2760   4
   3  13   0 96.7608  7.2457   4
  -3  13   0 75.4302  7.3431   1
   3  13   0 78.2892  6.7625   1
  -3  13   0 89.7725  9.0882   3
  -4 -13   0 -1.1026  5.9651   4
  -4 -13   0 6.97581 6.41089   1
  -4  13   0 -2.1497  5.5202   1
   4  13   0 -3.3359  4.8838   1
  -4  13   0 -7.5583  5.2790   4
  -4  13   0 11.6996  7.6014   3
   4  13   0 -8.5703  6.3577   2
  -5 -13   0 15.7481  7.2567   4
  -5 -13   0 24.0844  7.4173   1
  -5  13   0 18.7080  5.8508   1
   5  13   0 17.2949  8.1234   2
  -5  13   0 25.7383  8.7276   3
  -5  13   0 20.3590  6.1690   1
  -5  13   0 13.2977  6.2460   4
  -6 -13   0 22.1952  7.7679   4
  -6 -13   0 9.06109 7.13959   1
  -6  13   0 8.18398 5.89811   1
   6  13   0 12.8508  9.9155   2
  -6  13   0 9.69960 6.36898   1
  -6  13   0 8.44375 8.94833   3
  -6  13   0 1.38626 6.45521   4
  -7 -13   0 24.2710  8.4852   4
  -7 -13   0 28.2783  8.1703   1
  -7  13   0 27.1496  7.1788   1
   7  13   0 30.8434 11.2443   2
  -7  13   0 19.2109  7.0610   4
  -7  13   0 28.6637 10.4046   3
   0 -14   0 449.512  15.274   1
   0 -14   0 469.957  16.270   4
   0  14   0 475.186  16.573   1
   0  14   0 498.514  17.335   4
  -1 -14   0 -3.4677  5.2821   1
   1 -14   0 -10.000   4.329   4
  -1 -14   0 -6.9487  5.2292   4
   1 -14   0 -7.2969  4.6737   1
   1  14   0 2.91040 5.67159   1
  -1  14   0 -2.7566  5.4291   1
   1  14   0 -0.6909  5.1285   4
  -1  14   0 -5.3695  5.4226   1
  -1  14   0 -6.7215  5.2784   4
  -2 -14   0 30.7734  6.4241   1
  -2 -14   0 26.6334  6.4173   4
   2 -14   0 26.9158  5.1966   1
   2 -14   0 20.2070  4.8829   4
  -2  14   0 22.7287  5.9429   4
   2  14   0 30.1006  6.1227   1
  -2  14   0 24.6353  6.1250   1
  -2  14   0 11.5140  6.0282   1
   2  14   0 32.3597  5.9622   4
  -3 -14   0 91.9453  8.3983   1
  -3 -14   0 105.172   8.599   4
   3  14   0 121.587   8.096   4
  -3  14   0 98.6196  8.1417   4
   3  14   0 105.544   8.000   1
  -3  14   0 105.530   9.781   3
  -3  14   0 110.384   8.427   1
  -3  14   0 115.851   8.681   1
  -4 -14   0 7.43375 6.50131   4
  -4 -14   0 8.04220 6.94621   1
   4  14   0 14.7232  5.6371   1
  -4  14   0 7.84433 7.71126   3
  -4  14   0 9.87846 6.48008   1
  -4  14   0 13.7977  6.2555   1
   4  14   0 24.8076  7.9156   2
  -4  14   0 17.8290  6.2655   4
  -5 -14   0 42.8555  7.8491   1
  -5 -14   0 38.1660  8.1644   4
  -5  14   0 45.5608  7.3281   1
  -5  14   0 42.1019  6.9660   1
  -5  14   0 51.7886  9.8559   3
   5  14   0 48.1007  9.9166   2
  -5  14   0 47.7323  7.0926   4
  -6 -14   0 29.6216  8.3261   4
  -6 -14   0 29.0165  8.4421   1
  -6  14   0 36.7094  7.5164   4
  -6  14   0 52.9356  7.5948   1
  -6  14   0 44.0564  7.6921   1
   6  14   0 40.5568 11.0089   2
  -6  14   0 44.0607 10.5225   3
  -7 -14   0 2.09918 8.40900   4
  -7 -14   0 -2.6070  8.1218   1
   7  14   0  9.6443 11.4285   2
  -7  14   0 -3.2733  9.9621   3
  -7  14   0 -2.9965  7.0233   1
  -7  14   0 3.37397 6.98676   4
   0 -15   0 -2.8717  5.3828   1
   0 -15   0 -5.0174  5.1897   4
   0  15   0 -0.4015  5.8006   4
   0  15   0 -10.631   5.918   1
  -1 -15   0 50.4479  7.0312   1
   1 -15   0 48.9546  6.1849   4
   1 -15   0 39.1345  6.2470   1
  -1 -15   0 41.5280  6.8073   4
   1  15   0 41.3768  6.4019   1
  -1  15   0 42.3019  6.8788   4
  -1  15   0 30.7832  6.9992   1
   1  15   0 47.2426  6.7919   4
  -2 -15   0 19.1495  6.5533   1
  -2 -15   0 25.5253  6.6674   4
   2 -15   0 13.8427  4.9967   4
   2 -15   0 19.9883  5.2623   1
  -2  15   0 14.3541  6.2521   4
  -2  15   0 21.7377  6.5980   1
   2  15   0 15.3726  5.8728   4
   2  15   0 12.6928  6.1885   1
  -2  15   0 10.0807  6.1322   1
  -3 -15   0 22.0085  6.8540   4
  -3 -15   0 25.6000  7.1308   1
   3  15   0 26.8717  6.4993   1
  -3  15   0 26.9312  6.9437   1
  -3  15   0 30.4342  7.1958   1
  -3  15   0 21.5569  6.4116   4
  -4 -15   0 7.22592 6.94451   4
  -4 -15   0 27.2043  7.3721   1
  -4  15   0 5.75540 6.12379   4
  -4  15   0 20.6270  8.5411   3
  -4  15   0 13.0927  6.6043   1
   4  15   0 6.36951 8.06914   2
  -4  15   0 7.45657 6.18311   1
  -5 -15   0 -2.6573  7.1133   4
  -5 -15   0 9.01563 8.04157   1
  -5  15   0 1.61344 8.90671   3
   5  15   0 13.2869  9.3945   2
  -5  15   0 6.42920 7.04546   4
  -5  15   0 2.70855 6.39060   1
  -5  15   0 3.66463 6.74696   1
  -6 -15   0 -3.6186  8.0439   1
  -6 -15   0 -6.4931  7.9868   4
  -6  15   0 -6.1977  7.1755   1
   6  15   0 15.1091 10.6465   2
  -6  15   0 5.28094 9.65437   3
  -6  15   0 -4.4402  7.1835   4
   0 -16   0 4.80370 5.78681   4
   0 -16   0 -5.2049  5.7434   1
   0  16   0 0.68515 5.99696   4
   0  16   0 -1.1036  6.4911   1
   1 -16   0 3.13751 5.61895   1
  -1 -16   0 -1.7358  6.2912   1
  -1 -16   0 -0.4329  6.0813   4
   1 -16   0 -1.4402  5.5984   4
  -1  16   0 2.46563 6.73822   1
  -1  16   0 6.12022 6.47506   4
   1  16   0 -6.8155  5.6195   4
   1  16   0 2.59034 6.33035   1
  -2 -16   0 0.70723 6.32173   4
   2 -16   0 13.1523  5.5029   1
  -2 -16   0 13.2125  6.7826   1
   2  16   0 10.6018  6.1664   4
  -2  16   0 10.4533  6.9194   1
  -2  16   0 5.34512 6.50212   4
  -2  16   0 2.96929 6.51491   1
   2  16   0 4.82986 6.32885   1
  -3 -16   0 83.5739  8.7378   4
  -3 -16   0 92.1565  9.0190   1
  -3  16   0 70.5137  8.2794   1
  -3  16   0 84.0318  8.6432   1
  -3  16   0 91.8564  8.8048   4
   3  16   0 90.5914  8.4329   1
  -4 -16   0 -8.0560  7.1489   4
  -4 -16   0 -3.8252  7.2421   1
  -4  16   0 -1.5309  6.8642   1
  -4  16   0 5.45524 7.27300   1
  -4  16   0 -15.675   6.500   4
   4  16   0 10.6571  8.8408   2
  -5 -16   0 -8.6750  7.4600   4
  -5 -16   0 9.45277 7.99791   1
  -5  16   0 3.74699 9.34950   3
  -5  16   0 -1.3680  7.0305   1
  -5  16   0 -17.068   6.776   4
  -5  16   0 -1.0591  7.2443   1
   5  16   0 1.79943 9.20445   2
  -6 -16   0 13.8057  8.4771   4
  -6 -16   0 28.1465  9.1113   1
  -6  16   0 13.0242 10.0834   3
  -6  16   0 19.2622  7.9712   1
   6  16   0 -0.6828 10.7427   2
  -6  16   0 11.4770  7.6410   4
   0 -17   0 -5.8303  5.8521   4
   0 -17   0 -2.6937  6.2534   1
   0  17   0 3.98187 7.06522   1
   0  17   0 3.28131 6.36264   4
   1 -17   0 45.3573  7.0306   4
  -1 -17   0 44.2315  7.5322   1
  -1 -17   0 42.7397  7.3901   4
   1 -17   0 45.3451  7.0554   1
   1  17   0 38.2901  7.7479   1
   1  17   0 42.2276  7.2617   4
  -1  17   0 50.8517  8.2830   1
  -1  17   0 36.6893  7.6795   4
  -2 -17   0 80.4283  8.8869   4
  -2 -17   0 96.5373  9.3324   1
   2 -17   0 108.502   8.265   1
  -2  17   0 99.2773  9.5659   1
  -2  17   0 98.8578  9.2636   4
   2  17   0 118.705   9.211   4
   2  17   0 91.5286  8.8414   1
  -3 -17   0 -3.0369  7.3438   4
  -3 -17   0 2.11431 7.42161   1
  -3  17   0 3.67968 7.25888   1
  -3  17   0 3.73298 6.74793   4
  -3  17   0 -8.2824  7.1874   1
   3  17   0 -7.7555  6.2102   1
  -4 -17   0 0.72243 8.10251   4
  -4 -17   0 5.58468 7.94096   1
  -4  17   0 18.0666  7.8814   1
   4  17   0 27.7046  9.3709   2
  -4  17   0 3.29660 7.89471   1
  -4  17   0 9.01130 7.64936   4
  -5 -17   0 6.05781 8.49901   1
  -5 -17   0 10.0071  8.6292   4
  -5  17   0 0.90017 7.67683   4
  -5  17   0 -0.5918  7.9579   1
   5  17   0 -5.1260  9.4186   2
  -6 -17   0 1.40828 9.20401   4
  -6 -17   0 -0.3498  9.2474   1
  -6  17   0 -0.9326  8.1643   4
  -6  17   0 -2.0570  8.3876   1
   6  17   0 2.40379 9.77727   2
   0 -18   0 181.423  11.026   1
   0 -18   0 190.700  11.558   4
   0  18   0 172.471  11.431   1
   0  18   0 173.571  11.572   4
  -1 -18   0 15.2443  7.1799   1
  -1 -18   0 5.11638 6.79920   4
   1 -18   0 9.00677 6.67715   1
  -1  18   0 10.3376  6.9014   4
  -1  18   0 12.7810  8.0466   1
   1  18   0 3.71177 6.97573   4
   1  18   0 1.07257 7.41468   1
   2 -18   0 58.0802  7.3497   1
  -2 -18   0 52.2736  8.4619   4
  -2 -18   0 56.9792  8.7525   1
   2  18   0 49.4197  8.2246   1
  -2  18   0 58.0512  8.8496   1
  -2  18   0 55.2952  8.4231   4
   2  18   0 46.9808  8.1112   4
  -3 -18   0 0.50063 7.74438   1
  -3 -18   0 -6.5002  7.3124   4
   3  18   0 2.71852 6.92389   1
  -3  18   0 2.24928 7.96456   1
  -3  18   0 -2.9743  7.3226   4
  -4 -18   0 18.1746  8.5358   4
  -4 -18   0 14.9396  9.0546   1
   4  18   0 4.31371 9.14347   2
  -4  18   0 11.8871  8.2590   1
  -4  18   0 18.7466  7.8572   4
  -5 -18   0 8.59965 8.92579   1
  -5 -18   0 10.8806  8.8038   4
   5  18   0 2.87996 9.90730   2
  -5  18   0 6.52261 7.79376   4
  -5  18   0 1.75381 8.45632   1
   0 -19   0 4.80991 7.29894   1
   0 -19   0 -4.9239  6.7299   4
   0  19   0 -2.0045  7.1925   4
   0  19   0 2.80059 8.00631   1
  -1 -19   0 17.9763  8.0425   1
   1 -19   0 28.3574  7.4070   1
  -1 -19   0 23.2261  7.6762   4
   1  19   0 28.6178  8.4888   1
  -1  19   0 20.7327  8.6557   1
  -1  19   0 37.8341  8.0579   4
   1  19   0 28.4182  7.9614   4
  -2 -19   0 9.96316 8.08336   1
   2 -19   0 21.8492  7.2281   1
  -2 -19   0 10.0846  7.8536   4
   2  19   0 10.6527  7.7449   1
  -2  19   0 8.34891 8.15369   1
  -2  19   0 7.17507 7.89429   4
  -3 -19   0 -4.3543  7.9914   4
  -3 -19   0 -7.5240  7.2214   1
  -3  19   0 -2.4305  7.7756   4
   3  19   0 -2.6303  7.6277   1
  -3  19   0 3.17392 8.24140   1
  -4 -19   0 -1.7578  8.3354   4
  -4 -19   0 24.6065  9.2582   1
   4  19   0 9.90318 9.59968   2
  -4  19   0 15.6708  9.2223   1
  -4  19   0 17.5886  8.4229   4
  -5 -19   0 -3.0691  8.8424   4
  -5 -19   0 10.4686  9.5774   1
  -5  19   0 2.96424 9.28773   1
   5  19   0  5.9023 10.7810   2
  -5  19   0 -2.6673  8.1640   4
   0 -20   0 41.9031  8.4635   1
   0  20   0 36.0332  9.1289   1
   0  20   0 50.5649  8.8810   4
  -1 -20   0 47.7867  9.1505   1
   1 -20   0 52.9433  8.4464   1
  -1 -20   0 30.5849  8.3471   4
  -1  20   0 50.4180  9.0209   1
   1  20   0 44.5827  9.1899   1
  -1  20   0 52.1531  8.8030   4
   1  20   0 37.7518  8.7086   4
  -2 -20   0 38.9624  9.1823   1
  -2 -20   0 35.8014  8.8659   4
   2  20   0 33.7679  8.7585   1
  -2  20   0 25.8128  8.4153   4
  -2  20   0 44.6654  9.6195   1
  -3 -20   0 42.4261  9.4354   4
  -3 -20   0 26.1549  9.2729   1
  -3  20   0 21.9129 10.1368   1
  -3  20   0 40.1410  8.7871   4
   3  20   0 34.1328  8.3764   1
  -4 -20   0 10.0204  9.6620   1
  -4 -20   0 -1.3930  8.8857   4
   4  20   0 16.9706 10.4256   2
  -4  20   0 -8.1149  8.3918   4
  -4  20   0 -4.4067  9.7420   1
  -5  20   0 0.69206 9.90135   1
   5  20   0  6.2857 11.0145   2
   0 -21   0 0.18473 8.14852   1
   0  21   0 4.32975 8.18020   4
   0  21   0 -0.5919  8.9620   1
  -1 -21   0 10.6514  8.7187   1
   1 -21   0 6.60359 7.57542   1
  -1 -21   0 14.1325  8.4068   4
  -1  21   0 19.7774  8.3536   4
   1  21   0 7.83152 8.67463   1
  -1  21   0 15.0974  9.4298   1
   1  21   0 17.0770  8.3199   4
  -2 -21   0 5.99871 9.11612   1
  -2 -21   0 -0.3137  8.4993   4
  -2  21   0 -1.9584  8.0061   4
  -2  21   0 1.52985 9.77372   1
   2  21   0 9.03743 8.22160   1
  -3 -21   0 14.9091  9.8242   1
  -3 -21   0 13.0322  9.2639   4
   3  21   0 14.0783  8.4650   1
  -3  21   0 2.98591 8.91903   4
  -3  21   0 8.73933 9.53493   1
  -4 -21   0 20.0963  9.8829   4
  -4 -21   0 33.5914 10.8087   1
  -4  21   0 31.4574 10.4517   1
   4  21   0 19.5927 10.8911   2
  -4  21   0 16.8494  9.4394   4
   0 -22   0 14.8091  9.0845   1
   0  22   0 11.1979  9.7262   1
   0  22   0 5.09284 8.87488   4
  -1 -22   0 8.35025 8.99075   1
   1 -22   0 7.20656 8.15252   1
   1  22   0 2.25138 8.95183   1
  -1  22   0 2.11070 8.65107   4
  -1  22   0 -2.8328  9.4945   1
  -2 -22   0 2.24580 9.12782   4
  -2 -22   0 14.7530  9.7244   1
  -2  22   0 4.05498 8.63762   4
  -2  22   0 11.0584 10.5504   1
   2  22   0 -5.2753  8.4616   1
  -3 -22   0 30.8816 10.7753   1
  -3 -22   0 13.4782  9.8473   4
  -3  22   0 6.68865 9.52777   4
   3  22   0 3.47531 9.15976   1
  -3  22   0 26.7721 10.6394   1
   0 -23   0 15.2677  9.6593   1
   0  23   0 9.03945 9.65348   4
   0  23   0 10.4126 10.1375   1
  -1 -23   0 -2.7952  9.5037   1
   1 -23   0 10.8852  8.6184   1
   1  23   0 6.16953 9.62048   1
  -1  23   0 -8.0225  9.8855   1
  -1  23   0 13.0652  9.6668   4
  -2 -23   0 6.90343 9.56364   4
  -2 -23   0 22.2481 10.5494   1
  -2  23   0  1.2656 10.1891   1
  -2  23   0 4.04066 9.17758   4
   2  23   0 -10.854   8.840   1
  -3 -23   0 -20.713   9.497   4
  -3 -23   0 -8.0089 10.3721   1
   3  23   0 14.0949  9.4066   1
  -3  23   0  4.0103 10.7424   1
  -3  23   0 -2.1987  9.7119   4
   0 -24   0 19.1845  9.7148   1
   0  24   0 -0.3910 10.3860   1
   0  24   0 13.6865  9.9700   4
   1 -24   0 -3.1002  8.8525   1
  -1 -24   0 -2.1659 10.2555   1
   1  24   0  3.2061 10.4378   1
  -1  24   0 5.37451 9.62407   4
  -1  24   0 -6.3435 10.7228   1
   8   0  -1 13.0705 10.9372   2
  -7   0   1 5.83889 5.99382   3
   7   0  -1 5.74960 9.02852   2
  -6   0   1 -2.5937  4.9597   3
   6   0  -1 5.45004 6.84545   2
   5   0  -1 6.67411 6.35444   2
   4   0  -1 6.41987 4.76894   2
   3   0  -1 -2.6211  3.1503   2
   2   0  -1 -2.7601  2.3515   2
   1   0  -1 -6.1923  0.9479   2
   0   0  -1 0.04883 0.05528   1
   0   0  -1 -0.0335  0.0461   4
   0   0   1 0.00672 0.05398   4
   0   0  -1 0.03019 0.05089   4
   0   0   1 -0.0140  0.0482   1
   0   0   1 0.00966 0.04905   4
   0   0  -1 0.05123 0.05452   1
   0   0   1 -0.0051  0.0481   1
   1   0   1 0.44264 1.11157   2
   2   0   1 -4.4951  2.3316   2
   3   0   1 -6.2941  3.0755   2
   4   0   1 -3.9899  4.7724   2
   5   0   1 7.27592 5.84981   2
   6   0   1 0.89215 6.83490   2
   7   0   1 0.61720 9.10348   2
  -7   0  -1 -7.5380  6.5654   3
   8   0   1 -5.4050 10.3603   2
   8  -1  -1  6.5706 11.0660   2
  -8  -1   1 -2.3140  3.9028   4
   8   1  -1  4.3754 10.0083   2
   7  -1  -1 0.04789 9.05167   2
  -7   1   1 -3.4716  6.1106   3
   7   1  -1 -5.4501  8.8791   2
  -6  -1   1 9.41962 2.61901   1
   6  -1  -1 11.1019  7.7684   2
   6   1  -1 14.5390  7.8976   2
  -6   1   1 1.25171 5.13016   3
  -5  -1   1 -5.5758  2.0144   1
   5  -1  -1 10.0959  5.8150   2
  -5  -1   1 -3.8949  2.0430   1
   5   1  -1 0.31745 5.62784   2
  -5   1   1 2.05348 4.41186   3
  -4  -1   1 12.2997  1.6306   1
   4  -1  -1 10.8538  4.5632   2
   4   1  -1 11.4797  4.5788   2
   3  -1  -1 -1.0543  3.1655   2
   3   1  -1 -0.3232  3.1656   2
  -2  -1   1 445.463  10.914   1
  -2  -1   1 435.258  10.884   1
   2  -1  -1 429.064  12.988   2
   2   1  -1 435.481  13.090   2
   1   1  -1 0.03789 0.15334   1
   0  -1  -1 0.36167 0.23075   1
   0  -1   1 -0.1890  0.2370   1
   0  -1  -1 -0.0669  0.2026   4
   0  -1   1 -0.2000  0.2016   4
   0  -1   1 -0.1976  0.1609   4
   0   1   1 -0.1789  0.2341   1
   0   1  -1 0.20668 0.17852   4
   0   1  -1 -0.1594  0.2115   1
   0   1  -1 -0.1678  0.2289   3
   0   1   1 -0.0384  0.1411   4
   0   1  -1 0.00750 0.13062   4
   1   1   1 93.6190  2.6659   4
   1   1   1 91.5473  2.7325   4
  -2  -1  -1 324.737   8.255   1
  -2  -1  -1 325.026   8.329   1
  -2  -1  -1 316.692   8.511   4
   2   1   1 321.272  10.171   2
  -3  -1  -1 15.4977  1.6163   1
  -3  -1  -1 17.1995  1.5320   1
   3  -1   1 15.2781  3.9685   2
   3   1   1 11.4013  3.5866   2
  -4  -1  -1 9.63251 1.78130   1
  -4  -1  -1 10.5557  1.8862   1
   4  -1   1 1.60239 4.80321   2
   4   1   1 6.98172 5.05465   2
  -5  -1  -1 15.6245  2.3898   1
  -5  -1  -1 15.0195  2.5256   1
   5  -1   1 1.85216 6.37063   2
   5   1   1 18.4152  6.1751   2
  -6  -1  -1 1.86134 3.04863   4
  -6  -1  -1 4.29902 2.68572   4
   6  -1   1 0.01351 7.61217   2
  -6  -1  -1 2.79072 2.72369   1
   6   1   1 0.41176 6.77587   2
  -7  -1  -1 9.07404 3.74151   4
   7  -1   1 3.68081 9.16086   2
   7   1   1 2.90949 9.05815   2
  -7   1  -1 13.6974  6.6587   3
  -8  -1  -1 31.8482  4.8633   4
   8  -1   1 27.9280 11.6143   2
   8   1   1 31.3362 11.6593   2
  -8  -2   1 11.2021  4.6415   4
   8  -2  -1  2.9799 10.6985   2
   8   2  -1  4.2012 11.2138   2
   7  -2  -1 20.7698  9.4834   2
  -7  -2   1 6.98884 3.93325   4
   7   2  -1 -2.0869  9.2265   2
  -7   2   1 6.63553 6.56487   3
  -6  -2   1 33.8756  3.4599   1
   6  -2  -1 44.0935  8.6620   2
  -6  -2   1 35.8467  3.7988   4
  -6  -2   1 30.7992  3.4628   4
   6   2  -1 24.0650  7.5924   2
  -6   2   1 37.6601  6.4486   3
  -5  -2   1 157.660   6.107   4
   5  -2  -1 171.236  11.250   2
  -5  -2   1 159.663   5.870   1
  -5  -2   1 152.630   5.988   4
  -5  -2   1 168.049   6.028   1
  -5   2   1 164.619   8.811   3
   5   2  -1 160.667  10.549   2
  -4  -2   1 438.170  11.719   1
   4  -2  -1 438.377  15.434   2
  -4  -2   1 437.246  11.634   1
  -4  -2   1 434.071  12.031   4
  -4  -2   1 432.876  12.055   4
   4   2  -1 452.031  15.699   2
  -4   2   1 442.829  13.940   3
  -3  -2   1 72.7014  3.3673   4
   3  -2  -1 69.1507  5.4101   2
  -3  -2   1 80.3470  3.3898   1
  -3  -2   1 71.1115  3.3855   4
  -3  -2   1 84.3575  3.5102   1
  -3   2   1 74.1296  4.5637   3
   3   2  -1 74.6357  5.3413   2
  -2  -2   1 1.88995 1.48619   1
  -2  -2   1 0.11427 1.49342   4
  -2  -2   1 1.06820 1.46650   1
  -2  -2   1 -0.7224  1.4641   4
   2  -2  -1 0.16653 2.70084   2
  -2   2   1 -4.7178  2.0954   3
   2   2  -1 0.34575 2.51816   2
   1  -2  -1 63.4010  2.9032   3
  -1  -2   1 44.3619  2.1046   1
  -1   2   1 40.0175  2.5756   3
   0  -2   1 -0.7578  0.4752   4
   0  -2  -1 -0.7814  0.4687   1
   0  -2   1 0.38692 0.49541   4
   0  -2   1 -0.2615  0.5327   1
   0  -2  -1 0.10909 0.48688   4
   0  -2   1 0.34995 0.46210   3
   0   2   1 0.51334 0.56971   1
   0   2  -1 0.38375 0.52316   4
   0   2  -1 -0.0206  0.4429   4
   0   2  -1 -0.4419  0.4645   1
   0   2  -1 -0.8151  0.5605   3
   0   2   1 -0.5735  0.4115   4
  -1  -2  -1 12.2646  1.3668   1
   1  -2   1 13.9611  0.9699   4
  -1  -2  -1 8.78469 1.37019   4
   1   2   1 16.0184  1.4832   1
   1   2   1 9.38251 1.92330   2
   1   2   1 14.6479  1.4958   4
  -1   2  -1 11.3356  1.2034   1
   2  -2   1 2001.40   52.14   2
  -2  -2  -1 2020.60   48.89   1
  -2  -2  -1 2012.64   51.09   4
  -2  -2  -1 1979.90   51.02   4
   2   2   1 1993.63   52.02   2
  -3  -2  -1 13.4202  2.0046   1
  -3  -2  -1 10.4744  1.8772   4
  -3  -2  -1 11.9657  2.1231   4
  -3  -2  -1 16.1499  1.9903   1
   3  -2   1 12.0273  4.0923   2
   3   2   1 9.52931 3.64857   2
  -4  -2  -1 97.2230  4.4333   4
  -4  -2  -1 95.1774  4.1542   1
  -4  -2  -1 89.5485  4.3972   4
   4  -2   1 86.3094  6.8544   2
  -4  -2  -1 90.5110  4.3101   1
   4   2   1 74.4952  7.0238   2
  -5  -2  -1 4.66486 2.59517   1
   5  -2   1 11.6651  6.1327   2
  -5  -2  -1 4.89293 3.06960   4
  -5  -2  -1 4.31226 2.63345   4
   5   2   1 0.85586 5.91427   2
   6  -2   1 86.7400  9.7043   2
  -6  -2  -1 73.5473  4.8743   1
  -6  -2  -1 74.3597  4.4225   4
  -6  -2  -1 74.0218  4.7717   4
  -6   2  -1 77.3906  7.6904   3
   6   2   1 67.8970  9.4920   2
  -7  -2  -1 11.7243  4.4039   4
   7  -2   1 9.87261 8.50392   2
  -7   2  -1 8.60371 6.75944   3
   7   2   1 15.7080  9.2278   2
   8  -2   1 28.0605 11.6961   2
  -8  -2  -1 27.4902  5.1148   4
   8   2   1 23.9912 10.5287   2
   8  -3  -1 38.0819 12.1866   2
  -8  -3   1 33.1917  5.4458   4
   8   3  -1 40.1307 11.8901   2
   7  -3  -1 67.3708 11.0302   2
  -7  -3   1 59.0544  5.3485   4
  -7  -3   1 64.6908  4.9358   1
   7   3  -1 46.6106 10.7926   2
  -7   3   1 63.7977  7.6423   3
  -6  -3   1 260.051   9.229   4
   6  -3  -1 247.780  14.697   2
  -6  -3   1 231.523   8.573   1
  -6  -3   1 264.031   9.404   4
  -6   3   1 274.468  11.835   3
   6   3  -1 235.497  13.648   2
  -5  -3   1 148.427   5.999   1
  -5  -3   1 156.567   6.511   4
  -5  -3   1 149.780   6.245   4
   5  -3  -1 162.878  11.291   2
  -5   3   1 140.921   8.997   3
   5   3  -1 125.121   9.366   2
  -4  -3   1 50.4921  3.5399   4
  -4  -3   1 46.1297  3.2444   4
  -4  -3   1 51.8913  3.3237   1
   4  -3  -1 53.6929  6.2113   2
   4   3  -1 43.2749  5.7895   2
  -4   3   1 55.2475  5.1127   3
  -3  -3   1 142.782   5.327   4
   3  -3  -1 139.088   7.729   2
  -3  -3   1 137.842   5.195   4
  -3  -3   1 143.656   5.029   1
  -3   3   1 134.544   6.961   3
   3   3  -1 139.473   7.832   2
   2  -3  -1 49.3344  4.1363   2
  -2  -3   1 59.8598  3.4268   4
  -2  -3   1 61.7850  3.3729   4
  -2  -3   1 63.5874  3.3077   1
   2   3  -1 64.9051  2.7899   4
  -2   3   1 62.5852  2.4335   1
  -2   3   1 55.2278  2.5229   1
  -2   3   1 58.7863  2.3954   4
  -2   3   1 55.0649  3.8128   3
   2   3  -1 59.6847  2.8975   4
   2   3  -1 74.8976  5.0410   2
   1  -3  -1 10.2699  2.1023   3
   1  -3  -1 5.74528 1.13035   4
  -1  -3   1 10.7026  1.7065   4
  -1  -3   1 12.3192  1.7527   4
   1  -3  -1 10.1136  1.4347   1
  -1  -3   1 10.6026  1.7072   1
  -1   3   1 10.2189  1.5370   1
   1   3  -1 12.1903  1.7231   4
  -1   3   1 7.76434 2.11303   3
  -1   3   1 8.21309 1.35152   4
   1   3  -1 10.2490  1.7962   1
   1   3  -1 9.29018 1.67531   4
   0  -3   1 87.6799  3.0137   1
   0  -3  -1 88.4686  3.1238   1
   0  -3  -1 72.5765  3.0562   4
   0  -3   1 86.0904  3.2321   4
   0   3  -1 75.9792  3.1294   1
   0   3  -1 86.3043  3.2846   3
   0   3   1 76.7076  3.0583   1
  -1  -3  -1 93.3566  3.9204   4
  -1  -3  -1 109.124   4.076   4
  -1  -3  -1 103.208   3.766   1
   1  -3   1 105.364   3.493   1
  -1   3  -1 103.368   4.874   3
   1   3   1 105.905   3.886   1
  -1   3  -1 100.777   3.769   4
  -1   3  -1 109.904   3.741   1
   1   3   1 102.925   4.068   4
   1   3   1 88.8605  3.9604   4
  -1   3  -1 104.198   3.690   4
  -2  -3  -1 1685.56   44.29   4
   2  -3   1 1724.86   45.37   2
  -2  -3  -1 1715.56   44.38   4
  -2  -3  -1 1701.80   42.44   1
   2   3   1 1767.55   44.01   4
  -2   3  -1 1724.60   43.88   4
  -2   3  -1 1745.88   42.04   1
  -2   3  -1 1706.74   44.56   3
  -2   3  -1 1736.99   42.13   1
   2   3   1 1753.19   43.98   4
   2   3   1 1686.11   45.15   2
  -3  -3  -1 1517.14   37.44   1
  -3  -3  -1 1489.50   39.06   4
  -3  -3  -1 1523.72   39.17   4
   3  -3   1 1499.42   40.86   2
   3   3   1 1501.93   40.65   2
  -3   3  -1 1526.69   36.79   1
   4  -3   1 207.957  10.174   2
  -4  -3  -1 220.660   7.408   4
  -4  -3  -1 211.916   6.962   1
  -4  -3  -1 200.272   7.365   4
   4   3   1 207.782  10.833   2
  -4   3  -1 222.818   9.530   3
  -5  -3  -1 22.0822  3.7262   4
   5  -3   1 20.6405  6.8650   2
  -5  -3  -1 24.4914  3.1918   4
  -5  -3  -1 12.6603  3.1592   1
  -5   3  -1 16.2446  5.7251   3
   5   3   1 16.7645  6.8918   2
   6  -3   1 10.4244  7.1486   2
  -6  -3  -1 4.83203 3.95439   4
  -6  -3  -1 -5.2054  3.4033   1
  -6  -3  -1 -1.1726  3.4277   4
  -6   3  -1 -5.6002  5.9156   3
   6   3   1 -3.8640  7.5483   2
   7  -3   1 9.00338 9.35430   2
  -7  -3  -1 3.18631 4.62480   4
  -7  -3  -1 0.07839 3.99476   1
  -7   3  -1 3.99592 7.00828   3
   7   3   1 0.83357 9.15066   2
  -8  -3  -1 0.90708 5.16296   4
   8  -3   1 -5.4633 10.8667   2
   8   3   1 -4.6896 10.7094   2
   8  -4  -1  4.6400 11.2324   2
  -8  -4   1 2.58664 5.34000   4
   8   4  -1  4.0530 10.1791   2
  -7  -4   1 9.40600 4.25266   1
  -7  -4   1 3.86430 4.84368   4
   7  -4  -1 10.5450  9.7269   2
  -7   4   1 12.6006  7.1359   3
   7   4  -1 -9.2566  9.1723   2
  -6  -4   1 0.87109 4.05112   4
   6  -4  -1 3.02933 7.15002   2
  -6  -4   1 -0.6598  3.5549   1
  -6   4   1 3.57602 5.66927   3
   6   4  -1 -8.6799  7.5797   2
  -5  -4   1 24.4861  3.6787   4
  -5  -4   1 34.0692  3.8126   1
  -5  -4   1 33.9785  4.0476   4
   5  -4  -1 29.1919  7.2025   2
  -5   4   1 39.3616  5.7029   3
   5   4  -1 40.3117  7.5975   2
  -4  -4   1 8.24034 2.79024   4
   4  -4  -1 13.6633  4.9574   2
  -4  -4   1 9.74568 3.11017   4
  -4  -4   1 4.13514 2.88528   1
   4   4  -1 10.4309  4.8767   2
  -4   4   1 12.8335  4.3395   3
  -4   4   1 14.4349  1.6271   1
  -4   4   1 15.0623  1.8394   1
  -3  -4   1 209.395   6.915   1
  -3  -4   1 213.969   7.243   4
   3  -4  -1 210.122   9.380   2
  -3  -4   1 210.525   7.321   4
  -3   4   1 214.663   6.056   1
  -3   4   1 208.178   8.312   3
   3   4  -1 199.263   8.915   2
  -3   4   1 207.988   5.967   1
  -2  -4   1 450.812  12.941   4
   2  -4  -1 453.808  13.601   3
  -2  -4   1 462.558  12.423   1
  -2  -4   1 458.349  12.904   4
   2   4  -1 453.149  13.977   2
  -2   4   1 468.514  12.402   4
  -2   4   1 452.820  13.489   3
  -2   4   1 468.805  11.985   1
   2   4  -1 462.901  12.226   1
   2   4  -1 454.433  12.595   4
   2   4  -1 455.533  12.717   4
  -1  -4   1 489.165  13.764   4
  -1  -4   1 474.586  13.705   4
   1  -4  -1 503.754  13.853   3
   1  -4  -1 506.153  12.907   1
  -1  -4   1 498.801  13.206   1
   1   4  -1 516.059  13.776   4
  -1   4   1 490.127  12.958   1
  -1   4   1 482.361  13.487   4
  -1   4   1 503.944  13.929   3
   1   4  -1 498.687  13.193   1
   1   4  -1 497.396  13.713   4
   1   4  -1 485.037  13.163   1
   0  -4   1 1983.66   50.40   3
   0  -4  -1 1996.94   51.08   4
   0  -4   1 1968.02   51.02   4
   0  -4   1 1975.59   48.86   1
   0  -4   1 1974.69   51.03   4
   0  -4  -1 1989.62   48.88   1
   0   4   1 1993.76   51.10   4
   0   4   1 1973.69   48.93   1
   0   4  -1 2030.24   50.50   3
   0   4  -1 1987.76   51.06   4
   0   4  -1 2010.92   48.95   1
   0   4  -1 1984.05   51.09   4
   0   4   1 1990.86   51.08   4
  -1  -4  -1 698.986  18.062   1
   1  -4   1 707.249  19.103   3
  -1  -4  -1 679.878  18.823   4
   1  -4   1 706.333  17.779   1
  -1  -4  -1 678.367  18.860   4
  -1   4  -1 720.414  18.716   4
  -1   4  -1 696.416  19.158   3
  -1   4  -1 700.864  18.675   4
  -1   4  -1 695.923  17.945   1
   1   4   1 703.676  18.839   4
   1   4   1 706.810  18.094   1
   1   4   1 711.227  18.848   4
  -2  -4  -1 48.2460  3.0477   1
  -2  -4  -1 43.6548  2.9004   4
  -2  -4  -1 41.4744  3.3261   4
   2   4   1 50.9205  2.9374   1
  -2   4  -1 47.3240  3.0677   1
  -2   4  -1 46.9073  4.1461   3
  -2   4  -1 44.4352  2.6037   4
   2   4   1 46.0822  2.7874   4
   2   4   1 49.4562  4.2861   2
  -3  -4  -1 205.575   7.144   4
   3  -4   1 188.354   8.749   2
  -3  -4  -1 196.895   6.663   1
  -3  -4  -1 199.653   6.977   4
  -3   4  -1 185.344   8.519   3
  -3   4  -1 198.938   5.998   1
  -3   4  -1 194.589   5.778   1
   3   4   1 187.117   8.418   2
  -3   4  -1 194.615   6.004   4
  -4  -4  -1 388.005  11.340   1
   4  -4   1 401.451  14.955   2
  -4  -4  -1 397.768  12.097   4
  -4  -4  -1 397.496  11.948   4
  -4   4  -1 392.768  10.541   1
  -4   4  -1 396.536  10.373   1
  -4   4  -1 375.699  13.993   3
   4   4   1 403.703  15.074   2
  -5  -4  -1 144.331   7.258   4
  -5  -4  -1 142.756   6.551   1
   5  -4   1 148.560  10.194   2
  -5  -4  -1 139.363   7.215   4
   5   4   1 132.436   9.755   2
  -5   4  -1 148.106   4.887   1
  -5   4  -1 144.947   9.914   3
  -6  -4  -1 25.2127  4.2425   1
   6  -4   1 25.8246  8.6989   2
  -6  -4  -1 17.8913  4.6309   4
   6   4   1 23.0375  8.5779   2
  -6   4  -1 29.6532  6.9746   3
   7  -4   1 5.00564 9.62641   2
  -7  -4  -1 0.60242 4.83631   4
  -7  -4  -1 -2.6231  4.2112   1
  -7   4  -1 2.11332 7.17802   3
   7   4   1 16.9699  9.8265   2
  -8  -4  -1 2.55197 5.58309   4
   8  -4   1  2.2270 10.1985   2
   8   4   1  1.7585 11.0788   2
   8  -5  -1 76.0068 13.1808   2
  -8  -5   1 65.3522  6.9989   4
   8   5  -1 66.8690 12.5024   2
  -7  -5   1 56.3875  6.1183   4
   7  -5  -1 39.1641  9.9988   2
  -7  -5   1 70.8652  5.8000   1
  -7   5   1 50.0762  8.0601   3
   7   5  -1 61.7435 11.0807   2
  -6  -5   1 59.0604  5.5171   4
  -6  -5   1 56.4256  5.0596   1
   6  -5  -1 42.8526  9.1243   2
  -6   5   1 50.7265  7.1650   3
   6   5  -1 39.2782  9.0133   2
  -5  -5   1 130.060   7.337   4
  -5  -5   1 130.324   7.222   4
   5  -5  -1 118.045   9.479   2
  -5  -5   1 124.661   6.649   1
  -5   5   1 134.391   8.413   3
   5   5  -1 113.460   9.924   2
  -5   5   1 130.377   4.889   1
  -4  -5   1 540.857  15.806   4
  -4  -5   1 535.050  15.060   1
   4  -5  -1 553.901  18.610   2
  -4  -5   1 526.694  15.581   4
  -4   5   1 522.240  14.082   1
  -4   5   1 539.712  16.910   3
  -4   5   1 547.166  14.550   4
  -4   5   1 551.306  14.028   1
   4   5  -1 532.787  17.897   2
   3  -5  -1 204.972   9.210   2
  -3  -5   1 191.011   7.077   1
  -3  -5   1 195.113   7.448   4
  -3  -5   1 190.823   7.254   4
  -3   5   1 199.880   6.199   1
  -3   5   1 198.364   6.391   4
  -3   5   1 197.826   6.061   1
  -3   5   1 182.776   8.473   3
   3   5  -1 191.791   8.771   2
   3   5  -1 202.418   6.266   4
  -2  -5   1 51.8856  3.3449   1
  -2  -5   1 50.0753  3.3454   4
   2  -5  -1 54.7266  4.1893   3
  -2  -5   1 50.7094  3.5968   4
  -2   5   1 44.1559  4.1347   3
   2   5  -1 52.7561  3.2933   1
  -2   5   1 43.4102  2.8549   4
  -2   5   1 47.1680  3.0646   1
   1  -5  -1 361.136  11.056   3
   1  -5  -1 352.682  10.052   1
  -1  -5   1 353.008  10.345   1
  -1  -5   1 362.003  10.734   4
  -1  -5   1 370.405  10.891   4
   1   5  -1 367.969  10.957   4
   1   5  -1 370.742  10.454   1
  -1   5   1 367.595  10.338   1
   1   5  -1 381.454  10.503   1
   1   5  -1 367.387  10.813   4
  -1   5   1 357.869  11.273   3
  -1   5   1 374.494  10.686   4
   0  -5   1 770.621  20.552   3
   0  -5   1 772.969  19.755   1
   0  -5   1 770.830  20.673   4
   0  -5  -1 770.874  19.784   1
   0  -5   1 755.194  20.550   4
   0  -5  -1 759.828  20.654   4
   0   5   1 759.532  19.796   1
   0   5  -1 755.903  20.481   3
   0   5  -1 760.628  19.882   1
   0   5  -1 787.613  20.688   4
   0   5  -1 759.283  20.739   4
   0   5   1 764.464  20.668   4
   0   5   1 760.667  20.694   4
  -1  -5  -1 555.744  15.557   4
  -1  -5  -1 569.307  15.557   4
  -1  -5  -1 561.957  14.832   1
   1  -5   1 547.132  15.610   3
   1  -5   1 556.260  14.556   1
   1   5   1 555.910  14.920   1
   1   5   1 555.872  15.496   4
  -1   5  -1 545.376  15.375   4
  -1   5  -1 549.811  14.684   1
  -1   5  -1 550.732  15.227   4
  -1   5  -1 548.371  15.679   3
   1   5   1 548.337  15.567   4
  -2  -5  -1 470.531  13.817   4
  -2  -5  -1 479.330  13.815   4
  -2  -5  -1 483.979  13.244   1
  -2   5  -1 484.174  12.888   1
  -2   5  -1 489.728  13.307   4
   2   5   1 468.960  13.048   1
  -2   5  -1 455.200  14.244   3
   2   5   1 474.673  14.572   2
  -2   5  -1 489.812  13.355   4
  -3  -5  -1 117.372   5.283   1
  -3  -5  -1 111.622   5.517   4
  -3  -5  -1 126.809   6.037   4
   3   5   1 117.905   4.349   4
   3   5   1 126.847   7.544   2
   3   5   1 85.1638  4.1964   1
  -3   5  -1 114.394   4.714   1
  -3   5  -1 117.101   4.765   4
  -3   5  -1 121.839   7.422   3
  -4  -5  -1 541.672  15.525   1
  -4  -5  -1 553.167  16.396   4
   4  -5   1 553.315  18.917   2
  -4  -5  -1 547.858  16.230   4
  -4   5  -1 586.468  18.004   3
  -4   5  -1 558.958  14.588   1
  -4   5  -1 557.595  14.780   1
  -4   5  -1 563.994  15.173   4
   4   5   1 556.369  18.814   2
  -5  -5  -1 118.048   7.266   4
  -5  -5  -1 127.700   7.333   4
   5  -5   1 133.427  10.328   2
  -5  -5  -1 122.431   6.610   1
  -5   5  -1 119.910   5.441   4
   5   5   1 138.349  10.233   2
  -5   5  -1 129.046   5.267   4
  -5   5  -1 118.167   5.298   1
  -5   5  -1 128.554   8.638   3
  -6  -5  -1 100.563   6.552   1
   6  -5   1 92.4320 10.5000   2
  -6  -5  -1 97.6420  6.5755   4
   6   5   1 86.1713  9.7618   2
  -6   5  -1 95.6732  4.8003   1
  -6   5  -1 83.6667  8.6196   3
  -7  -5  -1 10.7491  5.3060   4
  -7  -5  -1 19.3609  5.0598   1
   7  -5   1 16.8361  9.8470   2
   7   5   1 8.44462 9.71968   2
  -7   5  -1 6.81084 7.33011   3
  -8  -5  -1 -0.2490  5.9614   4
   8  -5   1  8.8067 10.3169   2
   8   5   1  8.3228 11.3433   2
  -8  -6   1 -3.4715  5.9753   4
   8   6  -1  7.5452 11.5200   2
   7  -6  -1 -7.8874  9.2656   2
  -7  -6   1 0.73268 5.43780   4
  -7  -6   1 5.52740 4.82596   1
   7   6  -1 1.92843 8.91718   2
  -7   6   1 11.4075  7.3890   3
  -7   6   1 -1.8527  3.0933   4
  -6  -6   1 25.8846  5.2209   4
   6  -6  -1 27.6742  8.7337   2
  -6  -6   1 17.7240  4.7193   1
  -6   6   1 25.6447  3.1541   4
  -6   6   1 27.9963  3.3942   1
  -6   6   1 31.2913  7.0411   3
   6   6  -1 17.0423  8.6048   2
  -5  -6   1 11.2127  3.9992   4
   5  -6  -1 6.75759 6.84162   2
  -5  -6   1 8.54097 4.09845   1
  -5  -6   1 6.76855 4.33019   4
   5   6  -1 10.7810  7.1037   2
  -5   6   1 7.39923 5.58114   3
  -5   6   1 13.1227  2.8740   4
  -5   6   1 10.5826  3.0165   1
  -4  -6   1 90.7531  5.3580   4
  -4  -6   1 74.5823  5.5062   4
  -4  -6   1 86.6877  5.2467   1
  -4   6   1 92.0478  4.4468   1
  -4   6   1 86.5946  6.7863   3
  -4   6   1 90.7298  4.8050   4
   4   6  -1 98.3139  8.1073   2
  -4   6   1 83.2579  4.6831   1
  -3  -6   1 9.53589 3.16301   1
  -3  -6   1 13.5656  3.1232   4
  -3  -6   1 18.9057  3.5385   4
  -3   6   1 13.9700  2.5658   4
   3   6  -1 10.7965  2.6981   4
  -3   6   1 22.8033  2.8492   1
   3   6  -1 17.2526  2.8095   1
   3   6  -1 10.3030  4.6965   2
  -3   6   1 10.8362  3.8357   3
   2  -6  -1 48.9705  3.0143   4
  -2  -6   1 36.7004  3.4898   4
   2  -6  -1 49.1937  3.0801   1
   2  -6  -1 40.0459  4.1227   3
  -2  -6   1 41.7234  3.4592   1
  -2  -6   1 37.3844  3.7271   4
   2   6  -1 42.0888  3.3310   4
  -2   6   1 47.1899  3.1535   4
   2   6  -1 44.3297  3.4173   1
  -2   6   1 31.7389  4.2049   3
  -2   6   1 48.7289  3.3241   1
   1  -6  -1 98.5660  4.4526   4
   1  -6  -1 95.5723  4.3719   1
  -1  -6   1 102.115   5.200   4
  -1  -6   1 100.046   5.320   4
   1  -6  -1 101.914   6.049   3
  -1  -6   1 103.677   4.915   1
   1   6  -1 98.1759  5.1392   4
  -1   6   1 92.7156  6.1451   3
  -1   6   1 98.9642  4.6840   1
  -1   6   1 93.0238  4.7216   4
  -1   6   1 89.4994  5.1219   4
   1   6  -1 98.0677  4.9360   1
   1   6  -1 100.570   5.075   1
   1   6  -1 97.4546  5.1192   4
   0  -6   1 769.438  20.483   3
   0  -6   1 769.213  20.648   4
   0  -6   1 748.006  20.495   4
   0  -6   1 745.060  19.728   1
   0  -6  -1 754.025  20.681   3
   0  -6  -1 745.604  20.625   4
   0  -6  -1 753.842  19.700   1
   0   6   1 769.414  19.963   1
   0   6  -1 761.645  20.624   4
   0   6  -1 752.781  19.863   1
   0   6   1 744.017  20.590   4
   0   6  -1 751.637  20.642   4
   0   6   1 744.181  20.661   4
   1  -6   1 23.7646  3.1115   3
   1  -6   1 19.6830  2.5926   4
  -1  -6  -1 18.4197  3.0497   4
  -1  -6  -1 19.8441  2.6125   4
  -1  -6  -1 25.4140  2.9111   1
   1  -6   1 27.8081  2.6645   1
  -1   6  -1 24.3706  2.7659   4
   1   6   1 18.6726  2.8788   4
  -1   6  -1 24.2105  2.6419   4
  -1   6  -1 22.6676  3.2723   3
   1   6   1 23.3376  2.9312   4
  -1   6  -1 26.1542  2.9032   1
   1   6   1 24.7172  3.0772   1
  -2  -6  -1 20.1095  2.9911   4
   2  -6   1 23.1001  2.2117   4
  -2  -6  -1 19.5046  3.0011   1
  -2  -6  -1 15.0517  3.1186   4
   2  -6   1 27.8875  2.3193   1
  -2   6  -1 20.4325  2.6936   4
  -2   6  -1 15.3331  3.5880   3
   2   6   1 17.3164  2.9473   1
  -2   6  -1 22.5336  2.8205   1
  -2   6  -1 20.6284  2.7645   4
   2   6   1 9.27137 2.55270   4
  -3  -6  -1 5.08513 3.02473   1
  -3  -6  -1 1.66488 2.85618   4
  -3  -6  -1 4.24362 3.30080   4
  -3   6  -1 1.43497 2.47850   4
  -3   6  -1 1.76246 2.40974   4
   3   6   1 1.00034 2.58956   1
  -3   6  -1 -1.7803  4.1517   3
   3   6   1 4.25633 4.35133   2
  -3   6  -1 1.26956 2.63093   1
   3   6   1 2.72904 2.50540   4
  -4  -6  -1 43.3374  4.8824   4
  -4  -6  -1 47.3489  4.4312   4
  -4  -6  -1 46.9640  4.3839   1
  -4   6  -1 48.4010  6.1832   3
  -4   6  -1 59.8456  3.8527   1
   4   6   1 40.8020  6.1484   2
  -4   6  -1 45.8084  3.5821   4
  -4   6  -1 48.0195  3.5920   4
  -5  -6  -1 15.1960  4.0070   4
  -5  -6  -1 4.06234 4.65768   4
  -5  -6  -1 2.78104 4.17361   1
  -5   6  -1 6.56559 3.25402   1
  -5   6  -1 0.49879 3.07527   4
  -5   6  -1 2.66230 6.33094   3
   5   6   1 3.52862 7.06829   2
  -5   6  -1 4.23327 3.09114   4
  -6  -6  -1 -4.4431  4.4026   1
  -6  -6  -1 -5.3248  4.8792   4
  -6   6  -1 0.31951 3.21503   1
   6   6   1 5.11354 8.08614   2
  -6   6  -1 2.35732 3.25416   4
  -6   6  -1 -7.0272  6.1817   3
  -6   6  -1 -3.2766  3.0983   4
  -7  -6  -1 -4.4211  5.5581   4
  -7  -6  -1 -7.1041  4.7630   1
   7   6   1 -8.8515  8.6208   2
  -7   6  -1 -3.5986  3.4486   4
  -7   6  -1 -9.0214  7.5354   3
  -8  -6  -1 9.62576 6.44800   4
   8   6   1  1.9791 11.3774   2
  -8  -7   1 0.72115 6.60880   4
  -8  -7   1 -0.3105  5.9826   1
   8   7  -1 -19.032  11.286   2
  -7  -7   1 21.9810  6.1638   4
  -7  -7   1 29.6423  5.7686   1
  -7   7   1 28.4417  4.2676   4
  -7   7   1 23.3848  8.1177   3
   7   7  -1 38.6524 10.0130   2
  -6  -7   1 3.00345 5.31045   4
  -6  -7   1 14.6633  5.0008   1
  -6   7   1 13.3702  3.6083   4
   6   7  -1 10.7504  7.8324   2
  -6   7   1 3.12262 6.83464   3
  -6   7   1 3.52500 3.44126   1
  -5  -7   1 35.9056  5.0285   1
  -5  -7   1 36.0495  5.2885   4
  -5  -7   1 42.1822  4.9115   4
  -5   7   1 38.3811  4.0048   1
   5   7  -1 30.6633  7.8982   2
  -5   7   1 36.8349  3.7509   4
  -5   7   1 35.9348  6.9407   3
  -4  -7   1 109.231   7.410   4
  -4  -7   1 93.4485  6.1658   4
  -4  -7   1 112.057   6.526   1
  -4   7   1 94.2305  5.5274   4
  -4   7   1 107.250   7.591   3
   4   7  -1 110.921   8.611   2
  -4   7   1 106.243   5.417   1
  -3  -7   1 125.035   7.016   4
  -3  -7   1 136.586   6.374   1
  -3  -7   1 131.260   7.148   4
   3   7  -1 138.995   7.921   2
  -3   7   1 145.529   5.966   1
  -3   7   1 140.669   8.173   3
  -3   7   1 143.928   5.971   4
   3   7  -1 140.550   6.151   1
   3   7  -1 147.040   6.242   4
   2  -7  -1 11.9214  2.3145   4
   2  -7  -1 6.34752 3.34936   3
  -2  -7   1 12.6759  3.0906   4
  -2  -7   1 11.7751  3.5228   4
   2  -7  -1 13.4827  2.4828   1
  -2  -7   1 12.8129  3.1777   1
   2   7  -1 10.6837  3.0958   4
   2   7  -1 5.92011 3.17498   1
  -2   7   1 4.49557 3.88378   3
  -2   7   1 7.69997 2.66484   4
  -2   7   1 11.3663  2.9726   1
   1  -7  -1 265.415   9.354   3
  -1  -7   1 266.056   9.220   4
  -1  -7   1 255.863   8.476   1
   1  -7  -1 267.710   8.331   1
  -1  -7   1 259.581   9.173   4
   1  -7  -1 274.972   8.791   4
  -1   7   1 261.892   8.794   1
  -1   7   1 270.518   8.738   1
   1   7  -1 252.962   8.769   1
   1   7  -1 256.376   8.849   1
  -1   7   1 262.820   8.836   4
  -1   7   1 278.107   9.894   3
  -1   7   1 269.045   9.056   4
   1   7  -1 268.590   9.116   4
   0  -7   1 156.257   6.997   3
   0  -7   1 156.176   6.531   4
   0  -7   1 150.959   5.885   1
   0  -7  -1 162.239   6.228   1
   0  -7  -1 160.817   7.270   3
   0  -7   1 156.468   6.648   4
   0  -7  -1 156.466   6.611   4
   0   7  -1 152.566   6.269   4
   0   7   1 164.007   6.710   1
   0   7  -1 162.836   6.456   1
   0   7   1 155.682   6.829   4
   0   7   1 153.058   6.645   4
   0   7  -1 163.810   6.970   4
  -1  -7  -1 1375.74   36.19   4
   1  -7   1 1366.27   35.93   3
  -1  -7  -1 1376.45   36.13   4
  -1  -7  -1 1333.43   34.56   1
   1  -7   1 1370.96   35.79   4
   1  -7   1 1352.75   34.30   1
   1   7   1 1320.47   36.08   4
  -1   7  -1 1362.01   35.97   4
  -1   7  -1 1365.31   35.90   4
  -1   7  -1 1343.76   35.95   3
  -1   7  -1 1378.86   34.57   1
   1   7   1 1344.04   34.63   1
   2  -7   1 203.973   6.680   4
  -2  -7  -1 187.094   7.923   4
  -2  -7  -1 183.364   7.159   1
  -2  -7  -1 177.190   7.584   4
   2  -7   1 175.292   6.170   1
  -2   7  -1 196.531   7.063   4
  -2   7  -1 168.245   8.576   3
   2   7   1 190.948   7.371   4
  -2   7  -1 186.281   6.903   1
   2   7   1 173.074   7.181   1
  -2   7  -1 185.918   7.232   4
  -3  -7  -1 31.1570  4.2500   4
  -3  -7  -1 31.9888  3.7845   4
  -3  -7  -1 31.9738  3.8218   1
  -3   7  -1 31.3823  3.5200   1
  -3   7  -1 25.0758  3.3475   4
   3   7   1 31.6939  3.4988   1
   3   7   1 32.0266  3.4552   4
  -3   7  -1 33.9203  3.3574   4
  -3   7  -1 31.1189  5.2563   3
   3   7   1 36.3480  5.5975   2
  -4  -7  -1 4.55608 4.42610   4
  -4  -7  -1 0.82705 4.01829   1
  -4  -7  -1 -1.5370  3.4428   4
   4   7   1 3.18682 5.85729   2
  -4   7  -1 -0.1032  3.0982   4
  -4   7  -1 3.64859 3.08624   4
   4   7   1 0.68329 0.88538   1
  -4   7  -1 4.06317 3.20678   1
  -4   7  -1 1.29920 5.32710   3
  -5  -7  -1 15.6724  5.0970   4
  -5  -7  -1 6.64826 4.51749   1
  -5   7  -1 9.07063 6.64844   3
  -5   7  -1 13.2803  3.7207   1
  -5   7  -1 7.47774 3.51528   4
  -5   7  -1 9.73016 3.68104   4
   5   7   1 6.66268 6.66468   2
  -6  -7  -1 58.9847  6.4858   4
  -6  -7  -1 56.2926  6.0932   1
  -6   7  -1 54.1364  4.6312   4
   6   7   1 40.6036  9.4675   2
  -6   7  -1 44.8804  7.8727   3
  -6   7  -1 52.4634  4.5434   1
  -7  -7  -1 2.04999 6.02172   4
  -7  -7  -1 3.74459 5.45303   1
  -7   7  -1 12.1075  7.8810   3
   7   7   1 14.9782  9.4485   2
  -7   7  -1 1.26877 4.14183   4
  -8  -7  -1 8.07324 6.08105   1
  -8  -7  -1 -0.8452  6.7860   4
  -8   7  -1 -5.0545  4.4654   4
   8   7   1 -0.2996 11.6432   2
  -8  -8   1 3.38307 6.84852   4
  -8  -8   1 -5.4697  6.1535   1
   8   8  -1 -8.4624 11.6858   2
  -8   8   1 13.2759  4.7739   4
  -7  -8   1 4.71618 6.34054   4
  -7  -8   1 20.1409  6.0848   1
  -7   8   1 5.57352 4.47069   4
  -7   8   1 11.0495  8.3764   3
   7   8  -1 32.0457  9.8889   2
  -6  -8   1 11.6476  5.2731   1
  -6  -8   1 18.2977  5.7191   4
  -6   8   1 2.36252 3.91845   1
  -6   8   1 4.68848 6.87765   3
  -6   8   1 5.07391 4.04031   4
   6   8  -1 11.2522  8.1622   2
  -5  -8   1 5.35964 4.53173   1
  -5  -8   1 -2.3384  4.9365   4
  -5   8   1 2.91725 3.71698   1
  -5   8   1 9.91502 6.21707   3
  -5   8   1 -0.4717  3.7272   4
  -5   8   1 2.07337 3.54417   4
   5   8  -1 2.69917 6.48092   2
  -4  -8   1 55.0183  5.0250   4
  -4  -8   1 47.2930  5.3879   4
  -4  -8   1 43.6970  5.1255   1
  -4   8   1 48.3561  4.1786   4
  -4   8   1 50.1620  4.4310   1
  -4   8   1 63.4124  6.7568   3
   4   8  -1 39.6574  7.1336   2
   4   8  -1 56.4449  4.1361   1
   4   8  -1 58.9216  3.8133   4
  -3  -8   1 353.673  11.334   1
  -3  -8   1 342.664  11.502   4
  -3  -8   1 313.928  11.454   4
   3   8  -1 329.370  13.085   2
  -3   8   1 333.000  10.401   1
  -3   8   1 336.580  10.790   4
   3   8  -1 338.690  10.591   1
   3   8  -1 295.796  10.615   4
  -3   8   1 340.288  12.201   3
  -2  -8   1 1609.69   43.18   4
   2  -8  -1 1600.90   42.25   4
  -2  -8   1 1663.39   43.34   4
  -2  -8   1 1654.56   41.39   1
   2  -8  -1 1624.82   40.64   1
  -2   8   1 1628.37   42.86   4
   2   8  -1 1612.84   41.30   1
   2   8  -1 1627.55   43.04   4
  -2   8   1 1622.29   41.06   1
  -2   8   1 1651.92   42.77   4
  -2   8   1 1548.73   43.03   3
  -1  -8   1 90.6267  5.8337   3
   1  -8  -1 101.749   6.041   3
   1  -8  -1 97.0106  4.9064   1
  -1  -8   1 92.6626  5.9836   4
  -1  -8   1 87.9892  5.8322   4
   1  -8  -1 87.6599  5.2800   4
  -1  -8   1 81.3968  4.8987   1
   1   8  -1 80.0476  5.5444   4
  -1   8   1 81.3232  5.2966   4
  -1   8   1 93.0082  5.6743   4
  -1   8   1 98.6520  5.7220   1
  -1   8   1 76.3096  5.1682   1
   1   8  -1 88.8615  5.8138   1
   0  -8   1 2.83217 2.61659   1
   0  -8   1 3.83781 2.70889   3
   0  -8  -1 3.51857 2.95883   4
   0  -8  -1 1.60626 3.07057   3
   0  -8  -1 0.83009 2.62063   1
   0  -8   1 2.61333 2.90275   4
   0   8   1 -1.6372  3.0720   1
   0   8   1 3.02838 2.94132   4
   0   8  -1 -0.8241  2.9383   4
   0   8   1 -0.8504  2.7789   4
   0   8  -1 1.91334 2.53661   4
   0   8  -1 -0.3726  2.7616   1
  -1  -8  -1 145.272   6.415   1
   1  -8   1 147.996   6.999   3
  -1  -8  -1 140.442   6.913   4
  -1  -8  -1 143.509   6.964   4
   1  -8   1 139.509   5.905   1
   1  -8   1 139.604   6.145   4
  -1   8  -1 144.787   6.459   4
  -1   8  -1 134.611   6.593   4
   1   8   1 135.223   6.257   1
  -1   8  -1 145.959   7.207   3
  -1   8  -1 143.188   6.334   1
   1   8   1 139.037   7.010   4
  -2  -8  -1 87.2118  5.3917   4
   2  -8   1 96.4476  5.0496   4
   2  -8   1 94.2194  4.7517   1
  -2  -8  -1 109.697   5.951   1
  -2  -8  -1 84.0439  5.6927   4
   2   8   1 107.319   6.132   4
  -2   8  -1 101.660   6.587   3
   2   8   1 107.039   5.763   1
  -2   8  -1 99.1940  5.7442   1
  -2   8  -1 104.309   5.393   4
  -2   8  -1 90.6076  6.0081   4
  -3  -8  -1 110.263   7.228   4
  -3  -8  -1 115.574   7.302   4
  -3  -8  -1 98.7349  6.1705   1
  -3   8  -1 115.143   6.010   1
  -3   8  -1 111.282   6.059   4
  -3   8  -1 107.948   6.047   4
   3   8   1 107.061   7.678   2
   3   8   1 98.2175  5.5571   4
   3   8   1 94.8148  6.0674   1
  -3   8  -1 110.558   7.544   3
  -4  -8  -1 113.253   7.204   1
  -4  -8  -1 111.186   7.769   4
  -4  -8  -1 125.391   8.332   4
  -4   8  -1 111.310   6.846   4
   4   8   1 117.907   5.942   1
   4   8   1 126.025   9.316   2
  -4   8  -1 135.907   6.300   1
  -4   8  -1 141.430   9.536   3
  -4   8  -1 123.268   6.631   4
  -5  -8  -1 85.9559  6.8853   4
  -5  -8  -1 111.051   6.937   1
  -5   8  -1 94.7380  8.7060   3
   5   8   1 88.0318  9.3921   2
  -5   8  -1 100.865   6.005   1
  -5   8  -1 104.888   6.499   4
  -5   8  -1 102.084   6.701   4
  -6  -8  -1 10.3411  5.8211   4
  -6  -8  -1 7.83451 5.36979   1
  -6   8  -1 18.8337  4.5301   4
   6   8   1 7.36327 8.80985   2
  -6   8  -1 12.1108  4.2461   1
  -6   8  -1 11.5351  7.3066   3
  -7  -8  -1 -4.4898  6.2967   4
  -7  -8  -1 1.42978 5.91016   1
   7   8   1 12.0774 10.1224   2
  -7   8  -1 -1.1935  4.5232   4
  -7   8  -1 -2.7166  8.4115   3
  -8  -8  -1 4.07384 6.55849   1
  -8  -8  -1 -6.0176  6.8845   4
   8   8   1 15.8653 11.1127   2
  -8   8  -1 1.73439 4.99562   4
  -8  -9   1 -3.3837  6.6014   1
  -8  -9   1 4.11809 7.34654   4
  -8   9   1 1.34523 5.10662   4
   8   9  -1  5.7856 12.2022   2
  -7  -9   1 6.22182 6.09727   1
  -7  -9   1 3.78798 6.43577   4
  -7   9   1 3.95684 4.94000   4
  -7   9   1 11.3103  8.6022   3
   7   9  -1 -4.5030 10.0733   2
  -6  -9   1 6.14000 5.65568   1
  -6  -9   1 13.0761  6.1410   4
  -6   9   1 12.0087  7.8417   3
   6   9  -1 10.3255  8.2773   2
  -6   9   1 11.7336  4.6932   4
  -6   9   1 12.4320  4.5581   1
  -5  -9   1 6.02046 5.30617   1
  -5  -9   1 0.89495 5.20005   4
   5   9  -1 5.82259 7.53736   2
  -5   9   1 8.70948 4.12822   1
  -5   9   1 6.44617 4.32477   4
  -5   9   1 7.48647 7.04395   3
  -4  -9   1 79.7729  6.0671   4
  -4  -9   1 75.5708  6.5589   4
  -4  -9   1 78.4200  6.0903   1
   4   9  -1 75.9411  4.9692   4
   4   9  -1 89.7750  5.2518   1
  -4   9   1 74.7212  5.5055   4
  -4   9   1 77.1361  5.1969   4
  -4   9   1 83.3481  5.4376   1
   4   9  -1 73.8525  8.2679   2
  -4   9   1 75.9851  7.5902   3
  -3  -9   1 363.968  12.644   4
  -3  -9   1 366.053  12.669   4
  -3  -9   1 377.706  12.167   1
   3   9  -1 353.931  13.517   2
  -3   9   1 353.185  11.993   4
  -3   9   1 356.023  11.690   1
  -3   9   1 355.176  11.766   4
  -3   9   1 365.837  13.322   3
   3   9  -1 355.348  11.645   1
   2  -9  -1 78.1893  5.1549   1
  -2  -9   1 77.3781  5.6314   4
  -2  -9   1 81.6647  5.4768   4
  -2  -9   1 73.1839  5.4591   1
  -2   9   1 80.4631  6.0690   3
   2   9  -1 89.3370  5.4800   1
   2   9  -1 79.4265  5.5137   4
  -2   9   1 71.3150  5.1362   4
  -2   9   1 85.3902  5.3726   1
  -2   9   1 86.2601  5.5789   4
  -1  -9   1 187.830   8.381   4
  -1  -9   1 193.545   8.491   3
   1  -9  -1 208.613   7.957   4
   1  -9  -1 206.813   7.485   1
  -1  -9   1 203.510   7.999   1
  -1   9   1 200.287   8.148   1
   1   9  -1 171.551   7.674   1
  -1   9   1 204.961   7.894   1
  -1   9   1 200.801   8.293   4
   1   9  -1 191.461   8.239   4
  -1   9   1 181.047   7.896   4
   0  -9   1 3.24249 3.18585   4
   0  -9  -1 6.33881 3.01672   4
   0  -9   1 5.81889 3.29548   1
   0  -9   1 8.10105 3.41191   3
   0  -9  -1 2.95229 3.20278   1
   0  -9  -1 6.62536 3.53911   3
   0   9  -1 3.87523 3.46193   1
   0   9  -1 5.72863 3.48544   4
   0   9   1 0.69795 3.19005   4
   0   9   1 -0.8912  3.4699   1
  -1  -9  -1 118.325   6.017   1
   1  -9   1 123.933   6.572   4
  -1  -9  -1 132.554   6.569   4
   1  -9   1 115.994   5.838   1
   1   9   1 114.617   6.648   1
  -1   9  -1 133.425   6.913   4
  -1   9  -1 121.316   6.359   1
  -1   9  -1 119.486   6.493   4
   1   9   1 123.740   7.112   4
  -1   9  -1 125.869   7.874   3
  -2  -9  -1 205.192   8.622   4
  -2  -9  -1 190.650   8.509   4
   2  -9   1 174.686   6.887   1
  -2  -9  -1 177.698   7.843   1
  -2   9  -1 172.669   7.574   4
  -2   9  -1 167.759   8.050   4
  -2   9  -1 189.286   7.905   1
  -2   9  -1 183.460   9.497   3
   2   9   1 179.485   7.744   1
   2   9   1 189.190   8.219   4
  -3  -9  -1 439.532  13.891   1
  -3  -9  -1 431.969  14.743   4
  -3  -9  -1 417.358  14.287   4
  -3   9  -1 421.302  13.199   1
  -3   9  -1 435.411  13.683   4
  -3   9  -1 442.673  15.532   3
   3   9   1 409.298  13.218   1
  -3   9  -1 437.293  13.939   4
   3   9   1 446.251  15.679   2
  -4  -9  -1 12.9177  5.1827   4
  -4  -9  -1 16.2153  4.6056   1
  -4  -9  -1 11.3441  4.4991   4
  -4   9  -1 4.28500 4.16889   4
  -4   9  -1 5.53268 6.20834   3
  -4   9  -1 7.61577 3.78287   4
  -4   9  -1 14.9787  4.2783   1
   4   9   1 10.3589  6.5241   2
   4   9   1 6.04196 3.71816   1
   4   9   1 3.48434 3.47615   4
  -5  -9  -1 -1.6555  5.4883   4
  -5  -9  -1 -3.5724  4.8934   1
  -5   9  -1 -6.8520  4.2242   4
  -5   9  -1 0.81663 6.49848   3
   5   9   1 5.46610 7.28629   2
  -5   9  -1 -0.0740  4.2028   1
  -6  -9  -1 113.181   8.567   4
  -6  -9  -1 115.967   8.364   1
  -6   9  -1 128.370   7.315   1
  -6   9  -1 115.279  10.429   3
   6   9   1 134.701  12.441   2
  -6   9  -1 124.586   8.370   4
  -7  -9  -1 18.8708  6.5029   1
  -7  -9  -1 9.60317 6.80847   4
  -7   9  -1 25.9729  5.3676   4
  -7   9  -1 17.4830  9.1107   3
   7   9   1 40.6459 11.1040   2
   8   9   1 15.7346 12.4251   2
  -7 -10   1 -0.8912  6.2904   1
  -7 -10   1 6.66488 6.97535   4
  -7  10   1 -4.5983  8.1393   3
  -7  10   1 4.35573 5.37571   4
   7  10  -1  2.8030 10.6804   2
  -6 -10   1 18.1021  6.0538   1
  -6 -10   1 14.9955  6.3806   4
   6  10  -1 34.7500  9.8861   2
  -6  10   1 20.5607  8.2810   3
  -6  10   1 33.3806  5.5607   1
  -6  10   1 31.3441  5.5209   4
  -6  10   1 19.6920  5.2788   1
  -5 -10   1 80.5637  7.1848   1
  -5 -10   1 85.3084  7.5189   4
   5  10  -1 94.7383 10.0039   2
  -5  10   1 83.8278  8.7716   3
  -5  10   1 85.5212  6.2593   4
  -5  10   1 84.9437  6.1715   1
  -4 -10   1 67.4692  6.7331   4
  -4 -10   1 72.7480  6.4098   1
   4  10  -1 78.5902  5.4297   4
  -4  10   1 71.5890  5.8256   4
  -4  10   1 71.5203  5.5095   4
   4  10  -1 61.7790  8.4392   2
  -4  10   1 67.0731  5.5646   1
   4  10  -1 70.5924  5.4259   1
  -4  10   1 69.9099  7.9219   3
   3 -10  -1 13.3868  3.2148   1
  -3 -10   1 7.88544 4.84240   4
   3 -10  -1 19.3502  2.8038   4
  -3 -10   1 14.0747  4.8984   1
  -3 -10   1 19.1055  4.5277   4
  -3  10   1 14.3531  3.9376   4
   3  10  -1 20.2879  4.4907   4
  -3  10   1 13.7670  5.3166   3
  -3  10   1 22.3583  4.5854   1
   3  10  -1 20.9980  4.3842   1
  -3  10   1 13.5986  4.3138   4
   2 -10  -1 191.542   7.586   1
  -2 -10   1 189.862   8.940   4
  -2 -10   1 198.518   9.153   4
  -2 -10   1 192.071   8.011   1
  -2  10   1 189.940   8.232   4
   2  10  -1 180.398   8.288   1
  -2  10   1 187.617   9.286   3
   2  10  -1 186.756   8.475   4
  -2  10   1 185.273   8.118   1
  -2  10   1 189.759   8.933   4
  -1 -10   1 27.4210  4.1153   4
   1 -10  -1 24.8022  4.0072   1
  -1 -10   1 17.3516  4.1152   1
   1 -10  -1 19.5035  3.9248   4
   1  10  -1 22.0902  4.5645   1
  -1  10   1 28.5173  4.0704   4
   1  10  -1 14.8258  4.0994   4
  -1  10   1 22.8724  4.2932   1
  -1  10   1 28.4478  4.4256   1
  -1  10   1 15.1287  4.0412   4
   0 -10  -1 82.7798  5.5276   1
   0 -10   1 86.6290  5.5732   4
   0 -10   1 78.2324  5.3386   1
   0 -10  -1 81.6563  5.5764   4
   0  10  -1 74.2765  5.4076   1
   0  10   1 84.8226  5.7057   4
   0  10  -1 80.8046  5.5107   4
   0  10   1 95.9660  6.0118   1
   0  10  -1 77.4076  5.4719   1
  -1 -10  -1 226.969   9.085   1
   1 -10   1 223.133   8.583   1
  -1 -10  -1 231.360   9.243   4
   1 -10   1 237.026   9.245   4
  -1  10  -1 232.221   9.995   3
  -1  10  -1 224.185   9.040   1
   1  10   1 225.923   9.825   4
   1  10   1 223.636   8.880   1
  -1  10  -1 236.204   9.320   4
  -1  10  -1 222.151   9.568   4
   2 -10   1 -0.0092  0.9019   4
   2 -10   1 0.02217 3.30096   1
  -2 -10  -1 0.75121 3.77934   4
  -2 -10  -1 -5.8009  3.8436   1
  -2 -10  -1 4.35189 4.40681   4
  -2  10  -1 1.34574 3.95068   4
  -2  10  -1 9.73494 4.75721   3
   2  10   1 -1.8508  3.8102   1
  -2  10  -1 5.72995 3.57472   4
   2  10   1 -4.7938  3.5661   4
  -2  10  -1 -5.7151  4.0462   1
  -3 -10  -1 11.1443  4.5448   1
   3 -10   1 12.6374  2.7200   4
  -3 -10  -1 9.37420 5.11542   4
  -3 -10  -1 14.2050  4.3601   4
   3 -10   1 15.8921  3.1270   1
  -3  10  -1 3.80947 4.09135   4
  -3  10  -1 7.21734 5.45186   3
  -3  10  -1 4.98376 3.79578   4
  -3  10  -1 12.2793  4.4741   1
   3  10   1 5.60186 4.28244   1
   3  10   1 12.0605  5.7732   2
   3  10   1 13.8185  4.0553   4
  -4 -10  -1 15.9729  5.3121   1
  -4 -10  -1 14.4269  5.3385   4
  -4  10  -1 15.8507  4.8945   1
  -4  10  -1 17.2965  4.2800   4
  -4  10  -1 14.7198  4.6899   4
  -4  10  -1 21.3834  6.3053   3
   4  10   1 15.8226  4.2446   1
   4  10   1 18.4780  7.0135   2
  -5 -10  -1 4.44898 5.52439   1
  -5 -10  -1 4.96933 5.72553   4
  -5  10  -1 23.6115  7.2636   3
  -5  10  -1 6.29668 4.73191   4
   5  10   1 6.11138 7.59544   2
  -5  10  -1 8.45156 4.71153   1
  -6 -10  -1 3.38100 5.90228   1
  -6 -10  -1 0.57508 6.50536   4
  -6  10  -1 -4.8764  7.6942   3
  -6  10  -1 0.91380 4.98544   1
   6  10   1 -1.9672  8.1998   2
  -6  10  -1 -1.7964  5.1418   4
  -7 -10  -1 -4.1244  7.0567   4
  -7 -10  -1 -4.4661  6.4957   1
   7  10   1 13.1894 10.6327   2
  -7  10  -1 -4.5366  8.6678   3
  -7  10  -1 -7.9293  5.2711   4
  -7 -11   1 5.98930 7.05113   1
  -7 -11   1 2.06665 7.41649   4
  -7  11   1 5.50443 6.01266   4
   7  11  -1  0.2545 10.8043   2
  -7  11   1 5.81862 5.75741   1
  -7  11   1 -6.2478  8.5106   3
  -6 -11   1 10.5451  6.3366   1
  -6 -11   1 -7.5527  6.2083   4
   6  11  -1 -3.2953  9.1186   2
  -6  11   1 -0.8426  5.2645   1
  -6  11   1 2.14399 8.50162   3
  -6  11   1 -5.4705  4.8978   1
  -6  11   1 3.96532 5.28003   4
  -5 -11   1 35.7699  6.6379   1
  -5 -11   1 40.7730  6.8603   4
  -5  11   1 42.9882  8.0679   3
  -5  11   1 51.5106  5.7790   1
  -5  11   1 44.8421  5.7894   4
   5  11  -1 37.3288  8.9149   2
  -4 -11   1 -0.0997  5.2749   4
  -4 -11   1 6.86783 5.63587   1
  -4  11   1 6.82040 4.91779   1
  -4  11   1 13.2678  6.1785   3
   4  11  -1 -4.5718  4.2155   1
   4  11  -1 11.6031  6.6203   2
  -4  11   1 0.94821 4.51470   4
   3 -11  -1 15.3297  3.5437   1
  -3 -11   1 10.7311  5.1234   4
  -3 -11   1 15.4778  4.9027   4
  -3 -11   1 8.61037 5.19305   1
   3 -11  -1 22.5011  3.3017   4
  -3  11   1 17.4133  4.3751   4
  -3  11   1 16.3830  4.8354   1
   3  11  -1 18.3348  4.7715   1
  -3  11   1 13.4171  4.5556   4
  -3  11   1 12.6318  6.2205   3
   3  11  -1 19.5797  4.7140   4
  -2 -11   1 28.9570  5.2461   4
   2 -11  -1 26.7649  3.6076   4
   2 -11  -1 25.0654  4.1841   1
  -2 -11   1 29.3790  4.7723   1
  -2  11   1 32.6556  4.9793   1
   2  11  -1 26.7048  5.0525   4
  -2  11   1 19.4656  4.3335   4
  -2  11   1 33.5267  4.7375   4
  -2  11   1 19.4395  4.8951   1
   2  11  -1 29.6980  4.9520   1
  -1 -11   1 110.829   6.916   4
   1 -11  -1 116.752   6.778   4
   1 -11  -1 128.343   6.752   1
  -1 -11   1 108.021   7.153   1
   1  11  -1 113.497   7.436   4
  -1  11   1 118.804   7.710   4
  -1  11   1 119.096   7.099   1
  -1  11   1 123.368   7.570   4
   1  11  -1 111.477   6.973   1
  -1  11   1 117.825   7.151   1
   0 -11   1 1087.29   29.21   1
   0 -11  -1 1078.44   29.37   1
   0 -11   1 1101.84   30.44   4
   0 -11  -1 1092.06   30.64   4
   0  11   1 1115.33   29.81   1
   0  11   1 1106.14   30.95   4
   0  11  -1 1110.73   29.77   1
   0  11  -1 1077.21   29.51   1
   0  11  -1 1115.23   31.02   4
   1 -11   1 375.598  12.398   4
  -1 -11  -1 356.991  13.026   4
   1 -11   1 368.103  11.913   1
  -1 -11  -1 353.938  12.390   1
   1  11   1 368.666  13.340   4
   1  11   1 354.749  12.557   1
  -1  11  -1 364.174  12.805   4
  -1  11  -1 365.612  13.080   4
  -1  11  -1 363.058  12.437   1
   2 -11   1 -1.3859  2.5471   4
  -2 -11  -1 3.46786 4.42874   1
   2 -11   1 0.18611 3.60140   1
  -2 -11  -1 2.35362 4.81386   4
   2  11   1 2.07503 4.35845   4
  -2  11  -1 -0.9834  4.1939   1
  -2  11  -1 10.7651  5.0482   3
   2  11   1 4.74479 4.31698   1
  -2  11  -1 9.31527 4.18518   4
  -2  11  -1 0.60907 3.73999   4
  -3 -11  -1 19.3931  5.2180   1
   3 -11   1 16.2701  3.4774   1
  -3 -11  -1 21.0170  4.8546   4
  -3 -11  -1 15.1619  5.3552   4
   3 -11   1 12.5400  3.1895   4
  -3  11  -1 13.7057  4.7287   4
  -3  11  -1 10.5215  4.6015   1
  -3  11  -1 17.2910  6.4307   3
   3  11   1 12.0555  4.6677   1
   3  11   1 13.9354  4.4753   4
  -3  11  -1 18.9285  4.4759   4
  -4 -11  -1 -9.4329  5.5147   4
  -4 -11  -1 -1.9859  5.1407   1
   4  11   1 -0.8596  6.7609   2
  -4  11  -1 -0.1397  4.5926   4
  -4  11  -1 -1.1426  6.1577   3
  -4  11  -1 -7.2871  4.6187   1
   4  11   1 3.92492 4.36160   1
  -5 -11  -1 3.66935 6.14454   4
  -5 -11  -1 0.17301 5.97599   1
  -5  11  -1 -14.041   7.092   3
  -5  11  -1 8.36260 5.15154   4
   5  11   1 -1.7211  7.7410   2
  -5  11  -1 -1.9082  4.9659   1
  -6 -11  -1 -0.8831  6.5229   4
  -6 -11  -1 5.61331 6.50434   1
  -6  11  -1 5.95331 5.29407   1
   6  11   1 -4.3964  8.9182   2
  -6  11  -1 4.33961 5.63648   4
  -6  11  -1 4.40696 8.37741   3
  -7 -11  -1 2.86697 7.60333   4
  -7 -11  -1 9.49975 6.86900   1
  -7  11  -1 4.80417 5.87801   4
  -7  11  -1 23.7544  9.5154   3
   7  11   1  8.7799 10.8832   2
  -7  11  -1 17.0727  5.8820   1
  -7 -12   1 4.87564 7.60448   1
  -7 -12   1 0.96941 7.37748   4
  -7  12   1 0.24413 6.30900   4
  -7  12   1 10.4917  6.5016   1
  -7  12   1 22.9371 10.1104   3
   7  12  -1 -20.658  10.631   2
  -6 -12   1 -6.3100  6.5412   1
  -6 -12   1 4.61643 7.38696   4
  -6  12   1 1.53412 5.72835   1
  -6  12   1 -2.3136  8.7992   3
  -6  12   1 -5.7280  5.4803   4
   6  12  -1 0.22764 9.36016   2
  -6  12   1 8.05477 5.60353   1
  -5 -12   1 -2.9204  6.1641   1
  -5 -12   1 1.74751 6.45742   4
  -5  12   1 1.04698 5.52178   1
   5  12  -1 4.74494 8.20259   2
  -5  12   1 -4.4422  5.2270   4
  -5  12   1 -9.5446  5.1654   1
  -5  12   1 15.8359  7.6798   3
  -4 -12   1 15.6568  5.7051   1
  -4 -12   1 -1.6532  5.5267   4
  -4  12   1 -1.0792  5.2447   4
   4  12  -1 0.62705 4.73344   1
   4  12  -1 12.5335  6.7769   2
  -4  12   1 -1.8120  4.9415   1
  -4  12   1 -0.9873  6.8742   3
  -4  12   1 11.3648  5.4102   1
  -3 -12   1 -2.2912  5.1079   1
   3 -12  -1 -5.1678  3.5013   1
   3 -12  -1 3.91275 3.41494   4
  -3 -12   1 4.98721 5.27577   4
  -3  12   1 -4.9454  4.9049   1
  -3  12   1 -3.3075  4.7409   4
   3  12  -1 6.25404 4.88977   1
  -3  12   1 -2.7109  5.1364   1
  -3  12   1 3.13592 4.47072   4
   3  12  -1 -2.3565  4.4868   4
  -3  12   1 1.50287 6.42728   3
   2 -12  -1 24.0819  4.1287   4
   2 -12  -1 22.4985  4.4379   1
  -2 -12   1 30.3848  5.1664   4
  -2 -12   1 31.6834  5.5007   1
  -2  12   1 15.7155  5.1191   4
   2  12  -1 30.6864  5.2454   1
  -2  12   1 27.0951  5.5556   1
  -2  12   1 16.2254  4.9812   1
  -2  12   1 23.2292  4.7147   4
   2  12  -1 11.0806  4.8421   4
  -1 -12   1 153.407   8.649   4
  -1 -12   1 148.829   7.641   1
   1 -12  -1 148.546   7.834   4
   1 -12  -1 141.664   7.617   1
  -1  12   1 153.784   8.851   4
  -1  12   1 149.692   8.773   1
   1  12  -1 154.989   8.628   4
   1  12  -1 138.434   8.719   1
  -1  12   1 135.582   7.599   1
   0 -12   1 148.696   8.295   4
   0 -12  -1 147.901   7.911   1
   0 -12   1 139.156   7.373   1
   0 -12  -1 148.352   8.373   4
   0  12   1 146.205   9.202   4
   0  12  -1 136.251   8.134   1
   0  12  -1 138.511   9.269   4
   0  12  -1 127.830   8.750   1
   0  12   1 142.671   8.228   1
   1 -12   1 97.3130  6.4543   4
  -1 -12  -1 86.1838  6.3554   1
   1 -12   1 93.5782  6.2691   1
  -1 -12  -1 96.4928  7.0142   4
   1  12   1 96.0367  6.9194   1
  -1  12  -1 89.9652  6.6930   4
   1  12   1 100.834   7.095   4
  -1  12  -1 97.2979  6.9585   1
   2 -12   1 7.97014 4.21099   1
   2 -12   1 6.06000 3.71871   4
  -2 -12  -1 5.92133 5.03610   1
  -2 -12  -1 10.8390  5.2377   4
   2  12   1 8.08729 4.60357   4
  -2  12  -1 3.42301 5.36051   3
  -2  12  -1 4.30086 4.73650   1
   2  12   1 21.4463  5.0012   1
  -2  12  -1 7.48863 4.53574   4
  -2  12  -1 2.59324 4.57698   4
  -3 -12  -1 -1.9538  5.1082   1
   3 -12   1 -7.6933  3.2852   4
  -3 -12  -1 -4.2028  5.3442   4
   3 -12   1 -3.1319  3.4122   1
  -3  12  -1 1.98095 5.88071   3
  -3  12  -1 0.37066 4.88631   4
   3  12   1 8.03846 4.74085   4
  -3  12  -1 -8.3539  4.9251   1
   3  12   1 0.49300 4.83038   1
  -3  12  -1 4.45279 4.52991   4
  -4 -12  -1 109.494   8.214   1
  -4 -12  -1 109.564   8.650   4
  -4  12  -1 114.888   9.872   3
  -4  12  -1 108.010   7.866   4
  -4  12  -1 131.187   8.317   1
   4  12   1 129.889  10.487   2
   4  12   1 112.498   7.450   1
  -5 -12  -1 18.4716  6.9872   4
  -5 -12  -1 29.9999  6.9858   1
  -5  12  -1 25.4706  8.3023   3
  -5  12  -1 26.7847  6.1110   4
  -5  12  -1 26.7363  5.9181   1
   5  12   1 22.4268  8.5293   2
  -6 -12  -1 25.3428  7.5863   4
  -6 -12  -1 20.4646  7.1993   1
  -6  12  -1 14.8614  6.0334   1
  -6  12  -1 19.7295  6.4023   4
   6  12   1 41.5276 10.5015   2
  -6  12  -1 30.2408  9.1322   3
  -7 -12  -1 8.82917 7.39038   1
  -7 -12  -1 4.52011 8.05348   4
  -7  12  -1 -6.8479  6.2771   4
  -7  12  -1 7.83921 9.62079   3
  -7  12  -1 15.5626  6.5730   1
   7  12   1 -7.1390 10.7267   2
  -7  12  -1 4.17830 6.12211   1
  -7 -13   1 -5.3279  7.7395   4
  -7 -13   1 0.67455 7.61192   1
  -7  13   1 2.26792 9.38746   3
  -7  13   1 6.39973 6.71595   4
  -7  13   1 2.57402 6.66800   1
   7  13  -1 -4.6315 11.0674   2
  -6 -13   1 8.79343 7.39688   4
  -6 -13   1 13.4308  7.5585   1
   6  13  -1 20.5738 10.3190   2
  -6  13   1 22.3677  9.2607   3
  -6  13   1 21.8283  6.7768   1
  -6  13   1 15.5021  6.4645   4
  -5 -13   1 49.7990  7.7445   4
  -5 -13   1 59.7466  8.1297   1
  -5  13   1 75.0327  7.4108   4
  -5  13   1 73.6186  7.2801   1
  -5  13   1 81.1934  9.8482   3
   5  13  -1 64.5026 10.2693   2
  -5  13   1 80.3316  7.6557   1
  -4 -13   1 50.9023  7.3439   1
  -4 -13   1 41.3567  7.0038   4
  -4  13   1 26.4564  6.0552   4
  -4  13   1 52.4474  6.6958   1
  -4  13   1 57.2442  6.6490   1
   4  13  -1 45.0902  6.0366   1
  -4  13   1 57.2540  8.5128   3
   4  13  -1 48.4658  8.7141   2
  -3 -13   1 8.42417 5.74200   1
   3 -13  -1 7.66483 4.24022   1
  -3 -13   1 5.88232 5.90991   4
  -3  13   1 4.97904 6.89548   3
   3  13  -1 17.4054  5.3348   4
   3  13  -1 4.98475 4.98126   1
  -3  13   1 0.82872 5.19287   1
  -3  13   1 8.66490 5.44669   4
  -3  13   1 4.31879 5.42903   1
   2 -13  -1 9.71474 4.32998   1
  -2 -13   1 6.88372 5.41874   1
  -2 -13   1 1.48902 5.42486   4
   2 -13  -1 1.72168 3.93515   4
  -2  13   1 -1.4422  4.8837   4
  -2  13   1 0.43970 4.96230   1
   2  13  -1 3.99486 5.07137   4
  -2  13   1 6.86693 5.29757   1
  -2  13   1 10.5654  4.6417   4
   2  13  -1 -1.9160  5.0705   1
  -1 -13   1 1.21302 4.90602   4
   1 -13  -1 2.63745 4.50986   1
   1 -13  -1 -2.4390  4.4875   4
  -1 -13   1 -3.2775  4.9026   1
  -1  13   1 6.46459 4.96461   4
  -1  13   1 4.49948 5.26597   1
   1  13  -1 2.39845 5.28238   1
   1  13  -1 -2.7537  4.2952   4
   0 -13  -1 190.466   8.459   1
   0 -13   1 177.391   8.459   1
   0 -13  -1 175.236   9.392   4
   0 -13   1 176.037   9.231   4
   0  13   1 193.244  10.019   1
   0  13  -1 169.500   8.733   1
   0  13  -1 180.470   9.614   4
   0  13   1 159.698   9.958   4
   0  13  -1 169.414   9.750   1
  -1 -13  -1 124.817   8.714   4
  -1 -13  -1 116.634   7.822   1
   1 -13   1 119.687   7.471   1
   1 -13   1 128.843   7.954   4
  -1  13  -1 123.428   8.184   4
   1  13   1 131.915   8.280   1
   1  13   1 134.458   8.278   4
  -1  13  -1 127.597   8.199   1
  -1  13  -1 99.9098  7.6959   1
  -2 -13  -1 100.587   7.709   1
   2 -13   1 124.018   7.459   1
   2 -13   1 104.690   7.224   4
  -2 -13  -1 110.348   8.065   4
  -2  13  -1 114.360   7.861   4
  -2  13  -1 113.634   7.646   4
   2  13   1 127.809   8.476   4
  -2  13  -1 109.167   7.924   1
  -2  13  -1 110.903   9.022   3
   2  13   1 103.454   7.665   1
  -3 -13  -1 72.5385  7.5560   4
   3 -13   1 86.1818  5.7767   1
  -3 -13  -1 81.6419  7.5198   1
   3  13   1 74.2352  7.0377   1
  -3  13  -1 71.4096  6.8718   4
  -3  13  -1 73.2634  7.2373   1
   3  13   1 80.4080  6.9777   4
  -3  13  -1 100.851   9.246   3
  -4 -13  -1 69.3366  7.6149   1
  -4 -13  -1 83.4126  8.3201   4
   4  13   1 63.3177  9.1167   2
  -4  13  -1 64.1980  7.0112   4
  -4  13  -1 62.2142  8.9452   3
  -4  13  -1 76.6394  7.1902   1
   4  13   1 74.9004  6.8020   1
  -5 -13  -1 17.4884  7.4025   4
  -5 -13  -1 6.08340 7.14024   1
  -5  13  -1 5.92342 6.13180   1
   5  13   1 19.8230  8.6625   2
  -5  13  -1 16.2546  8.6454   3
  -5  13  -1 15.6049  6.3057   4
  -6 -13  -1 6.66821 6.90213   1
  -6 -13  -1 15.1936  7.6847   4
  -6  13  -1 11.0890  6.2170   4
   6  13   1 6.86399 8.83591   2
  -6  13  -1 7.22292 6.15263   1
  -6  13  -1 1.35750 9.13732   3
  -7 -13  -1 5.65539 7.84645   1
  -7 -13  -1 1.45846 8.48150   4
  -7  13  -1 3.35308 6.62441   4
  -7  13  -1 4.42899 6.43017   1
  -7  13  -1 -13.181  10.228   3
   7  13   1  3.6041 11.2700   2
  -7  13  -1 -5.3200  6.5029   1
  -7 -14   1 11.1256  8.3709   1
  -7 -14   1 1.75396 8.26905   4
  -7  14   1 1.10538 7.20387   4
   7  14  -1 11.0462 11.6578   2
  -7  14   1  3.4469 10.3217   3
  -7  14   1 -10.410   6.943   1
  -6 -14   1 0.01167 7.68483   1
  -6 -14   1 -3.1260  7.0455   4
   6  14  -1 -1.0139 10.0914   2
  -6  14   1 5.18103 6.74509   1
  -6  14   1 -1.0671  8.9306   3
  -6  14   1 -0.3419  6.5905   4
  -5 -14   1 13.3873  7.5101   4
  -5 -14   1 22.7937  7.6818   1
  -5  14   1 18.7140  6.3835   1
  -5  14   1 5.87557 6.31499   1
  -5  14   1 3.96878 8.25733   3
  -5  14   1 20.3672  6.6813   4
   5  14  -1 8.34614 8.97760   2
  -4 -14   1 2.72509 6.33122   4
  -4 -14   1 3.65248 6.38445   1
  -4  14   1 2.88456 5.87868   4
  -4  14   1 7.58359 5.84252   1
  -4  14   1 1.70403 7.52088   3
  -4  14   1 9.54467 6.04308   1
   4  14  -1 7.18854 7.87911   2
   4  14  -1 1.24324 5.34137   1
  -3 -14   1 16.4353  6.3084   1
  -3 -14   1 2.19770 6.02210   4
  -3  14   1 4.67916 6.11877   1
  -3  14   1 7.16406 5.78065   4
   3  14  -1 1.44912 5.58718   1
   3  14  -1 11.2284  5.6874   4
  -3  14   1 -1.9766  5.9109   1
   2 -14  -1 -8.2919  4.1409   4
   2 -14  -1 -13.890   4.287   1
  -2 -14   1 4.00529 5.21021   1
  -2 -14   1 6.31638 5.79176   4
   2  14  -1 12.0288  5.8497   1
   2  14  -1 3.88662 5.65144   4
  -2  14   1 -1.4224  5.4122   4
  -2  14   1 -8.7951  5.3413   1
  -2  14   1 7.90205 5.93091   1
  -1 -14   1 31.6244  6.2289   4
  -1 -14   1 34.2680  6.2057   1
   1 -14  -1 36.4677  5.7587   4
   1 -14  -1 45.2774  6.1739   1
  -1  14   1 47.8343  6.6763   1
   1  14  -1 51.8181  6.4830   4
   1  14  -1 32.8678  6.3486   1
  -1  14   1 36.8041  6.2976   4
   0 -14  -1 35.0871  5.5618   1
   0 -14   1 25.5371  5.5479   4
   0 -14   1 26.8518  5.6636   1
   0 -14  -1 34.8814  5.3756   4
   0  14  -1 21.9634  5.7532   1
   0  14   1 39.1862  6.6084   1
   0  14  -1 25.4748  5.7195   1
   0  14  -1 38.8349  6.2178   4
   0  14   1 31.4557  6.1246   4
  -1 -14  -1 231.998  11.130   4
   1 -14   1 224.303   9.841   1
   1 -14   1 223.747  10.274   4
  -1 -14  -1 212.365  10.532   1
  -1  14  -1 205.716  11.317   1
   1  14   1 225.242  11.184   1
  -1  14  -1 219.745  10.788   1
  -1  14  -1 232.401  11.693   4
   1  14   1 209.100  10.871   4
   2 -14   1 237.531  10.422   4
  -2 -14  -1 242.654  11.466   1
  -2 -14  -1 252.434  12.066   4
   2 -14   1 234.194  10.417   1
   2  14   1 252.135  11.590   4
   2  14   1 244.380  11.293   1
  -2  14  -1 248.755  12.008   1
  -2  14  -1 230.565  11.776   4
  -2  14  -1 260.783  11.488   1
  -3 -14  -1 11.8009  6.3283   1
  -3 -14  -1 6.23593 6.21407   4
  -3  14  -1 2.93887 5.85657   1
  -3  14  -1 3.84258 6.00150   4
   3  14   1 -0.2018  5.4296   4
  -3  14  -1 4.59923 6.74780   3
   3  14   1 8.73695 5.90693   1
  -4 -14  -1 13.3081  6.6672   1
  -4 -14  -1 19.5218  6.9386   4
   4  14   1 24.8797  8.1574   2
  -4  14  -1 26.4099  8.4755   3
  -4  14  -1 21.0151  6.4498   1
  -4  14  -1 19.3788  6.4054   4
  -5 -14  -1 4.64536 7.00479   4
  -5 -14  -1 10.1732  7.0926   1
  -5  14  -1 5.73468 6.77283   4
   5  14   1 3.01569 8.47761   2
  -5  14  -1 5.34814 8.84743   3
  -5  14  -1 1.82574 6.43833   1
  -6 -14  -1 -4.1721  7.6615   1
  -6 -14  -1 5.10737 7.78330   4
  -6  14  -1 5.53644 6.95354   1
   6  14   1 11.2721 10.0896   2
  -6  14  -1 4.53365 6.59220   4
  -6  14  -1 0.56163 9.33133   3
  -6  14  -1 4.65311 6.58198   1
  -7 -14  -1 28.6467  9.0343   4
  -7 -14  -1 14.5706  8.5734   1
   7  14   1 25.6257 12.0052   2
  -7  14  -1 29.2904 10.9827   3
  -7  14  -1 21.8362  7.6682   4
  -7  14  -1 11.3123  7.4225   1
  -6 -15   1 66.3926  9.7185   4
  -6 -15   1 87.0049  9.8582   1
  -6  15   1 93.1016  9.0533   1
   6  15  -1 94.7977 12.7599   2
  -6  15   1 68.6955 11.5989   3
  -6  15   1 85.8966  9.0609   4
  -5 -15   1 20.7104  7.6571   4
  -5 -15   1 18.8869  8.2212   1
  -5  15   1 3.18739 7.25716   1
  -5  15   1 35.4031  9.3952   3
  -5  15   1 16.9964  7.1379   4
   5  15  -1 -1.6322  8.9300   2
  -4 -15   1 13.3419  7.0828   1
  -4 -15   1 9.80165 7.41729   4
  -4  15   1 -1.6199  6.2996   4
  -4  15   1 3.52278 6.52724   1
   4  15  -1 -10.101   7.982   2
  -4  15   1 15.1287  6.9020   1
  -3 -15   1 26.4997  6.8991   4
  -3 -15   1 16.8025  6.6777   1
  -3  15   1 30.9570  6.8625   4
  -3  15   1 17.5741  6.4477   1
   3  15  -1 25.5846  6.0536   1
  -3  15   1 14.3795  6.5028   1
   2 -15  -1 5.02352 4.78353   4
   2 -15  -1 0.12525 5.22716   1
  -2 -15   1 6.06481 5.54283   4
  -2 -15   1 -4.8874  5.9523   1
   2  15  -1 4.99865 5.72480   4
  -2  15   1 4.40629 6.38818   1
   2  15  -1 1.19003 5.89676   1
  -2  15   1 8.60339 5.97988   4
   1 -15  -1 -3.3952  5.3220   1
   1 -15  -1 -9.4755  4.6817   4
  -1 -15   1 9.10530 5.54801   1
  -1 -15   1 -4.9470  5.5938   4
  -1  15   1 -6.3941  5.9855   1
   1  15  -1 -2.3119  5.6789   4
   1  15  -1 -2.3866  6.0779   1
  -1  15   1 -1.9836  5.7291   4
   0 -15   1 8.79866 5.80947   1
   0 -15  -1 -3.1049  5.2024   4
   0 -15  -1 8.17282 5.71151   1
   0 -15   1 -1.0941  5.2744   4
   0  15  -1 6.93955 5.95946   4
   0  15   1 0.33811 6.06160   1
   0  15   1 7.70836 5.84406   4
   0  15  -1 -0.6044  6.2483   1
   1 -15   1 125.550   8.698   4
   1 -15   1 114.333   8.208   1
  -1 -15  -1 113.799   8.605   4
  -1 -15  -1 129.675   8.747   1
  -1  15  -1 116.765   8.907   1
   1  15   1 139.180   9.239   1
  -1  15  -1 134.101   9.233   4
  -1  15  -1 118.753   8.771   1
   1  15   1 116.154   8.643   4
   2 -15   1 54.4478  5.9621   4
  -2 -15  -1 62.9948  7.5885   1
  -2 -15  -1 45.8183  7.2195   4
   2 -15   1 52.6285  6.2206   1
  -2  15  -1 54.9324  7.5203   1
   2  15   1 62.2527  7.4859   4
  -2  15  -1 57.9832  7.3525   4
   2  15   1 45.0741  7.1186   1
  -2  15  -1 47.7216  7.2530   1
  -3 -15  -1 268.215  13.011   4
  -3 -15  -1 260.473  12.634   1
  -3  15  -1 274.180  12.735   1
   3  15   1 251.974  11.611   1
  -3  15  -1 260.344  14.441   3
  -3  15  -1 279.237  13.720   1
  -3  15  -1 242.588  12.886   4
  -4 -15  -1 42.4907  7.8327   1
  -4 -15  -1 36.7186  7.8701   4
  -4  15  -1 37.5660  7.2866   4
  -4  15  -1 43.7741  7.4608   1
   4  15   1 39.3977  8.9044   2
  -4  15  -1 42.1915  9.1719   3
  -4  15  -1 48.0268  7.4354   1
  -5 -15  -1 15.9507  7.7313   4
  -5 -15  -1 24.2834  7.9628   1
  -5  15  -1 22.5078  7.4482   4
  -5  15  -1 23.5558  7.1429   1
   5  15   1 14.4423  9.1418   2
  -5  15  -1 16.3007  9.5180   3
  -5  15  -1 23.0816  7.4860   1
  -6 -15  -1 -12.282   7.979   4
  -6 -15  -1 4.21596 8.43261   1
  -6  15  -1 2.38498 7.35700   1
  -6  15  -1 -0.2875  9.8228   3
  -6  15  -1 -10.700   6.784   4
  -6  15  -1 6.57699 6.97344   1
   6  15   1 12.5878 10.5239   2
  -6 -16   1 -3.7491  8.5141   4
  -6 -16   1 9.50241 8.82735   1
   6  16  -1 -0.2845 10.5873   2
  -6  16   1 -5.6549  7.8040   1
  -6  16   1 -3.1354  7.3129   4
  -5 -16   1 29.2262  8.4597   1
  -5 -16   1 30.3558  8.7574   4
  -5  16   1 41.0814  8.3227   4
   5  16  -1 43.8844 10.4417   2
  -5  16   1 25.7386  7.9535   1
  -4 -16   1 23.3802  7.8112   4
  -4 -16   1 40.2609  8.2954   1
   4  16  -1 21.8181  8.8996   2
  -4  16   1 33.1316  8.0293   1
  -4  16   1 31.3504  7.4387   4
  -3 -16   1 24.3748  7.6712   4
  -3 -16   1 16.9383  7.2868   1
  -3  16   1 37.1262  7.7277   1
   3  16  -1 17.7546  6.3728   1
  -3  16   1 23.6519  7.1722   4
  -2 -16   1 13.2144  6.8734   1
  -2 -16   1 23.2714  6.7719   4
   2 -16  -1 8.96566 5.77660   1
   2  16  -1 18.0772  6.4400   4
  -2  16   1 12.8832  6.9410   1
  -2  16   1 1.27044 6.27559   4
   2  16  -1 1.28585 6.26515   1
   1 -16  -1 11.1122  6.3192   1
   1 -16  -1 8.22876 5.50330   4
  -1 -16   1 1.47287 6.08814   4
  -1 -16   1 1.82922 6.15637   1
   1  16  -1 16.6221  6.7319   1
  -1  16   1 3.14596 6.92818   1
  -1  16   1 3.09173 6.33993   4
   1  16  -1 1.10667 6.07909   4
   0 -16  -1 36.6353  6.4644   4
   0 -16   1 43.5047  6.6299   4
   0 -16   1 36.0680  6.8643   1
   0 -16  -1 28.9407  6.5835   1
   0  16   1 30.1215  6.9588   4
   0  16  -1 35.5521  7.0414   4
   0  16  -1 26.7519  7.2049   1
   0  16   1 29.1136  7.2578   1
  -1 -16  -1 32.5236  6.8887   1
   1 -16   1 20.3905  6.0624   1
  -1 -16  -1 28.6651  6.8063   4
   1 -16   1 35.2780  6.4334   4
  -1  16  -1 17.8761  6.3572   1
   1  16   1 30.4984  7.0757   1
  -1  16  -1 15.9426  7.0985   1
   1  16   1 29.8881  6.6577   4
  -1  16  -1 32.4457  6.7859   4
  -2 -16  -1 133.938   9.655   1
   2 -16   1 125.477   8.388   1
  -2 -16  -1 108.341   9.182   4
   2  16   1 132.103   9.283   1
  -2  16  -1 137.549   9.744   1
   2  16   1 131.921   9.398   4
  -2  16  -1 123.893   9.240   1
  -2  16  -1 120.658   9.395   4
  -3 -16  -1 5.49738 7.01629   1
  -3 -16  -1 3.57088 6.83041   4
   3  16   1 4.52558 6.22888   1
  -3  16  -1 16.1796  7.6271   1
  -3  16  -1 8.20085 7.26263   1
  -3  16  -1 8.97996 7.08869   4
  -4 -16  -1 3.41597 7.37380   4
  -4 -16  -1 -6.2838  7.2366   1
   4  16   1 13.9277  8.4956   2
  -4  16  -1 7.26315 8.74429   3
  -4  16  -1 2.43466 6.98027   4
  -4  16  -1 -6.2461  6.8607   1
  -4  16  -1 5.48028 6.83879   1
  -5 -16  -1 33.7080  8.4036   4
  -5 -16  -1 7.90154 7.84711   1
  -5  16  -1 26.1610  7.8839   1
  -5  16  -1 27.8538  7.3963   4
  -5  16  -1 20.7120  9.8991   3
  -5  16  -1 17.8953  7.3894   1
   5  16   1 7.97364 8.49925   2
  -6 -16  -1 8.44422 9.11469   1
  -6 -16  -1 4.29400 8.76363   4
  -6  16  -1 0.77355 7.55334   1
  -6  16  -1 18.2851 10.6872   3
  -6  16  -1 -15.025   7.543   1
   6  16   1  5.8192 10.6390   2
  -6  16  -1 -2.3957  7.4457   4
  -6 -17   1 23.6946  9.2527   1
  -6 -17   1 -19.573   8.645   4
  -6  17   1 6.13419 8.42566   4
   6  17  -1 -17.520   9.444   2
  -6  17   1 -2.8751  7.8909   1
  -5 -17   1 -1.2464  8.3817   1
  -5 -17   1 7.75377 8.12692   4
  -5  17   1 2.51141 7.93914   1
  -5  17   1 8.71420 7.83390   4
   5  17  -1  9.4675 10.0544   2
  -4 -17   1 11.4868  7.9805   4
  -4 -17   1 18.7490  8.2474   1
  -4  17   1 23.7681  7.9762   1
  -4  17   1 26.2501  7.5557   4
   4  17  -1 20.1257  8.6297   2
  -3 -17   1 6.79016 7.34732   4
  -3 -17   1 -4.0398  7.3377   1
   3  17  -1 4.22181 6.51553   1
  -3  17   1 7.38331 6.90441   4
  -3  17   1 0.63116 7.26237   1
  -2 -17   1 23.0423  7.3403   4
   2 -17  -1 14.2819  6.2321   1
  -2 -17   1 24.8404  7.4847   1
  -2  17   1 26.9790  7.6503   1
   2  17  -1 23.7442  7.0551   1
   2  17  -1 15.6384  6.7135   4
  -2  17   1 22.6577  7.3253   4
  -1 -17   1 27.6305  6.8868   4
  -1 -17   1 3.88009 6.79078   1
   1 -17  -1 30.1319  6.2338   4
   1 -17  -1 16.9683  6.4714   1
   1  17  -1 15.7749  7.3802   1
   1  17  -1 24.4991  6.8895   4
  -1  17   1 13.5635  7.3444   1
  -1  17   1 15.7729  7.0991   4
   0 -17   1 10.6515  6.3417   4
   0 -17  -1 19.0221  6.6891   1
   0 -17  -1 15.3220  6.4399   4
   0 -17   1 10.5093  6.4660   1
   0  17  -1 19.6343  6.8310   4
   0  17   1 18.8592  7.1558   1
   0  17  -1 11.7823  7.2932   1
   0  17   1 12.2827  6.7326   4
  -1 -17  -1 17.4523  6.9759   1
   1 -17   1 14.1945  6.3251   1
  -1 -17  -1 21.3298  7.0123   4
   1 -17   1 31.7530  6.3317   4
  -1  17  -1 14.2314  6.7324   4
  -1  17  -1 34.6602  7.9699   1
   1  17   1 12.2633  6.5373   4
   1  17   1 10.8502  7.1014   1
  -2 -17  -1 23.3670  7.4037   1
  -2 -17  -1 6.36442 7.09866   4
   2 -17   1 29.6442  6.4259   1
  -2  17  -1 20.9083  7.2182   4
  -2  17  -1 18.6263  7.5903   1
   2  17   1 5.47191 7.05725   1
   2  17   1 17.0026  6.5896   4
  -2  17  -1 17.7654  7.3000   1
  -3 -17  -1 -12.015   7.018   4
  -3 -17  -1 -1.2451  7.2184   1
  -3  17  -1 3.89397 7.27327   1
   3  17   1 11.8229  6.7200   1
  -3  17  -1 9.37529 6.95779   1
  -3  17  -1 4.45311 7.27874   4
  -4 -17  -1 23.2905  8.2037   1
  -4 -17  -1 23.3130  8.3237   4
  -4  17  -1 4.72696 7.08355   1
  -4  17  -1 4.34030 7.45682   1
   4  17   1 -2.3154  8.6174   2
  -4  17  -1 6.78758 7.67431   4
  -5 -17  -1 5.51465 8.26646   4
  -5 -17  -1 17.5457  9.2419   1
   5  17   1 18.2572 10.0223   2
  -5  17  -1  4.5115 10.0782   3
  -5  17  -1 23.6818  8.0722   1
  -5  17  -1 12.0691  7.7159   4
  -5  17  -1 -0.3480  7.8437   1
  -6 -17  -1 4.97217 9.47127   1
  -6 -17  -1 9.06250 8.73785   4
  -6  17  -1 -9.7940  7.8767   4
  -6  17  -1  4.2256 10.6409   3
   6  17   1  2.9414 10.7645   2
  -6  17  -1 -2.6043  8.0722   1
  -5 -18   1 7.58231 9.00290   1
  -5 -18   1 7.40818 8.57751   4
  -5  18   1 9.65213 8.35788   4
  -5  18   1 12.2072  8.8151   1
   5  18  -1 23.5559 10.7635   2
  -4 -18   1 4.03530 8.45451   1
  -4 -18   1 -4.8473  8.4600   4
  -4  18   1 1.09997 7.82486   4
   4  18  -1 0.35656 8.97855   2
  -4  18   1 -0.6847  7.8272   1
  -3 -18   1 15.5573  8.0685   4
  -3 -18   1 22.2658  8.3320   1
  -3  18   1 19.5553  7.7437   4
  -3  18   1 17.1915  8.2074   1
   3  18  -1 18.3258  7.4116   1
  -2 -18   1 24.3462  7.9547   1
  -2 -18   1 16.7432  7.7223   4
   2 -18  -1 22.0675  6.9266   1
   2  18  -1 21.8398  7.4967   1
  -2  18   1 29.7458  8.2631   1
   2  18  -1 24.0806  7.3921   4
  -2  18   1 36.2840  7.8990   4
   1 -18  -1 149.330   9.903   1
  -1 -18   1 129.378  10.037   4
  -1 -18   1 140.090  10.369   1
   1  18  -1 141.055  10.647   1
  -1  18   1 146.784  11.078   1
  -1  18   1 164.796  11.213   4
   1  18  -1 131.502  10.415   4
   0 -18  -1 -0.7366  6.7586   1
   0 -18   1 0.29305 6.29731   4
   0 -18  -1 2.05104 6.30666   4
   0 -18   1 -3.9447  6.5420   1
   0  18  -1 12.9624  6.9075   4
   0  18   1 -8.5822  6.4470   4
   0  18  -1 -4.0473  6.6029   1
   0  18   1 -7.1054  6.4097   1
  -1 -18  -1 52.9027  7.5286   4
   1 -18   1 44.1885  7.4270   1
  -1 -18  -1 44.6210  8.2800   1
   1  18   1 48.6047  8.1135   4
  -1  18  -1 56.9773  8.1277   4
   1  18   1 56.1576  8.5886   1
  -1  18  -1 52.2467  8.9281   1
  -2 -18  -1 6.13238 6.69499   4
  -2 -18  -1 0.43179 6.61818   1
   2 -18   1 3.60060 6.34561   1
  -2  18  -1 1.88858 7.55353   1
   2  18   1 -9.5076  6.7661   4
   2  18   1 9.64033 7.05142   1
  -2  18  -1 8.34697 7.60429   1
  -2  18  -1 6.74048 6.83805   4
  -3 -18  -1 12.4281  7.9183   1
  -3 -18  -1 11.6882  8.0710   4
  -3  18  -1 3.41529 7.97139   1
  -3  18  -1 6.52734 7.84991   1
  -3  18  -1 3.37938 7.05114   4
   3  18   1 6.01534 7.54173   1
  -4 -18  -1 4.04377 8.28566   4
  -4 -18  -1 18.9349  8.6826   1
  -4  18  -1 6.91167 7.81892   1
   4  18   1 12.6268  9.6089   2
  -4  18  -1 22.9490  8.3419   1
  -4  18  -1 6.06835 7.68657   4
  -5 -18  -1 0.56276 8.51190   4
  -5 -18  -1 -2.1927  9.0273   1
  -5  18  -1 6.08030 8.63853   1
   5  18   1 -9.0742  9.7550   2
  -5  18  -1 -0.5662  7.7495   4
  -5 -19   1 -0.2789  9.8292   1
  -5 -19   1 -17.777   9.148   4
   5  19  -1 -3.8921 10.3414   2
  -5  19   1 9.99453 8.78401   4
  -5  19   1 15.4923  9.2361   1
  -4 -19   1 -4.3996  8.7263   1
  -4 -19   1 -0.4449  8.4123   4
  -4  19   1 0.89954 8.39485   1
  -4  19   1 -2.2952  7.8912   4
  -3 -19   1 7.56290 8.59053   1
  -3 -19   1 7.54613 8.16615   4
  -3  19   1 -8.0246  8.1785   1
  -3  19   1 3.61857 7.88507   4
   3  19  -1 2.03855 7.36243   1
  -2 -19   1 8.99090 8.22668   1
  -2 -19   1 -6.9205  7.5703   4
   2 -19  -1 9.98346 7.02844   1
   2  19  -1 -6.1558  7.3075   1
  -2  19   1 11.6812  8.3433   1
  -2  19   1 21.6959  8.1493   4
  -1 -19   1 24.1427  7.7914   4
   1 -19  -1 16.1552  7.0079   1
  -1 -19   1 19.6686  7.7498   1
   1  19  -1 -0.9197  7.5166   1
  -1  19   1 7.76532 7.88210   4
   1  19  -1 16.7800  7.6124   4
  -1  19   1 11.1898  7.4594   1
   0 -19   1 79.0430  8.8594   1
   0 -19  -1 68.4686  8.5991   4
   0 -19  -1 71.4298  8.7950   1
   0 -19   1 78.8446  8.8047   4
   0  19   1 82.3165  9.6722   1
   0  19   1 69.3160  9.0336   4
   0  19  -1 97.9028  9.6120   4
   0  19  -1 79.1509  9.7903   1
  -1 -19  -1 3.65478 7.33020   4
  -1 -19  -1 14.2043  7.7960   1
   1 -19   1 12.1283  7.0256   1
  -1  19  -1 3.57998 8.32485   1
   1  19   1 15.4684  7.9632   1
  -1  19  -1 17.5575  7.5397   4
   1  19   1 21.5931  7.5204   4
  -2 -19  -1 5.48712 8.17043   1
  -2 -19  -1 -2.2655  7.7016   4
   2 -19   1 7.40496 6.91403   1
   2  19   1 13.4421  7.7444   1
  -2  19  -1 19.2776  7.6798   4
  -2  19  -1 -0.8572  8.2121   1
  -3 -19  -1 7.68599 8.62444   1
  -3 -19  -1 7.69585 8.15307   4
   3  19   1 16.9929  7.7248   1
  -3  19  -1 23.3978  9.3995   1
  -3  19  -1 6.35448 7.69893   4
  -4 -19  -1 0.80094 9.01957   4
  -4 -19  -1 10.0331  9.0976   1
   4  19   1 14.1978  9.7225   2
  -4  19  -1 -3.0293  7.9865   4
  -4  19  -1 7.40817 9.20153   1
  -5 -19  -1 8.17026 9.71920   1
  -5 -19  -1 0.25350 9.00776   4
   5  19   1  3.7208 10.4540   2
  -5  19  -1 12.8652  8.4810   4
  -5  19  -1 6.47660 9.35989   1
  -5 -20   1  4.1687 10.2324   4
  -5 -20   1 -7.8259  9.5364   1
  -5  20   1 -3.0706  8.6533   4
  -5  20   1 -8.7957  9.6145   1
   5  20  -1 -6.2147 10.9984   2
  -4 -20   1 25.5810  9.6108   4
  -4 -20   1 16.7199  9.6201   1
  -4  20   1 18.6276  9.4980   1
  -4  20   1 6.37100 9.08811   4
  -3 -20   1 6.85095 8.41592   4
  -3 -20   1 11.3415  9.0465   1
   3  20  -1 13.6948  8.4128   1
  -3  20   1 11.2710  8.4542   4
  -3  20   1 7.44693 9.11567   1
  -2 -20   1 66.5107  9.6063   4
  -2 -20   1 56.6719  9.5066   1
   2  20  -1 47.1720  9.4090   1
  -2  20   1 46.3890  9.5222   4
  -2  20   1 65.6247 10.2031   1
  -1 -20   1 5.81707 7.97192   1
   1 -20  -1 -0.0845  7.1243   1
  -1 -20   1 -8.2900  7.3979   4
  -1  20   1 4.48326 7.69927   4
   1  20  -1 -2.6747  7.7149   4
  -1  20   1 -17.422   8.231   1
   1  20  -1 -2.4508  8.1035   1
   0 -20  -1 5.53487 7.83511   1
   0 -20   1 1.82463 7.52091   1
   0  20   1 11.8628  8.7118   1
   0  20  -1 4.34946 8.03456   4
   0  20   1 4.99112 7.49344   4
   0  20  -1 1.14216 8.45256   1
   1 -20   1 -2.6448  7.1661   1
  -1 -20  -1 16.3721  8.0946   4
  -1 -20  -1 4.30945 8.08512   1
  -1  20  -1 17.1682  9.0980   1
  -1  20  -1 -3.8696  7.6994   4
   1  20   1 -2.4255  7.6832   4
   1  20   1 -4.6048  7.9686   1
  -2 -20  -1 0.13113 8.38658   1
  -2 -20  -1 -5.2078  7.7896   4
  -2  20  -1 -8.7100  7.6096   4
  -2  20  -1 -6.0237  8.6058   1
   2  20   1 3.31154 7.79982   1
  -3 -20  -1 15.5303  8.7889   4
  -3 -20  -1 13.7702  8.3340   1
  -3  20  -1 4.43760 8.05112   4
   3  20   1 8.02303 7.86125   1
  -3  20  -1 -5.9514  8.9171   1
  -4 -20  -1 -10.598   8.857   4
  -4 -20  -1 -2.5334  9.3879   1
  -4  20  -1 -10.274   8.989   1
  -4  20  -1 0.71606 7.92111   4
   4  20   1  9.0361 10.2354   2
   5  20   1 -2.7428 10.6211   2
  -5  20  -1 1.41028 9.97830   1
  -4 -21   1 4.61151 9.78658   1
  -4 -21   1 -2.5472  9.2377   4
  -4  21   1 -3.1709  8.4642   4
  -4  21   1 1.17147 9.69280   1
  -3 -21   1 12.3812  9.4447   1
  -3 -21   1 14.2062  9.2665   4
  -3  21   1 3.81887 8.37735   4
   3  21  -1 25.5445  8.7057   1
  -3  21   1 15.8680  9.7304   1
  -2 -21   1 -4.0136  8.4807   4
  -2 -21   1 2.23746 8.73709   1
  -2  21   1 -4.4284  9.1209   1
  -2  21   1 10.8847  8.3097   4
   2  21  -1 4.16998 8.22751   1
  -1 -21   1 -6.1641  8.3078   1
  -1 -21   1 -1.5645  7.9226   4
   1 -21  -1 12.2114  7.7068   1
  -1  21   1 7.31099 8.06924   4
   1  21  -1 20.0816  8.4856   4
  -1  21   1 -7.9285  8.7195   1
   1  21  -1 10.5668  9.0129   1
   0 -21  -1 3.43671 8.16396   1
   0 -21   1 -1.0575  8.0190   1
   0  21  -1 0.09390 8.81601   1
   0  21   1 6.79550 8.04819   4
   0  21  -1 7.94563 8.19660   4
   0  21   1 1.43851 8.94651   1
  -1 -21  -1 -1.0482  8.0502   4
  -1 -21  -1 -1.0567  8.4103   1
   1 -21   1 13.3265  7.8046   1
   1  21   1 -5.9657  7.7612   4
  -1  21  -1 0.43211 9.26672   1
  -1  21  -1 1.74841 7.99357   4
   1  21   1 -0.2088  7.7261   1
  -2 -21  -1 24.2594  9.0901   4
  -2 -21  -1 34.6477  9.6731   1
   2  21   1 25.5997  8.8403   1
  -2  21  -1 32.8222 10.2483   1
  -2  21  -1 23.1963  8.6222   4
  -3 -21  -1 13.8025  9.2908   4
  -3 -21  -1 16.0807  9.8650   1
  -3  21  -1 33.4738 10.1303   1
  -3  21  -1 14.1198  8.7097   4
   3  21   1 18.7892  8.5920   1
  -4 -21  -1 -3.8606 10.0711   1
  -4 -21  -1 -3.5940  9.2788   4
  -4  21  -1 -3.6009 10.4674   1
   4  21   1  8.3354 10.6287   2
  -4  21  -1 -9.9898  8.3404   4
  -3 -22   1 -2.6209 10.1388   1
  -3 -22   1 6.10268 9.48900   4
   3  22  -1 9.87430 9.14711   1
  -3  22   1 -3.7908  8.6122   4
  -3  22   1 -4.3919  9.9931   1
  -2 -22   1 6.72725 9.12850   4
  -2 -22   1 5.68562 9.57435   1
  -2  22   1 4.98114 8.72383   4
   2  22  -1 13.2961  8.9978   1
  -2  22   1 -6.9158  9.6070   1
  -1 -22   1 3.78361 8.91875   1
   1 -22  -1 12.1483  8.7524   1
   1  22  -1 0.88099 8.82823   1
  -1  22   1 1.94510 9.76030   1
  -1  22   1 -0.8597  8.4843   4
   0 -22  -1 4.41205 8.50029   1
   0 -22   1 17.0614  8.9723   1
   0  22   1 0.25733 8.51514   4
   0  22   1 0.30113 9.23013   1
   0  22  -1 -5.0782  9.1176   1
   0  22  -1 3.33691 8.50877   4
   1 -22   1 2.70838 8.07348   1
  -1 -22  -1 15.4486  9.3225   1
  -1  22  -1 -2.4499  9.6113   1
   1  22   1 9.61228 8.46640   1
  -1  22  -1 5.69221 9.01439   4
  -2 -22  -1 -0.5132  8.9197   4
  -2 -22  -1 10.2689  9.7543   1
  -2  22  -1 5.18371 9.37705   4
  -2  22  -1  8.9952 10.0860   1
   2  22   1 -1.8452  8.4839   1
  -3 -22  -1 0.45926 9.41097   4
  -3 -22  -1 -2.8672 10.0107   1
  -3  22  -1 10.6009  9.0293   4
   3  22   1 1.61191 9.08256   1
  -3  22  -1  2.3181 10.2489   1
  -3 -23   1 10.9726 10.8038   1
  -3 -23   1  0.3217 10.0493   4
  -3  23   1  6.5352 10.7508   1
   3  23  -1 14.3979  9.0337   1
  -3  23   1  8.6785 10.0540   4
  -2 -23   1 10.7500 10.0681   1
  -2 -23   1 13.1033  9.6695   4
  -2  23   1 15.7066  9.3252   4
  -2  23   1 11.0535 10.5931   1
   2  23  -1 9.92199 9.88002   1
   1 -23  -1 11.7892  8.6227   1
  -1 -23   1 -1.0992  9.2555   1
   1  23  -1 -1.7547  9.5536   1
  -1  23   1 30.6837  9.7011   4
  -1  23   1 12.2140 10.3106   1
   0 -23   1 28.5077  9.8084   1
   0 -23  -1 22.3577  9.3876   1
   0  23  -1 19.6120 10.6829   1
   0  23  -1 20.1068  9.5436   4
   0  23   1 10.6046 10.2400   1
   0  23   1 50.6594 10.3624   4
  -1 -23  -1 14.8188 10.1728   1
   1 -23   1 3.74150 8.87437   1
   1  23   1 18.4359  9.8683   1
  -1  23  -1 4.62972 9.32414   4
  -1  23  -1 28.6399 10.8175   1
  -2 -23  -1 -7.3602  9.9985   1
  -2 -23  -1 14.2010  9.6690   4
   2  23   1 15.5923  9.6328   1
  -2  23  -1 -0.9855 10.3871   1
  -2  23  -1 19.5144  9.7695   4
   3  23   1 3.95425 9.22778   1
  -3  23  -1 -9.3232 10.6064   1
  -2  24   1 -2.0201 11.2134   1
  -1 -24   1 0.50743 9.88165   1
   1 -24  -1 -5.0793  9.4921   1
  -1  24   1 13.2288  9.8044   4
  -1  24   1 -0.8647 10.8069   1
   1  24  -1 18.8136 10.4322   1
   0 -24   1 13.6811  9.8520   1
   0 -24  -1 -2.4766  9.2928   1
   0  24  -1 -9.8968 10.3722   1
   0  24   1 10.5172  9.6721   4
   0  24   1 -5.1023 10.4520   1
   0  24  -1 2.80926 9.70432   4
  -1 -24  -1 5.13262 9.94744   1
  -1  24  -1  6.4807 11.1347   1
  -1  24  -1  6.3614 10.0845   4
   1  24   1 -5.1876  9.8516   1
   8   0  -2  2.7609 10.7910   2
   7   0  -2 10.9072  8.5715   2
   6   0  -2 43.2277  8.1846   2
  -6   0   2 50.8768  5.9686   3
   5   0  -2 176.827  10.422   2
  -5   0   2 163.139   8.611   3
   4   0  -2 -3.2733  4.7012   2
   3   0  -2 1335.86   36.19   2
   2   0  -2 3841.73   98.03   2
   1   0  -2 543.280  14.437   2
   0   0  -2 0.27309 0.35669   1
   0   0  -2 -0.5283  0.3192   4
   0   0   2 -0.3460  0.3161   4
   0   0   2 -0.3118  0.3651   1
   0   0   2 0.23147 0.31001   4
   0   0  -2 -0.0403  0.2743   4
   1   0   2 1211.97   36.92   2
   1   0   2 1656.42   36.46   4
  -2   0  -2 57.5754  2.3655   1
   2   0   2 55.4937  3.9178   2
  -2   0  -2 58.0864  2.2249   1
  -3   0  -2 1357.07   33.06   1
  -3   0  -2 1350.13   33.12   1
   3   0   2 1353.02   36.77   2
   4   0   2 164.155   9.502   2
  -4   0  -2 161.756   5.147   1
  -4   0  -2 160.257   4.905   1
  -5   0  -2 98.7604  4.5161   1
  -5   0  -2 98.8375  4.1741   1
   5   0   2 97.7685  8.4288   2
   6   0   2 60.6433  9.2247   2
  -6   0  -2 60.7731  4.1055   4
  -6   0  -2 73.8797  4.1531   1
  -7   0  -2 5.69804 3.70667   4
   7   0   2 10.1432  9.3194   2
   8   0   2 -3.0089 10.7371   2
   8  -1  -2  9.3459 10.0062   2
   8   1  -2 10.6325 11.1475   2
   7  -1  -2 -0.8366  9.0960   2
  -7  -1   2 -3.6885  3.2282   4
   7   1  -2 -0.6095  8.8702   2
  -6  -1   2 110.023   4.968   1
   6  -1  -2 115.302  10.721   2
  -6  -1   2 117.288   7.409   3
   6   1  -2 108.776  10.002   2
  -6   1   2 117.919   7.742   3
  -5  -1   2 482.670  12.901   1
  -5  -1   2 479.933  12.853   1
   5  -1  -2 477.171  18.190   2
   5   1  -2 519.965  18.473   2
  -5   1   2 512.548  15.763   3
  -4  -1   2 49.7109  2.9013   1
   4  -1  -2 64.5330  6.0672   2
  -4  -1   2 45.4041  2.8814   1
   4   1  -2 54.7329  5.8006   2
  -4   1   2 50.7298  4.5129   3
   3  -1  -2 127.780   7.308   2
  -3  -1   2 139.492   3.983   1
  -3  -1   2 130.898   4.040   1
   3   1  -2 108.866   6.668   2
  -3   1   2 124.539   5.925   3
  -2  -1   2 821.822  20.549   1
   2  -1  -2 824.031  22.621   2
  -2  -1   2 834.435  21.276   4
  -2  -1   2 848.023  20.504   1
  -2  -1   2 848.329  20.501   1
  -2   1   2 825.931  21.699   3
   2   1  -2 825.990  22.647   2
  -1  -1   2 -0.5177  0.6946   4
  -1  -1   2 1.54931 0.82199   1
   1  -1  -2 -2.4648  0.3207   1
  -1  -1   2 -1.9746  0.6002   1
  -1  -1   2 -1.5182  0.6342   4
   1  -1  -2 4.24761 1.33897   2
   1  -1  -2 2.60609 1.12088   3
  -1   1   2 0.11244 0.59227   1
  -1   1   2 -2.1093  0.4465   4
  -1   1   2 -1.4732  0.5985   1
   1   1  -2 -2.2652  0.4998   1
  -1   1   2 -0.8179  0.7766   3
   1   1  -2 5.60889 0.97550   4
  -1   1   2 -1.7255  0.5271   4
   1   1  -2 6.09795 1.53584   2
   1   1  -2 4.09962 0.82571   4
   0  -1   2 0.17590 0.46688   1
   0  -1  -2 0.39685 0.40349   4
   0  -1   2 -0.2519  0.3827   4
   0  -1  -2 -0.3591  0.3917   1
   0  -1   2 0.68779 0.44204   4
   0   1  -2 0.43132 0.43933   1
   0   1  -2 -0.2740  0.4178   4
   0   1   2 -0.1792  0.4470   1
   0   1  -2 0.16958 0.37466   4
   0   1   2 0.51868 0.41986   4
   1  -1   2 3682.24   91.70   2
   1   1   2 3394.71   87.52   1
   1   1   2 3942.99   91.79   4
   1   1   2 3440.36   91.55   2
  -2  -1  -2 3.69915 1.58409   4
   2  -1   2 4.79040 2.80915   2
  -2  -1  -2 5.26670 1.28301   4
  -2  -1  -2 8.78808 1.54219   1
  -2  -1  -2 7.30423 1.38474   1
   2   1   2 2.98748 2.77398   2
  -2   1  -2 5.06226 0.99071   1
  -2   1  -2 6.13497 1.04600   1
  -3  -1  -2 276.251   7.630   4
  -3  -1  -2 277.335   7.432   1
  -3  -1  -2 274.145   7.575   1
  -3  -1  -2 267.105   7.773   4
   3  -1   2 272.842  10.393   2
   3   1   2 250.872  10.221   2
  -4  -1  -2 35.3687  2.5907   1
  -4  -1  -2 25.1392  2.1738   4
   4  -1   2 35.9546  5.8469   2
  -4  -1  -2 31.8655  2.4185   1
  -4  -1  -2 26.5785  2.5820   4
   4   1   2 23.9006  5.0922   2
  -5  -1  -2 80.0315  4.6559   1
  -5  -1  -2 86.1460  4.3132   1
   5  -1   2 76.6252  7.9043   2
  -5  -1  -2 79.4462  4.6998   4
  -5  -1  -2 80.3858  4.9080   4
   5   1   2 81.7106  8.6373   2
  -6  -1  -2 -3.3653  3.3742   4
   6  -1   2 2.76791 7.71325   2
  -6  -1  -2 -1.4013  2.9182   1
   6   1   2 -3.5033  7.4422   2
  -7  -1  -2 10.1992  4.1244   4
   7  -1   2 -0.4834  9.0694   2
   7   1   2 2.04282 9.00740   2
  -7   1  -2 2.95853 7.22334   3
  -8  -1  -2 0.40930 4.71826   4
   8  -1   2 -4.8924 10.6426   2
   8   1   2  6.6167 10.6973   2
   8  -2  -2 4.97283 9.78418   2
  -8  -2   2 5.77764 4.47713   4
   8   2  -2 10.6052 10.2208   2
   7  -2  -2 39.2584 10.1553   2
  -7  -2   2 33.3502  4.2978   4
  -7   2   2 29.6598  6.6720   3
   7   2  -2 30.9491 10.1515   2
  -6  -2   2 99.4341  5.1440   1
  -6  -2   2 103.538   5.431   4
  -6  -2   2 93.9460  5.6380   4
   6  -2  -2 110.889   9.992   2
   6   2  -2 103.443  10.252   2
  -6   2   2 104.579   7.668   3
  -5  -2   2 236.271   8.003   4
  -5  -2   2 249.684   7.780   1
   5  -2  -2 247.845  13.171   2
  -5  -2   2 242.010   7.878   1
  -5  -2   2 300.908   7.854   1
  -5  -2   2 245.952   8.088   4
  -5   2   2 246.174  10.413   3
   5   2  -2 233.757  12.832   2
  -4  -2   2 195.010   6.274   4
  -4  -2   2 186.923   6.229   1
  -4  -2   2 199.903   6.116   1
   4  -2  -2 186.468   9.331   2
  -4  -2   2 198.856   6.307   4
   4   2  -2 179.414   9.871   2
  -4   2   2 188.758   8.169   3
  -3  -2   2 330.360   8.885   1
  -3  -2   2 324.934   8.883   1
   3  -2  -2 323.805  11.559   2
  -3  -2   2 325.140   9.196   4
  -3  -2   2 334.526   9.145   4
   3   2  -2 307.695  11.594   2
  -3   2   2 328.401  10.372   3
  -2  -2   2 63.3827  3.0884   1
   2  -2  -2 70.3362  4.3627   2
  -2  -2   2 68.3147  3.1042   4
  -2  -2   2 66.1379  3.1506   4
  -2   2   2 57.8756  4.0169   3
   2   2  -2 67.6060  2.2826   1
   2   2  -2 69.9879  4.3345   2
   1  -2  -2 119.278   3.434   4
   1  -2  -2 121.610   4.245   2
   1  -2  -2 116.063   4.164   3
   1  -2  -2 118.155   3.540   4
  -1  -2   2 107.124   3.739   1
   1   2  -2 121.883   3.720   1
  -1   2   2 86.3354  4.0920   3
   1   2  -2 118.792   3.797   4
   0  -2   2 -7.8503  0.6128   4
   0  -2  -2 -7.8657  0.5894   1
   0  -2   2 -7.6480  0.6390   4
   0  -2   2 -7.0660  0.6649   1
   0  -2  -2 -7.1484  0.6984   4
   0   2  -2 -8.4589  0.5818   1
   0   2   2 -7.1376  0.6837   1
   0   2  -2 -7.6166  0.5943   4
   0   2  -2 -8.0084  0.6215   4
   0   2  -2 -6.9065  0.7282   3
   0   2   2 -7.0258  0.6353   4
   1  -2   2 817.476  20.927   4
   1  -2   2 819.307  20.988   4
  -1  -2  -2 814.758  21.307   4
  -1  -2  -2 830.555  20.358   1
  -1   2  -2 713.459  21.005   4
   1   2   2 834.871  20.361   1
   1   2   2 832.905  21.485   2
  -1   2  -2 835.852  20.297   1
   1   2   2 839.471  21.248   4
  -2  -2  -2 36.4807  2.2673   1
   2  -2   2 35.7989  3.4551   2
  -2  -2  -2 33.8533  2.1666   4
  -2  -2  -2 38.0326  2.5182   4
  -2   2  -2 32.4930  1.8689   4
   2   2   2 33.5065  3.3752   2
  -2   2  -2 32.4395  2.0036   1
  -2   2  -2 38.9632  2.2389   1
  -3  -2  -2 554.348  14.919   4
  -3  -2  -2 553.429  14.786   4
  -3  -2  -2 554.724  14.216   1
   3  -2   2 536.442  16.710   2
   3   2   2 532.443  16.831   2
   4  -2   2 606.876  19.270   2
  -4  -2  -2 598.145  15.798   1
  -4  -2  -2 597.057  15.936   1
  -4  -2  -2 602.046  16.609   4
  -4  -2  -2 615.533  16.495   4
   4   2   2 607.844  19.659   2
  -5  -2  -2 -0.4604  2.7234   4
  -5  -2  -2 0.18442 3.21523   4
   5  -2   2 -2.7534  6.3240   2
  -5  -2  -2 -0.7378  2.7119   1
   5   2   2 -1.0512  6.3730   2
  -6  -2  -2 4.70057 3.37670   1
   6  -2   2 3.93133 7.67160   2
  -6  -2  -2 3.38874 3.81526   4
   6   2   2 2.74784 7.84222   2
  -7  -2  -2 1.07930 3.74805   1
   7  -2   2 9.68613 8.49840   2
  -7  -2  -2 2.16557 4.21996   4
  -7   2  -2 15.6676  7.2353   3
   7   2   2 0.90383 9.06320   2
  -8  -2  -2 5.31376 5.01675   4
   8  -2   2 22.9712 10.6967   2
   8   2   2 -12.300  10.649   2
  -8  -3   2 20.9239  5.1356   4
   8  -3  -2 10.1924 10.3948   2
   8   3  -2 17.9551 11.4056   2
   7  -3  -2 42.9384  9.5790   2
  -7  -3   2 49.5994  4.5862   1
  -7  -3   2 49.9426  5.0213   4
   7   3  -2 25.4622 10.1531   2
  -7   3   2 41.0223  6.9710   3
   6  -3  -2 19.4649  7.9760   2
  -6  -3   2 18.6446  3.6346   1
  -6  -3   2 20.8782  3.6333   4
  -6  -3   2 16.6965  3.8163   4
   6   3  -2 16.6051  7.5368   2
  -6   3   2 17.3441  5.9066   3
  -5  -3   2 3.29697 2.92905   4
  -5  -3   2 2.31323 2.92046   1
   5  -3  -2 -0.0486  6.3261   2
  -5  -3   2 5.64028 3.13742   4
  -5   3   2 2.26515 4.64456   3
   5   3  -2 0.41166 6.41212   2
  -4  -3   2 40.0938  3.2428   4
   4  -3  -2 42.3882  5.5373   2
  -4  -3   2 36.9433  3.1131   4
  -4  -3   2 40.6779  3.2007   1
  -4   3   2 45.3868  4.7276   3
   4   3  -2 36.7626  5.5065   2
  -3  -3   2 539.792  14.671   4
  -3  -3   2 540.336  14.650   4
   3  -3  -2 539.053  16.555   2
  -3  -3   2 528.447  14.063   1
   3   3  -2 528.663  16.711   2
  -3   3   2 525.631  15.346   3
   2  -3  -2 426.033  12.085   3
  -2  -3   2 406.459  11.499   4
  -2  -3   2 406.516  11.555   4
   2  -3  -2 410.804  12.551   2
  -2  -3   2 413.724  11.101   1
   2   3  -2 362.455  10.681   1
  -2   3   2 424.763  10.621   1
   2   3  -2 408.929  11.206   4
   2   3  -2 418.148  12.646   2
  -2   3   2 424.411  10.614   1
  -2   3   2 409.013  12.010   3
   2   3  -2 406.349  11.093   4
  -2   3   2 417.086  10.928   4
  -1  -3   2 185.614   5.848   4
   1  -3  -2 167.623   6.270   3
  -1  -3   2 185.656   5.908   4
  -1  -3   2 187.097   5.785   1
   1  -3  -2 186.261   5.394   1
  -1   3   2 177.387   5.512   1
  -1   3   2 183.114   6.228   3
  -1   3   2 180.218   5.641   4
   1   3  -2 180.141   5.977   4
   1   3  -2 175.055   5.837   4
   1   3  -2 187.597   5.629   1
   0  -3  -2 712.764  18.555   4
   0  -3  -2 692.932  17.720   1
   0  -3   2 698.644  18.489   4
   0  -3   2 692.791  17.718   1
   0  -3   2 707.544  18.504   4
   0   3  -2 699.637  18.294   3
   0   3  -2 695.206  17.758   1
   0   3   2 708.320  17.811   1
   0   3  -2 697.243  18.528   4
   1  -3   2 3883.49   93.32   1
  -1  -3  -2 3874.95   93.60   1
   1  -3   2 3779.52   97.45   4
  -1  -3  -2 3838.44   97.84   4
  -1   3  -2 3872.98   97.64   4
   1   3   2 3822.06   97.71   4
   1   3   2 3825.24   97.69   2
  -1   3  -2 3833.70   96.83   3
   1   3   2 3828.99   93.57   1
  -1   3  -2 3851.94   93.50   1
  -1   3  -2 3852.85   97.59   4
   1   3   2 3886.83   97.77   4
  -2  -3  -2 0.27330 2.16946   4
  -2  -3  -2 1.54968 1.84019   4
  -2  -3  -2 -2.1903  1.7682   1
   2  -3   2 5.42929 2.79684   2
   2   3   2 2.59268 2.64065   2
  -2   3  -2 -0.4400  1.5139   4
   2   3   2 0.97934 1.69224   1
  -2   3  -2 1.08464 1.45227   4
  -2   3  -2 2.55055 1.71210   1
  -2   3  -2 0.20521 1.43156   1
   2   3   2 -1.0235  1.5605   4
   2   3   2 1.56808 1.67305   4
  -3  -3  -2 15.1600  2.4802   1
  -3  -3  -2 19.5527  2.8208   4
   3  -3   2 20.5870  4.4980   2
  -3  -3  -2 15.5450  2.3878   4
   3   3   2 20.3149  4.4494   2
  -3   3  -2 16.6133  1.7131   1
  -3   3  -2 15.5616  2.0185   1
  -3   3  -2 15.5754  1.5003   4
  -4  -3  -2 14.7034  2.8214   1
  -4  -3  -2 18.2486  2.7426   4
  -4  -3  -2 15.3363  3.1603   4
   4  -3   2 13.9781  4.9305   2
  -4   3  -2 17.2658  1.8553   1
   4   3   2 13.5154  5.0607   2
  -4   3  -2 11.4196  2.1249   1
  -5  -3  -2 152.228   7.055   4
   5  -3   2 150.004  10.327   2
  -5  -3  -2 153.892   6.491   1
  -5  -3  -2 157.453   7.038   4
   5   3   2 145.189  10.150   2
   6  -3   2 10.3719  7.3982   2
  -6  -3  -2 23.1798  4.3461   4
  -6  -3  -2 22.0302  3.8403   1
  -6   3  -2 11.1701  6.1100   3
   6   3   2 24.2928  7.7058   2
   7  -3   2 27.1227 10.1607   2
  -7  -3  -2 27.4406  4.4974   1
  -7  -3  -2 22.6851  5.1176   4
   7   3   2 24.2117 10.0510   2
  -7   3  -2 30.2945  7.3718   3
   8  -3   2 -3.4911 11.2412   2
  -8  -3  -2 5.05034 5.38797   4
   8   3   2 -2.0555 11.1021   2
  -8  -4   2 6.92117 5.28222   4
   8  -4  -2  8.7623 10.2826   2
   8   4  -2 12.4421 11.8341   2
  -7  -4   2 99.8899  6.6013   4
   7  -4  -2 99.5118 11.9521   2
  -7  -4   2 109.307   6.679   1
  -7   4   2 103.758   8.905   3
   7   4  -2 82.0846 11.0513   2
   6  -4  -2 101.062  10.404   2
  -6  -4   2 101.366   6.800   4
  -6  -4   2 99.3092  6.2967   1
  -6   4   2 98.6009  7.8176   3
   6   4  -2 122.192  10.832   2
  -5  -4   2 1.83692 3.26516   4
  -5  -4   2 5.22613 3.56433   4
  -5  -4   2 -0.8265  3.3304   1
   5  -4  -2 1.28597 6.44273   2
  -5   4   2 3.29584 4.86832   3
   5   4  -2 8.38693 6.20015   2
  -4  -4   2 2.17988 3.11190   4
  -4  -4   2 11.2623  2.9909   1
   4  -4  -2 5.99718 4.59495   2
  -4  -4   2 6.89335 2.82147   4
  -4   4   2 4.66355 1.60217   1
   4   4  -2 1.84302 4.73913   2
  -4   4   2 1.18250 1.68527   1
  -4   4   2 -1.6319  4.0740   3
  -3  -4   2 88.4849  4.4246   1
  -3  -4   2 83.5890  4.5955   4
  -3  -4   2 83.9130  4.5097   4
   3  -4  -2 90.9258  6.1209   2
  -3   4   2 84.8159  3.3040   1
   3   4  -2 78.2858  5.7538   2
  -3   4   2 84.4703  3.4908   1
  -3   4   2 80.0551  5.1877   3
  -3   4   2 79.8194  3.3002   4
   2  -4  -2 6.28854 2.60750   3
  -2  -4   2 0.04873 2.05368   1
  -2  -4   2 1.98897 2.19232   4
  -2  -4   2 2.09679 2.10246   4
   2  -4  -2 3.93665 2.62697   2
   2   4  -2 4.06435 1.86029   4
  -2   4   2 2.79172 2.75221   3
   2   4  -2 1.12620 3.09544   2
  -2   4   2 4.06091 1.66409   4
  -2   4   2 3.06207 1.68476   1
   2   4  -2 3.60507 1.90239   1
   2   4  -2 0.74679 2.01692   4
   1  -4  -2 2.46871 1.77205   1
  -1  -4   2 1.75134 1.71429   3
   1  -4  -2 0.40527 0.70411   4
  -1  -4   2 3.18626 2.02711   1
  -1  -4   2 4.81040 2.04749   4
  -1  -4   2 4.83041 2.10041   4
   1  -4  -2 8.14234 2.41016   3
  -1   4   2 4.20489 1.86937   1
   1   4  -2 7.86354 2.16901   4
   1   4  -2 5.12999 1.95050   4
   1   4  -2 1.41421 2.06339   1
  -1   4   2 8.04948 2.04361   1
  -1   4   2 6.17778 1.89753   4
   0  -4  -2 3.08990 1.97949   4
   0  -4  -2 6.13433 1.78041   1
   0  -4   2 3.21985 1.88935   4
   0  -4   2 3.79460 1.94707   3
   0  -4   2 4.37894 1.96041   1
   0  -4   2 5.22338 1.88395   4
   0   4   2 3.78167 1.92847   4
   0   4  -2 5.50631 1.84667   1
   0   4  -2 1.69694 1.95037   4
   0   4   2 4.19810 2.00833   1
   0   4  -2 2.71079 2.09170   3
   0   4  -2 3.16739 1.83828   4
   1  -4   2 4951.99  119.98   1
   1  -4   2 4946.85  125.33   4
  -1  -4  -2 4950.58  125.72   4
  -1  -4  -2 4994.40  120.27   1
   1   4   2 4939.07  120.25   1
  -1   4  -2 4920.42  125.47   4
   1   4   2 4956.67  125.61   4
   1   4   2 4933.94  125.61   4
  -1   4  -2 4928.87  124.26   3
  -1   4  -2 4916.56  125.46   4
  -1   4  -2 4962.68  120.16   1
   2  -4   2 2405.58   58.06   1
  -2  -4  -2 2380.82   58.90   1
  -2  -4  -2 2402.40   61.51   4
  -2  -4  -2 2362.87   61.58   4
   2   4   2 2411.72   62.10   2
  -2   4  -2 2382.12   58.64   1
  -2   4  -2 2404.30   61.18   4
   2   4   2 2419.53   61.25   4
  -2   4  -2 2382.40   61.12   4
   2   4   2 2402.82   58.76   1
  -2   4  -2 2381.70   61.44   3
  -3  -4  -2 940.689  24.992   4
   3  -4   2 934.787  26.718   2
  -3  -4  -2 935.453  23.818   1
  -3  -4  -2 939.874  24.823   4
  -3   4  -2 960.045  23.391   1
   3   4   2 837.767  23.020   1
  -3   4  -2 941.621  24.243   4
   3   4   2 907.073  26.286   2
  -3   4  -2 932.661  24.159   4
  -3   4  -2 941.024  23.191   1
  -3   4  -2 921.924  25.925   3
  -4  -4  -2 241.229   8.467   4
  -4  -4  -2 222.353   8.651   4
  -4  -4  -2 246.553   8.076   1
   4  -4   2 260.757  12.119   2
   4   4   2 249.714  11.418   2
  -4   4  -2 236.357  10.615   3
  -4   4  -2 234.210   7.005   1
  -4   4  -2 231.894   7.188   1
  -4   4  -2 235.010   7.150   4
  -4   4  -2 235.113   7.207   4
  -5  -4  -2 56.9120  4.8574   4
  -5  -4  -2 66.4412  4.7511   1
  -5  -4  -2 62.8622  4.6397   4
   5  -4   2 65.7427  8.4119   2
  -5   4  -2 58.5207  3.9355   4
   5   4   2 53.6234  7.9891   2
  -5   4  -2 62.8895  3.6895   1
  -5   4  -2 64.5402  7.0460   3
   6  -4   2 128.763  11.572   2
  -6  -4  -2 143.544   7.049   1
  -6  -4  -2 141.295   7.925   4
  -6   4  -2 151.616   9.812   3
   6   4   2 130.681  11.411   2
  -6   4  -2 136.257   5.647   1
  -7  -4  -2 7.55145 5.25244   4
   7  -4   2 7.78307 9.70618   2
  -7  -4  -2 19.6511  4.7227   1
   7   4   2 18.5479 10.0105   2
  -7   4  -2 27.7313  7.9811   3
   8  -4   2 -0.5010 11.2517   2
  -8  -4  -2 3.58337 5.67528   4
   8   4   2 -12.054  10.810   2
   8  -5  -2  0.5540 11.1182   2
  -8  -5   2 -4.6182  5.5501   4
   8   5  -2 -9.1948 11.0510   2
  -7  -5   2 -6.2128  5.0477   4
  -7  -5   2 0.84652 4.57106   1
   7  -5  -2 -7.2456  9.3452   2
  -7   5   2 -0.7059  6.5104   3
   7   5  -2 -0.2451  9.6048   2
  -6  -5   2 1.72447 4.24395   4
  -6  -5   2 -2.4811  3.8810   1
   6  -5  -2 6.93804 8.04726   2
   6   5  -2 -2.0761  7.8976   2
  -6   5   2 3.74244 5.90673   3
   5  -5  -2 19.6344  7.2555   2
  -5  -5   2 10.2375  3.8109   4
  -5  -5   2 17.6193  4.3318   4
  -5  -5   2 12.2141  3.6620   1
  -5   5   2 11.3403  2.5276   1
  -5   5   2 10.5541  5.4744   3
   5   5  -2 12.8416  6.5979   2
  -4  -5   2 198.862   7.852   4
   4  -5  -2 222.977  11.238   2
  -4  -5   2 204.880   8.263   4
  -4  -5   2 220.775   7.785   1
  -4   5   2 189.885   9.220   3
   4   5  -2 243.102  10.709   2
  -4   5   2 204.926   6.558   1
  -4   5   2 201.070   6.576   4
  -4   5   2 204.142   6.333   1
  -3  -5   2 213.558   7.102   1
   3  -5  -2 203.124   9.117   2
  -3  -5   2 204.660   7.425   4
  -3  -5   2 206.501   7.529   4
  -3   5   2 208.792   6.339   1
  -3   5   2 190.102   8.331   3
   3   5  -2 189.743   6.322   4
   3   5  -2 185.859   9.264   2
  -3   5   2 192.922   6.366   4
   3   5  -2 180.323   6.137   1
   2  -5  -2 2.05914 1.36816   4
  -2  -5   2 2.01501 2.31112   1
   2  -5  -2 -0.7630  0.6374   1
   2  -5  -2 3.55582 2.87909   3
  -2  -5   2 4.04008 2.27423   4
   2  -5  -2 1.90736 1.34070   4
  -2  -5   2 2.20026 2.52318   4
  -2   5   2 -0.9397  1.8654   4
  -2   5   2 -0.2248  2.1142   1
   2   5  -2 0.15019 2.18235   1
  -2   5   2 0.20866 3.00916   3
   2   5  -2 -0.2709  0.5907   4
  -1  -5   2 1107.35   28.29   1
   1  -5  -2 1110.69   28.06   1
  -1  -5   2 1113.10   28.90   3
   1  -5  -2 1107.61   29.23   4
  -1  -5   2 1125.84   29.60   4
   1  -5  -2 1101.70   29.37   3
  -1  -5   2 1092.96   29.53   4
   1   5  -2 1117.16   29.51   4
  -1   5   2 1125.53   29.36   4
   1   5  -2 1123.52   29.63   4
  -1   5   2 1138.26   28.23   1
   1   5  -2 1136.11   28.39   1
  -1   5   2 1132.35   28.21   1
   0  -5  -2 955.510  25.481   4
   0  -5   2 940.963  25.379   4
   0  -5   2 947.178  25.424   4
   0  -5   2 949.752  25.091   3
   0  -5   2 947.996  24.322   1
   0  -5  -2 947.101  24.363   1
   0   5  -2 951.405  25.235   3
   0   5  -2 975.852  25.509   4
   0   5  -2 966.911  25.423   4
   0   5   2 952.920  25.461   4
   0   5   2 947.686  24.442   1
   0   5   2 964.825  25.496   4
   0   5  -2 967.693  24.506   1
  -1  -5  -2 765.407  20.720   4
   1  -5   2 671.289  20.171   4
   1  -5   2 772.617  20.877   3
   1  -5   2 768.417  20.292   4
  -1  -5  -2 764.462  19.756   1
   1  -5   2 765.451  19.455   1
  -1   5  -2 762.685  20.858   3
   1   5   2 781.739  20.619   4
  -1   5  -2 757.190  19.635   1
   1   5   2 750.252  20.584   4
   1   5   2 764.469  19.797   1
  -1   5  -2 777.651  20.427   4
  -1   5  -2 755.908  20.496   4
  -2  -5  -2 839.278  21.873   1
  -2  -5  -2 836.946  22.820   4
  -2  -5  -2 851.531  22.989   4
   2  -5   2 826.890  21.854   4
  -2   5  -2 835.050  22.494   4
  -2   5  -2 843.001  22.451   4
  -2   5  -2 857.081  21.676   1
   2   5   2 827.669  21.745   1
   2   5   2 878.076  23.630   2
  -2   5  -2 840.149  23.325   3
  -3  -5  -2 88.6192  5.0894   1
  -3  -5  -2 81.8784  5.1109   4
  -3  -5  -2 78.8349  5.3309   4
   3   5   2 92.1558  4.2282   1
  -3   5  -2 87.5882  4.5016   4
   3   5   2 82.5339  6.3645   2
  -3   5  -2 86.6203  6.1781   3
  -3   5  -2 96.8603  4.4486   4
   3   5   2 92.6686  4.0561   4
  -3   5  -2 91.1642  4.5096   1
  -4  -5  -2 59.3071  4.3853   1
  -4  -5  -2 56.2365  4.8989   4
  -4  -5  -2 54.6844  4.3073   4
   4  -5   2 50.4778  6.8014   2
  -4   5  -2 56.1718  3.4861   4
  -4   5  -2 44.5605  6.1697   3
  -4   5  -2 61.1661  3.8931   1
  -4   5  -2 62.5182  3.7579   1
  -4   5  -2 56.6183  3.4158   4
   4   5   2 44.1750  6.2303   2
  -5  -5  -2 175.562   7.646   1
  -5  -5  -2 175.870   8.332   4
   5  -5   2 164.923  11.217   2
  -5  -5  -2 179.056   8.507   4
   5   5   2 162.729  10.962   2
  -5   5  -2 157.050   6.557   4
  -5   5  -2 166.414   6.477   4
  -5   5  -2 166.636  10.318   3
  -5   5  -2 164.808   6.416   1
   6  -5   2 -6.0705  7.9008   2
  -6  -5  -2 17.5851  4.9526   4
  -6  -5  -2 9.08752 4.32569   1
  -6   5  -2 5.02655 3.09124   4
  -6   5  -2 3.84741 6.53166   3
   6   5   2 19.4585  8.5807   2
  -6   5  -2 3.92824 3.21834   1
  -6   5  -2 8.69549 3.13287   4
  -7  -5  -2 16.1553  5.0691   1
   7  -5   2 23.0583 10.0653   2
  -7  -5  -2 19.5852  5.5916   4
  -7   5  -2 19.6002  8.2332   3
   7   5   2 32.2776 10.3796   2
  -8  -5  -2 0.47573 6.18672   4
   8   5   2  4.0695 11.3497   2
  -8  -6   2 6.80502 6.33681   4
   8   6  -2 18.7219 11.8141   2
  -7  -6   2 20.7329  5.7192   4
  -7  -6   2 16.4882  5.1610   1
   7  -6  -2 12.1336  9.8868   2
  -7   6   2 13.2798  7.3069   3
   7   6  -2 6.84762 9.10153   2
  -6  -6   2 3.64314 4.78564   4
  -6  -6   2 9.57033 4.49111   1
   6  -6  -2 8.46440 7.53082   2
   6   6  -2 3.32865 8.14726   2
  -6   6   2 8.46874 2.84956   4
  -6   6   2 1.03738 2.93688   1
  -6   6   2 11.2591  6.3643   3
   5  -6  -2 12.9682  7.1709   2
  -5  -6   2 31.5278  4.4518   4
  -5  -6   2 29.8030  4.3901   1
  -5  -6   2 23.1676  4.5646   4
  -5   6   2 32.8989  3.1276   4
  -5   6   2 27.2511  3.2378   1
   5   6  -2 28.2922  7.5909   2
  -5   6   2 28.5783  6.2641   3
   4  -6  -2 459.767  16.188   2
  -4  -6   2 484.564  14.280   4
  -4  -6   2 450.347  14.457   4
  -4  -6   2 473.286  13.904   1
  -4   6   2 471.155  12.840   1
   4   6  -2 474.818  17.036   2
  -4   6   2 472.725  13.215   4
  -4   6   2 441.091  15.350   3
  -3  -6   2 237.685   8.310   1
  -3  -6   2 242.573   8.475   4
  -3  -6   2 222.216   8.570   4
  -3   6   2 228.504   7.492   1
  -3   6   2 218.235   9.478   3
   3   6  -2 228.942   7.875   4
  -3   6   2 233.089   7.603   4
   3   6  -2 249.531  10.070   2
   3   6  -2 229.547   7.672   1
  -2  -6   2 402.665  12.203   4
  -2  -6   2 402.925  12.267   4
   2  -6  -2 401.717  12.862   3
  -2  -6   2 404.896  11.751   1
   2  -6  -2 414.856  11.160   4
   2  -6  -2 397.523  10.907   1
  -2   6   2 402.334  11.329   1
  -2   6   2 395.822  11.706   4
   2   6  -2 392.207  11.980   4
  -2   6   2 386.036  12.512   3
   2   6  -2 398.135  11.629   1
  -1  -6   2 2730.23   69.40   3
   1  -6  -2 2725.62   69.91   3
  -1  -6   2 2740.22   70.60   4
   1  -6  -2 2773.47   70.31   4
  -1  -6   2 2664.70   67.55   1
   1  -6  -2 2757.52   67.37   1
  -1  -6   2 2718.45   70.59   4
   1   6  -2 2756.36   67.65   1
  -1   6   2 2801.00   67.54   1
  -1   6   2 2708.81   67.47   1
   1   6  -2 2715.04   70.52   4
  -1   6   2 2770.00   70.45   4
   1   6  -2 2770.74   70.64   4
   1   6  -2 2743.71   67.62   1
   0  -6   2 1941.65   51.52   4
   0  -6  -2 2010.40   51.64   4
   0  -6   2 1997.20   51.00   3
   0  -6  -2 2007.97   49.44   1
   0  -6   2 2026.96   51.61   4
   0  -6   2 2004.81   49.41   1
   0   6  -2 2003.91   51.62   4
   0   6   2 1951.92   49.49   1
   0   6   2 1962.45   51.58   4
   0   6  -2 1982.57   51.66   4
   0   6  -2 1955.41   51.06   3
   0   6   2 1975.85   51.61   4
   0   6  -2 2037.75   49.56   1
   1  -6   2 519.946  14.676   4
  -1  -6  -2 519.880  14.390   1
   1  -6   2 514.822  14.087   1
  -1  -6  -2 534.853  15.205   4
   1  -6   2 518.523  15.399   3
   1   6   2 530.614  14.501   1
   1   6   2 514.338  15.003   4
  -1   6  -2 520.509  15.484   3
  -1   6  -2 519.297  14.887   4
  -1   6  -2 524.644  14.985   4
  -1   6  -2 521.226  14.290   1
   2  -6   2 214.839   6.770   4
   2  -6   2 210.938   6.443   1
  -2  -6  -2 198.673   7.824   4
  -2  -6  -2 205.096   7.292   1
  -2  -6  -2 206.754   7.971   4
  -2   6  -2 205.105   7.287   4
  -2   6  -2 216.110   7.244   4
  -2   6  -2 212.457   8.895   3
   2   6   2 201.308   7.327   4
  -2   6  -2 209.527   7.115   1
   2   6   2 214.881   7.413   1
   2   6   2 209.943   8.180   2
  -3  -6  -2 521.518  15.639   4
  -3  -6  -2 524.877  14.962   1
  -3  -6  -2 539.431  15.837   4
  -3   6  -2 538.787  16.918   3
   3   6   2 511.615  14.481   1
   3   6   2 521.029  16.899   2
  -3   6  -2 546.656  15.005   4
  -3   6  -2 526.615  15.004   4
   3   6   2 524.821  14.834   4
  -3   6  -2 531.958  14.546   1
  -4  -6  -2 554.529  16.268   4
  -4  -6  -2 531.202  16.584   4
  -4  -6  -2 540.475  15.560   1
  -4   6  -2 537.230  15.357   4
  -4   6  -2 529.733  14.874   1
  -4   6  -2 551.551  18.037   3
  -4   6  -2 544.639  15.321   4
   4   6   2 540.842  18.494   2
  -5  -6  -2 497.918  15.623   4
  -5  -6  -2 479.637  14.829   1
  -5  -6  -2 500.673  15.958   4
  -5   6  -2 484.211  13.809   1
  -5   6  -2 490.972  14.419   4
   5   6   2 498.228  18.444   2
  -5   6  -2 492.372  14.307   4
  -5   6  -2 482.029  17.916   3
  -6  -6  -2 52.2131  5.3922   1
  -6  -6  -2 45.1351  6.0245   4
  -6   6  -2 54.4633  4.4104   1
  -6   6  -2 48.4892  4.2089   4
  -6   6  -2 52.6881  8.4028   3
  -6   6  -2 51.2721  4.2558   4
   6   6   2 32.3823  8.9019   2
  -7  -6  -2 29.5028  6.1749   4
  -7  -6  -2 33.3420  5.8141   1
   7   6   2 35.1025 10.6064   2
  -7   6  -2 23.4383  8.1199   3
  -7   6  -2 44.2175  4.4552   4
  -8  -6  -2 2.61728 6.52022   4
   8   6   2  3.0494 11.6216   2
  -8  -7   2 26.1891  6.3654   1
  -8  -7   2 21.5049  6.8861   4
   8   7  -2 11.8662 11.0540   2
  -7  -7   2 24.2587  5.5745   1
  -7  -7   2 24.0123  6.0395   4
  -7   7   2 11.0955  4.0310   4
  -7   7   2 22.9305  7.8221   3
   7   7  -2 47.9230 10.1757   2
  -6  -7   2 145.250   8.538   1
  -6  -7   2 137.617   8.780   4
  -6   7   2 148.430   6.477   1
  -6   7   2 143.900   7.205   1
  -6   7   2 168.874  10.386   3
   6   7  -2 140.198  11.745   2
  -5  -7   2 18.9605  4.6070   1
  -5  -7   2 17.4290  4.4560   4
  -5  -7   2 22.2708  4.9395   4
  -5   7   2 10.2231  3.4961   1
  -5   7   2 10.5388  5.7952   3
  -5   7   2 16.4284  3.3485   4
   5   7  -2 15.9816  6.7931   2
  -4  -7   2 50.2860  4.8984   1
  -4  -7   2 61.4557  5.1771   4
  -4  -7   2 58.1424  5.4690   4
   4   7  -2 58.3671  7.3286   2
  -4   7   2 66.7140  4.1165   4
  -4   7   2 63.2832  4.1991   1
  -4   7   2 61.2726  6.3957   3
  -3  -7   2 1.70321 3.34579   1
  -3  -7   2 2.67016 3.58236   4
  -3  -7   2 4.56200 3.19227   4
   3   7  -2 3.55313 2.89530   1
   3   7  -2 0.35964 4.20783   2
   3   7  -2 1.97982 2.92927   4
  -3   7   2 1.89803 4.21952   3
  -3   7   2 3.80231 2.61383   4
  -3   7   2 4.97202 2.94082   1
   2  -7  -2 1125.01   27.88   1
  -2  -7   2 1084.38   29.87   4
  -2  -7   2 1094.45   29.79   4
   2  -7  -2 1119.79   30.03   3
  -2  -7   2 1092.09   28.53   1
   2  -7  -2 1091.19   28.86   4
   2   7  -2 1114.59   29.70   4
   2   7  -2 1059.14   28.44   1
  -2   7   2 1108.48   28.27   1
  -2   7   2 1107.03   28.30   1
  -2   7   2 1089.50   29.87   3
  -2   7   2 1101.33   29.36   4
   1  -7  -2 1352.67   34.61   1
   1  -7  -2 1368.22   36.10   4
  -1  -7   2 1378.04   36.45   4
  -1  -7   2 1332.72   34.81   1
   1  -7  -2 1382.51   36.33   3
  -1  -7   2 1384.64   35.74   3
  -1  -7   2 1379.39   36.47   4
  -1   7   2 1346.59   34.81   1
   1   7  -2 1389.93   35.02   1
   1   7  -2 1393.36   35.03   1
   1   7  -2 1357.70   36.45   4
  -1   7   2 1378.98   34.85   1
  -1   7   2 1370.49   36.28   4
   0  -7  -2 629.463  17.223   1
   0  -7   2 631.591  17.203   1
   0  -7  -2 640.457  17.895   4
   0  -7   2 644.628  17.967   4
   0  -7   2 661.131  18.027   3
   0  -7   2 627.142  17.990   4
   0   7   2 625.760  17.403   1
   0   7  -2 628.056  17.389   1
   0   7   2 644.596  18.054   4
   0   7  -2 632.123  18.071   4
   0   7   2 620.852  17.960   4
   0   7  -2 625.271  17.845   4
   0   7  -2 643.027  18.161   3
   1  -7   2 141.931   6.737   3
   1  -7   2 148.679   6.014   4
  -1  -7  -2 149.056   6.747   4
  -1  -7  -2 141.837   5.847   1
   1  -7   2 150.667   5.707   1
   1   7   2 134.732   6.635   4
  -1   7  -2 146.294   6.081   1
  -1   7  -2 146.447   7.511   3
  -1   7  -2 140.537   6.167   4
   1   7   2 148.851   6.548   1
  -1   7  -2 149.683   6.502   4
  -2  -7  -2 165.303   7.410   4
   2  -7   2 169.738   6.375   4
  -2  -7  -2 177.916   6.972   1
   2  -7   2 171.039   6.012   1
  -2  -7  -2 178.610   7.415   4
  -2   7  -2 192.589   8.291   3
   2   7   2 173.574   7.163   1
  -2   7  -2 172.774   6.756   1
  -2   7  -2 172.799   7.038   4
   2   7   2 175.931   7.091   4
  -2   7  -2 166.286   6.878   4
  -3  -7  -2 23.2871  3.6962   1
  -3  -7  -2 25.9733  4.0481   4
  -3  -7  -2 25.4299  3.7641   4
   3   7   2 28.0619  3.3317   1
  -3   7  -2 21.8551  3.4050   4
  -3   7  -2 23.2132  3.3471   1
  -3   7  -2 21.8625  5.1586   3
   3   7   2 34.4992  3.4610   4
   3   7   2 26.6229  5.2021   2
  -3   7  -2 23.9131  3.3800   4
  -4  -7  -2 72.6527  5.5160   1
  -4  -7  -2 74.6125  5.9015   4
  -4  -7  -2 81.7611  5.6027   4
  -4   7  -2 78.0304  5.4296   4
   4   7   2 79.8579  7.6421   2
  -4   7  -2 84.4692  7.4955   3
  -4   7  -2 75.4394  4.8462   4
  -4   7  -2 82.9451  5.0036   1
  -5  -7  -2 102.286   7.182   4
  -5  -7  -2 110.797   7.444   1
  -5   7  -2 122.574   9.080   3
  -5   7  -2 115.144   6.569   4
   5   7   2 108.032   9.469   2
  -5   7  -2 117.733   6.169   1
  -5   7  -2 114.203   6.778   4
  -6  -7  -2 32.6231  5.3756   1
  -6  -7  -2 27.7135  6.0748   4
   6   7   2 30.8840  9.0362   2
  -6   7  -2 27.0997  7.4536   3
  -6   7  -2 36.7504  4.3708   1
  -6   7  -2 33.5086  4.4108   4
  -7  -7  -2 64.2562  7.3866   4
  -7  -7  -2 64.0294  6.8290   1
  -7   7  -2 68.5252  9.5743   3
  -7   7  -2 60.9442  5.3455   4
   7   7   2 97.9610 12.3025   2
  -8  -7  -2 63.7082  7.1246   1
  -8  -7  -2 39.0186  7.6042   4
   8   7   2 36.5911 12.4422   2
  -8   7  -2 52.4361  5.6009   4
  -8  -8   2 -0.8576  6.7242   4
  -8  -8   2 -5.0121  6.1033   1
  -8   8   2 -7.9178  4.5072   4
   8   8  -2  6.9569 12.1183   2
  -7  -8   2 40.4790  6.9204   4
  -7  -8   2 42.9680  6.2502   1
  -7   8   2 36.7227  8.6190   3
   7   8  -2 55.0169 11.4009   2
  -7   8   2 45.0911  5.0559   4
  -6  -8   2 71.0286  6.6172   1
  -6  -8   2 66.7077  6.8398   4
   6   8  -2 57.0658 10.2017   2
  -6   8   2 66.6407  5.0640   1
  -6   8   2 71.6464  8.6237   3
  -6   8   2 84.5008  5.4088   1
  -5  -8   2 43.7569  5.3632   1
  -5  -8   2 38.5850  5.8078   4
  -5   8   2 45.7943  4.3262   4
  -5   8   2 38.6130  4.3585   1
   5   8  -2 38.8353  8.3822   2
  -5   8   2 31.7246  7.1853   3
  -4  -8   2 2.41712 4.38834   4
  -4  -8   2 4.71367 3.87030   4
  -4  -8   2 -2.8826  4.1652   1
  -4   8   2 5.94370 3.52707   1
   4   8  -2 -2.5755  2.7705   4
  -4   8   2 3.02037 3.22150   4
   4   8  -2 2.56580 6.12044   2
   4   8  -2 -2.8459  2.9785   1
  -4   8   2 -4.5684  5.2314   3
  -3  -8   2 79.2450  5.6490   4
  -3  -8   2 86.8756  5.6011   1
  -3  -8   2 97.6434  6.4438   4
   3  -8  -2 87.4557  3.7094   1
   3   8  -2 90.8874  7.3748   2
  -3   8   2 88.2287  5.5352   4
  -3   8   2 93.4568  6.7371   3
   3   8  -2 93.5525  5.5634   1
   3   8  -2 56.3267  4.3306   4
  -3   8   2 84.6278  5.2683   1
   2  -8  -2 274.620   9.544   4
  -2  -8   2 305.415  10.776   4
  -2  -8   2 309.569  10.905   4
   2  -8  -2 315.562   9.515   1
  -2  -8   2 317.324  10.357   1
   2   8  -2 318.913  10.535   4
   2   8  -2 316.206  10.282   1
  -2   8   2 336.440  11.817   3
  -2   8   2 313.518  10.399   1
  -2   8   2 315.178  10.371   4
  -2   8   2 315.592  10.202   1
  -1  -8   2 173.885   7.466   4
  -1  -8   2 163.673   7.150   3
  -1  -8   2 149.555   7.102   4
   1  -8  -2 164.353   6.597   4
  -1  -8   2 143.312   6.758   1
   1  -8  -2 166.358   6.394   1
   1  -8  -2 162.658   8.003   3
   1   8  -2 139.450   7.000   4
  -1   8   2 168.650   6.633   1
   1   8  -2 168.062   7.158   1
  -1   8   2 158.000   7.194   4
  -1   8   2 171.353   7.036   4
   1   8  -2 168.426   6.672   1
  -1   8   2 161.163   6.755   1
   0  -8   2 52.5331  4.2537   3
   0  -8  -2 45.3884  4.1423   4
   0  -8   2 58.4140  4.2148   1
   0  -8  -2 51.7108  4.1299   1
   0  -8   2 45.9403  3.9918   4
   0   8   2 56.0754  4.2318   4
   0   8   2 50.7122  4.3063   1
   0   8   2 49.8183  4.1137   4
   0   8  -2 46.3222  4.0084   4
   0   8  -2 61.4397  4.4966   1
   0   8  -2 54.7408  4.5504   3
   0   8  -2 52.6872  4.1049   4
   1  -8   2 276.319  10.283   3
  -1  -8  -2 292.405  10.175   4
   1  -8   2 293.673   9.729   4
   1  -8   2 291.838   9.161   1
  -1  -8  -2 291.303   9.403   1
   1   8   2 283.961  10.160   4
  -1   8  -2 298.269  10.845   3
   1   8   2 286.283   9.793   1
  -1   8  -2 279.592   9.574   1
  -1   8  -2 271.485   9.688   4
  -1   8  -2 296.738  10.089   4
  -2  -8  -2 357.519  11.441   1
  -2  -8  -2 355.713  12.293   4
   2  -8   2 353.567  10.475   1
  -2  -8  -2 386.434  12.430   4
   2  -8   2 348.720  10.914   4
   2   8   2 357.503  11.336   1
  -2   8  -2 355.169  11.699   4
   2   8   2 360.352  11.570   4
  -2   8  -2 355.281  11.202   1
  -2   8  -2 346.352  12.857   3
  -2   8  -2 367.083  11.566   4
   3  -8   2 48.2193  2.7050   1
  -3  -8  -2 46.5153  4.6363   4
  -3  -8  -2 40.1171  4.8011   4
  -3  -8  -2 38.9508  4.7408   1
   3   8   2 45.4856  6.1052   2
   3   8   2 41.8887  3.9022   4
  -3   8  -2 48.8164  6.1225   3
   3   8   2 49.3608  4.2850   1
  -3   8  -2 56.7609  4.2774   4
  -3   8  -2 43.8293  4.2299   1
  -3   8  -2 36.5013  4.2128   4
  -4  -8  -2 2.92668 3.94463   4
  -4  -8  -2 1.71721 4.05887   1
  -4  -8  -2 5.20890 4.67080   4
  -4   8  -2 0.40358 3.40572   4
  -4   8  -2 0.05098 5.94964   3
  -4   8  -2 0.74877 3.68725   4
   4   8   2 3.74470 3.26096   1
  -4   8  -2 7.52302 3.69944   1
   4   8   2 2.99050 6.09620   2
  -5  -8  -2 6.26882 5.03899   1
  -5  -8  -2 -4.0427  5.2183   4
  -5   8  -2 9.35632 6.67237   3
   5   8   2 7.25234 6.69882   2
  -5   8  -2 -3.7124  3.9521   1
  -5   8  -2 -2.2409  3.7087   4
  -5   8  -2 5.24298 4.07610   4
  -6  -8  -2 24.1850  6.1281   4
  -6  -8  -2 8.83390 5.43555   1
   6   8   2 14.3011  8.1924   2
  -6   8  -2 25.8849  7.9657   3
  -6   8  -2 26.2998  4.5990   4
  -6   8  -2 23.8207  4.5031   1
  -7  -8  -2 13.7038  6.8043   4
  -7  -8  -2 15.7223  6.1629   1
  -7   8  -2 11.2305  4.9410   4
   7   8   2  2.4262 10.0929   2
  -7   8  -2 17.7706  9.0896   3
  -8  -8  -2 12.3453  7.6517   4
  -8  -8  -2 -9.8177  6.5630   1
   8   8   2  5.8926 10.7322   2
  -8   8  -2 3.41038 5.40277   4
  -8  -9   2 -4.2532  7.1563   4
  -8  -9   2 -2.2932  6.5222   1
   8   9  -2  9.3936 12.1282   2
  -8   9   2 0.97739 5.25937   4
  -7  -9   2 14.0571  6.1208   1
  -7  -9   2 8.93482 6.75578   4
  -7   9   2 13.6806  8.1292   3
  -7   9   2 15.9463  5.0786   4
   7   9  -2 -2.8848 10.3117   2
  -6  -9   2 8.77978 5.93778   4
  -6  -9   2 -0.9681  5.5111   1
  -6   9   2 -3.1380  4.4347   4
   6   9  -2 -4.5857  7.7465   2
  -6   9   2 3.03743 4.47327   1
  -6   9   2 -1.8613  7.3533   3
  -5  -9   2 0.52870 5.13465   4
  -5  -9   2 0.31941 4.93260   1
  -5   9   2 -2.1344  6.2394   3
  -5   9   2 5.01046 4.10841   1
  -5   9   2 2.88233 4.24491   1
   5   9  -2 8.05782 7.61589   2
  -4  -9   2 92.2058  6.7339   1
  -4  -9   2 92.8972  6.4837   4
  -4  -9   2 87.4352  6.8815   4
   4   9  -2 100.886   6.397   4
   4   9  -2 93.5000  6.0328   1
  -4   9   2 104.916   8.118   3
   4   9  -2 95.9568  8.5095   2
  -4   9   2 104.855   6.425   1
  -4   9   2 103.816   6.664   4
  -3  -9   2 645.397  18.485   1
  -3  -9   2 657.078  19.568   4
  -3  -9   2 624.918  19.157   4
  -3   9   2 658.643  18.124   1
  -3   9   2 604.986  19.918   3
  -3   9   2 638.935  17.940   1
   3   9  -2 624.389  17.992   1
  -3   9   2 633.284  18.489   4
  -2  -9   2 305.218  11.088   4
  -2  -9   2 305.500  11.196   4
   2  -9  -2 302.502   9.732   1
  -2  -9   2 314.025  10.659   1
   2   9  -2 291.343  10.474   1
  -2   9   2 314.467  10.818   1
  -2   9   2 308.968  10.464   4
  -2   9   2 300.429  10.202   1
  -2   9   2 302.986  11.897   3
   2   9  -2 319.209  10.879   4
  -2   9   2 328.429  10.758   4
  -1  -9   2 22.6829  3.8709   1
  -1  -9   2 17.5559  3.9051   4
   1  -9  -2 21.4738  3.4144   4
  -1  -9   2 24.8959  3.7326   3
   1  -9  -2 22.4916  3.5453   1
  -1   9   2 19.6443  3.7225   4
  -1   9   2 19.4159  4.0215   1
   1   9  -2 27.8403  4.0762   4
   1   9  -2 21.9540  4.0813   1
   1   9  -2 18.5268  3.9843   1
  -1   9   2 16.6719  3.5880   4
   0  -9   2 179.570   7.551   1
   0  -9  -2 198.987   8.122   4
   0  -9   2 192.222   7.978   4
   0  -9   2 190.156   8.528   3
   0  -9  -2 189.986   7.604   1
   0   9  -2 183.678   8.084   4
   0   9   2 189.566   8.309   4
   0   9   2 187.998   8.116   1
   0   9  -2 178.899   7.781   1
  -1  -9  -2 161.113   7.281   4
  -1  -9  -2 154.237   7.236   1
   1  -9   2 150.451   6.645   1
   1  -9   2 165.560   7.317   4
   1   9   2 163.518   7.934   4
  -1   9  -2 161.942   6.877   1
  -1   9  -2 174.582   8.758   3
  -1   9  -2 170.530   7.407   4
  -1   9  -2 167.700   7.717   4
   1   9   2 150.536   7.478   1
   2  -9   2 394.281  11.741   1
  -2  -9  -2 401.013  13.297   4
  -2  -9  -2 387.480  12.662   1
  -2  -9  -2 408.157  13.424   4
   2   9   2 393.556  12.439   1
  -2   9  -2 391.260  12.823   4
  -2   9  -2 398.918  12.427   1
  -2   9  -2 395.529  13.805   3
  -2   9  -2 393.856  13.050   4
   2   9   2 407.790  12.930   4
  -3  -9  -2 52.7527  5.1081   4
  -3  -9  -2 47.3529  5.3984   1
  -3  -9  -2 45.9584  5.6879   4
  -3   9  -2 51.9075  5.0315   1
   3   9   2 48.5153  4.8124   1
  -3   9  -2 57.5513  4.9149   4
  -3   9  -2 46.7425  6.6035   3
   3   9   2 64.2620  6.6730   2
  -3   9  -2 55.2290  4.5933   4
  -4  -9  -2 26.5485  5.5281   4
  -4  -9  -2 14.8485  4.6977   4
  -4  -9  -2 21.2077  5.1967   1
   4   9   2 28.9969  3.9056   4
  -4   9  -2 22.5488  4.5194   4
   4   9   2 37.7019  4.3386   1
   4   9   2 27.3634  6.8124   2
  -4   9  -2 29.7871  6.9723   3
  -4   9  -2 29.3323  4.6402   1
  -4   9  -2 21.8330  4.3345   4
  -5  -9  -2 62.4950  6.9903   4
  -5  -9  -2 58.7881  6.6855   1
  -5   9  -2 73.5060  8.5201   3
  -5   9  -2 61.2993  5.6745   4
  -5   9  -2 59.8721  5.4319   1
   5   9   2 53.1901  8.7644   2
  -6  -9  -2 1.27403 6.20182   4
  -6  -9  -2 -2.2407  5.6340   1
  -6   9  -2 3.51404 4.58312   1
  -6   9  -2 -7.1500  7.5017   3
  -6   9  -2 1.03020 4.77616   4
   6   9   2 19.6450  8.3502   2
  -7  -9  -2 1.56231 6.68635   4
  -7  -9  -2 -2.1503  6.1209   1
  -7   9  -2 -3.4256  8.4541   3
  -7   9  -2 1.58367 5.17383   4
   7   9   2 -1.5752  9.1064   2
  -7 -10   2 20.9525  6.9033   4
  -7 -10   2 31.1116  7.0385   1
  -7  10   2 24.0803  9.2073   3
   7  10  -2 50.0050 12.0797   2
  -7  10   2 18.2885  5.4246   4
  -6 -10   2 20.0675  6.1667   1
  -6 -10   2 17.5127  6.3515   4
  -6  10   2 27.0827  5.4201   1
  -6  10   2 18.6409  5.1712   4
   6  10  -2 23.6626  9.6407   2
  -6  10   2 38.0642  8.6079   3
  -5 -10   2 88.7049  7.5503   4
  -5 -10   2 100.034   7.556   1
  -5  10   2 107.444   7.030   1
  -5  10   2 89.7577  8.8300   3
  -5  10   2 89.3705  6.4506   4
  -5  10   2 97.4661  6.6024   1
   5  10  -2 104.966  10.513   2
  -4 -10   2 214.039  10.618   4
  -4 -10   2 222.670  10.289   1
   4  10  -2 236.487   8.874   1
  -4  10   2 227.859  11.870   3
  -4  10   2 223.838   9.909   1
  -4  10   2 210.401   9.637   4
   4  10  -2 211.891   9.247   4
  -4  10   2 219.063   9.426   4
  -4  10   2 215.404   9.287   1
   4  10  -2 240.756  12.252   2
   3 -10  -2 127.019   5.734   1
  -3 -10   2 116.676   7.974   4
  -3 -10   2 124.601   7.672   1
   3 -10  -2 118.907   5.511   4
  -3 -10   2 130.754   8.222   4
  -3  10   2 133.466   7.657   4
   3  10  -2 136.836   7.435   1
  -3  10   2 124.167   8.387   3
  -3  10   2 117.273   7.175   4
  -3  10   2 119.737   7.230   1
   3  10  -2 141.498   7.529   4
  -3  10   2 139.394   7.374   1
   2 -10  -2 -6.0817  3.1951   1
  -2 -10   2 0.38310 3.99199   4
  -2 -10   2 -0.2721  3.5373   3
  -2 -10   2 -0.1274  3.9408   1
   2 -10  -2 -1.0724  1.1572   4
  -2 -10   2 3.28211 3.70382   4
  -2  10   2 -7.6922  3.6743   4
  -2  10   2 -3.5977  3.6658   1
   2  10  -2 1.43926 4.13188   1
  -2  10   2 -3.1981  3.5436   4
   2  10  -2 2.72756 3.99418   4
  -2  10   2 0.16726 3.82282   1
  -1 -10   2 71.3135  5.1418   3
  -1 -10   2 70.0412  5.4090   1
   1 -10  -2 72.6178  5.1249   1
  -1 -10   2 65.4223  5.3665   4
   1 -10  -2 61.1185  4.7816   4
   1  10  -2 64.9589  5.4811   1
  -1  10   2 59.9093  5.3126   1
   1  10  -2 69.7849  5.4944   4
   1  10  -2 67.7460  5.2319   1
  -1  10   2 69.4209  5.3000   4
  -1  10   2 70.4513  5.3791   4
   0 -10  -2 278.310  10.051   4
   0 -10   2 239.260   9.330   1
   0 -10  -2 250.933   9.434   1
   0 -10   2 264.669   9.888   4
   0  10   2 235.914   9.410   1
   0  10  -2 256.459  10.127   4
   0  10  -2 262.298   9.816   1
   0  10   2 273.102   9.887   4
   1 -10   2 744.553  20.253   1
   1 -10   2 719.312  20.950   4
  -1 -10  -2 744.208  20.711   1
  -1 -10  -2 724.019  21.602   4
  -1  10  -2 737.961  21.281   4
  -1  10  -2 740.741  22.003   3
  -1  10  -2 733.685  20.669   1
   1  10   2 719.645  20.764   1
   1  10   2 748.670  21.691   4
  -1  10  -2 713.942  21.451   4
   2 -10   2 79.6443  5.3386   1
  -2 -10  -2 80.6183  6.2412   4
  -2 -10  -2 69.7315  5.8050   1
   2  10   2 88.4070  5.9769   1
  -2  10  -2 82.9608  5.7154   4
  -2  10  -2 101.456   6.774   4
   2  10   2 83.5416  5.9756   4
  -2  10  -2 77.6196  5.8157   1
  -2  10  -2 74.8389  6.5974   3
   3 -10   2 67.2887  4.6368   4
   3 -10   2 79.0555  4.7292   1
  -3 -10  -2 52.5813  5.9686   1
  -3 -10  -2 62.8189  6.1992   4
  -3 -10  -2 77.5022  5.9496   4
   3  10   2 66.2269  5.6146   1
   3  10   2 72.7652  7.2943   2
  -3  10  -2 67.4684  5.5707   4
  -3  10  -2 69.6748  5.3638   4
  -3  10  -2 78.5227  5.7035   1
   3  10   2 60.0097  5.3064   4
  -3  10  -2 60.1298  7.2475   3
  -4 -10  -2 53.7882  6.3025   1
  -4 -10  -2 49.1262  6.5339   4
  -4  10  -2 57.0831  5.6999   4
  -4  10  -2 67.9069  5.9769   1
   4  10   2 52.8898  5.2226   1
  -4  10  -2 59.6132  5.2877   4
  -4  10  -2 62.3283  7.9617   3
   4  10   2 61.5682  8.0816   2
  -5 -10  -2 -11.844   5.289   1
  -5 -10  -2 0.23346 5.73670   4
   5  10   2 0.66213 7.37259   2
  -5  10  -2 3.19272 4.67225   4
  -5  10  -2 1.62271 4.81379   1
  -5  10  -2 -1.9486  7.1207   3
  -6 -10  -2 30.5910  6.7563   1
  -6 -10  -2 23.0128  6.7267   4
  -6  10  -2 25.3487  5.5118   4
   6  10   2 15.3709  9.4655   2
  -6  10  -2 28.5112  9.1448   3
  -6  10  -2 23.3472  5.4425   1
  -7 -10  -2 -0.1358  7.1743   4
  -7 -10  -2 11.8397  6.9602   1
  -7  10  -2 4.39601 5.68314   4
   7  10   2 18.3011 10.6115   2
  -7  10  -2 10.1954  9.1881   3
  -7 -11   2 17.7595  6.8493   1
  -7 -11   2 8.14582 7.09886   4
  -7  11   2 15.8137  5.9510   4
   7  11  -2  4.6340 11.3181   2
  -7  11   2 18.4083  9.5884   3
  -7  11   2 26.3312  6.1046   1
  -6 -11   2 9.55658 6.50609   4
  -6 -11   2 9.85563 6.35564   1
  -6  11   2 10.4520  7.9776   3
  -6  11   2 8.17997 5.45947   1
  -6  11   2 2.42211 5.27073   4
   6  11  -2 0.39902 8.18840   2
  -5 -11   2 76.6698  7.3812   4
  -5 -11   2 84.0581  7.6687   1
  -5  11   2 74.8538  6.4890   1
   5  11  -2 70.0627  9.2205   2
  -5  11   2 80.2832  6.6769   1
  -5  11   2 70.1309  8.6745   3
  -5  11   2 81.9203  6.5960   4
  -4 -11   2 -3.4822  5.4173   1
  -4 -11   2 3.30448 5.26646   4
  -4  11   2 1.08658 4.70024   1
  -4  11   2 2.05493 4.51553   1
   4  11  -2 2.87773 4.32369   1
  -4  11   2 4.88670 6.60182   3
   4  11  -2 -10.546   6.829   2
  -4  11   2 5.26880 4.61877   4
  -3 -11   2 163.151   9.076   4
  -3 -11   2 168.940  10.175   4
  -3 -11   2 157.734   8.742   1
   3 -11  -2 152.135   6.846   1
   3 -11  -2 158.467   6.885   4
  -3  11   2 175.752   8.837   4
  -3  11   2 153.127   8.140   1
  -3  11   2 168.918  10.500   3
  -3  11   2 156.908   8.447   4
   3  11  -2 148.763   8.524   4
  -3  11   2 157.874   9.020   1
   3  11  -2 150.808   7.864   1
  -2 -11   2 355.557  12.919   4
   2 -11  -2 299.961  11.420   4
  -2 -11   2 339.376  12.308   1
   2 -11  -2 356.214  11.463   1
   2  11  -2 349.415  12.601   4
  -2  11   2 339.014  11.964   1
  -2  11   2 362.980  12.623   4
  -2  11   2 382.527  12.475   4
  -2  11   2 350.421  12.319   1
   2  11  -2 353.853  12.272   1
  -1 -11   2 51.4112  5.3623   1
   1 -11  -2 54.9833  5.1396   4
   1 -11  -2 72.5108  5.4667   1
  -1 -11   2 51.3351  5.1621   4
   1  11  -2 64.7973  5.8030   1
  -1  11   2 61.0536  5.5682   4
  -1  11   2 56.0575  5.2494   1
   1  11  -2 58.2015  5.6582   1
   1  11  -2 65.1379  5.7819   4
  -1  11   2 65.1790  5.5252   4
   0 -11  -2 377.054  13.058   4
   0 -11   2 371.649  12.946   4
   0 -11   2 380.154  12.496   1
   0 -11  -2 388.102  12.593   1
   0  11   2 378.904  13.065   1
   0  11   2 380.222  13.374   4
   0  11  -2 343.826  12.717   1
   0  11  -2 380.788  13.282   4
   1 -11   2 353.686  11.956   1
   1 -11   2 375.624  12.642   4
  -1 -11  -2 368.849  12.541   1
  -1 -11  -2 353.071  12.769   4
   1  11   2 361.275  12.333   1
  -1  11  -2 366.766  12.209   1
  -1  11  -2 370.956  12.849   4
  -1  11  -2 360.271  13.111   4
   1  11   2 383.738  13.421   4
  -1  11  -2 367.331  13.903   3
   2 -11   2 3.13735 2.68863   4
   2 -11   2 6.53229 3.50661   1
  -2 -11  -2 10.5656  4.9723   4
  -2 -11  -2 5.64735 4.54909   1
  -2  11  -2 7.94583 4.49978   1
  -2  11  -2 3.98218 5.56079   3
  -2  11  -2 6.61165 4.51976   4
   2  11   2 11.6428  4.5653   4
  -2  11  -2 5.53219 3.92443   4
   2  11   2 10.7791  4.4793   1
  -3 -11  -2 42.8041  6.0151   1
   3 -11   2 45.8432  3.9077   4
   3 -11   2 52.3037  4.1899   1
  -3 -11  -2 45.9121  6.0323   4
  -3  11  -2 48.5659  5.5974   1
   3  11   2 45.2457  5.2937   4
  -3  11  -2 46.5773  6.7892   3
   3  11   2 61.9615  5.7718   1
   3  11   2 45.8161  6.4447   2
  -3  11  -2 46.4244  5.1880   4
  -3  11  -2 39.1421  5.4747   4
  -4 -11  -2 7.11072 5.60062   4
  -4 -11  -2 9.19303 5.43612   1
   4  11   2 1.57396 6.80841   2
  -4  11  -2 -4.3211  6.8685   3
   4  11   2 7.95635 4.53259   1
  -4  11  -2 3.86598 4.98277   1
  -4  11  -2 9.10141 5.21838   4
  -5 -11  -2 4.25261 6.26195   4
  -5 -11  -2 1.37354 6.00168   1
  -5  11  -2 -2.3657  7.4707   3
  -5  11  -2 -3.1592  5.0539   1
   5  11   2 3.54147 6.95934   2
  -5  11  -2 0.28133 5.22444   4
  -6 -11  -2 7.50344 7.08315   4
  -6 -11  -2 10.4106  6.5923   1
  -6  11  -2 4.44405 5.49687   4
  -6  11  -2 4.04254 8.42280   3
   6  11   2 2.19418 8.24971   2
  -6  11  -2 8.91446 5.60390   1
  -7 -11  -2 3.19284 7.24351   1
  -7 -11  -2 2.66557 7.28962   4
  -7  11  -2 7.52372 9.45640   3
  -7  11  -2 11.2643  5.8274   1
  -7  11  -2 9.69388 6.27823   4
   7  11   2 19.5330 11.1475   2
  -7 -12   2 12.2601  7.9019   4
  -7 -12   2 3.08033 7.46292   1
  -7  12   2 11.0758  6.4460   4
   7  12  -2 -13.599  10.822   2
  -7  12   2 13.6474  9.2562   3
  -7  12   2 0.61229 6.20349   1
  -6 -12   2 27.3853  7.8486   4
  -6 -12   2 27.4694  7.2208   1
  -6  12   2 32.6114  6.2473   4
  -6  12   2 47.4528  6.4352   1
   6  12  -2 38.6989 10.4473   2
  -6  12   2 32.3090  8.9472   3
  -5 -12   2 27.1204  6.8952   4
  -5 -12   2 42.4664  7.1327   1
  -5  12   2 38.3033  6.0414   4
  -5  12   2 52.1018  8.5701   3
  -5  12   2 40.8268  6.2848   1
   5  12  -2 39.8126  8.5339   2
  -5  12   2 48.2385  6.2153   1
  -4 -12   2 11.9465  5.8726   4
  -4 -12   2 13.1378  5.7617   1
  -4  12   2 26.4404  5.6044   1
  -4  12   2 17.5963  5.3280   1
  -4  12   2 10.4580  5.3707   4
   4  12  -2 18.5777  7.6476   2
   4  12  -2 17.5569  5.1454   1
  -4  12   2 21.0610  7.2167   3
   3 -12  -2 193.938   7.948   4
  -3 -12   2 194.887   9.841   1
  -3 -12   2 191.291  10.240   4
   3 -12  -2 192.869   7.932   1
  -3  12   2 182.039   9.789   4
  -3  12   2 178.322   9.353   1
  -3  12   2 199.393   9.677   4
   3  12  -2 171.454   9.287   1
  -3  12   2 204.745  10.323   1
   3  12  -2 187.625   9.292   4
   2 -12  -2 161.853   8.093   4
  -2 -12   2 155.843   9.071   4
   2 -12  -2 155.024   7.693   1
  -2 -12   2 132.083   8.471   1
   2  12  -2 153.015   8.447   1
   2  12  -2 151.415   8.712   4
  -2  12   2 149.546   8.624   4
  -2  12   2 153.755   8.693   4
  -2  12   2 145.162   8.312   1
  -2  12   2 156.837   9.034   1
   1 -12  -2 18.3972  4.6439   1
  -1 -12   2 27.2360  5.2156   4
  -1 -12   2 27.8251  5.2679   1
   1 -12  -2 18.3793  4.4420   4
   1  12  -2 21.5643  5.1349   4
  -1  12   2 17.7919  4.9731   4
   1  12  -2 17.8679  4.7593   1
   1  12  -2 24.3670  4.9325   1
  -1  12   2 25.5243  5.3073   1
   0 -12   2 151.383   8.166   4
   0 -12  -2 124.285   8.232   4
   0 -12   2 145.341   7.751   1
   0 -12  -2 124.901   7.742   1
   0  12   2 127.717   7.861   4
   0  12  -2 145.110   7.659   1
   0  12  -2 117.225   7.838   1
   0  12   2 137.101   8.143   1
   0  12  -2 137.688   8.377   4
   1 -12   2 366.078  12.125   1
  -1 -12  -2 349.828  13.285   4
   1 -12   2 364.150  12.494   4
  -1 -12  -2 353.845  12.298   1
  -1  12  -2 331.704  14.002   3
  -1  12  -2 366.736  13.444   4
   1  12   2 346.972  13.563   4
   1  12   2 357.665  12.507   1
  -1  12  -2 357.351  12.748   1
  -2 -12  -2 15.1802  5.2573   4
  -2 -12  -2 8.44348 5.17586   1
   2 -12   2 3.53671 4.08006   1
   2 -12   2 6.56908 3.87446   4
  -2  12  -2 7.41393 4.82704   4
  -2  12  -2 2.89087 4.24710   4
  -2  12  -2 10.0913  6.1892   3
   2  12   2 12.3344  4.6388   4
  -2  12  -2 13.6473  5.0225   1
   2  12   2 11.2796  4.7760   1
  -3 -12  -2 90.1768  7.5935   4
   3 -12   2 100.140   5.481   4
  -3 -12  -2 85.4356  7.2204   1
   3 -12   2 97.6454  5.6298   1
   3  12   2 84.0238  6.7369   1
  -3  12  -2 90.2015  6.8620   4
  -3  12  -2 68.4794  8.2916   3
  -3  12  -2 84.0526  6.8725   1
   3  12   2 81.5260  6.5309   4
  -3  12  -2 91.5120  6.6694   4
  -4 -12  -2 91.3270  7.9626   4
  -4 -12  -2 95.8249  8.0057   1
   4  12   2 102.082   7.136   1
   4  12   2 90.6352  9.3451   2
  -4  12  -2 104.800   7.761   1
  -4  12  -2 94.0711  7.3221   4
  -4  12  -2 100.356   9.670   3
  -5 -12  -2 50.8030  7.5293   1
  -5 -12  -2 52.9552  7.7778   4
   5  12   2 44.2770  9.2517   2
  -5  12  -2 52.0352  6.6790   1
  -5  12  -2 56.7325  6.8172   4
  -5  12  -2 63.7934  9.3709   3
  -6 -12  -2 25.0256  7.6545   4
  -6 -12  -2 22.7941  7.4803   1
  -6  12  -2 16.7255  6.1610   1
  -6  12  -2 21.2511  9.1467   3
  -6  12  -2 30.9707  6.5052   4
   6  12   2 32.0913  9.3537   2
  -7 -12  -2 -8.4568  7.9750   4
  -7 -12  -2 -9.9298  7.0543   1
  -7  12  -2 -13.158   6.160   4
   7  12   2 -10.634  10.357   2
  -7  12  -2 1.16192 6.08494   1
  -7  12  -2 -5.9072  9.3779   3
  -7 -13   2 5.66464 7.96464   1
  -7 -13   2 -9.7750  8.0454   4
  -7  13   2 -7.9623  6.7141   4
  -7  13   2 9.57096 9.35833   3
  -7  13   2 -9.5540  6.2495   1
   7  13  -2 19.1616 11.5614   2
  -6 -13   2 32.2019  7.7503   1
  -6 -13   2 24.2372  7.6670   4
  -6  13   2 24.9565  9.4174   3
  -6  13   2 15.2330  6.3056   4
   6  13  -2 23.5662 10.5325   2
  -6  13   2 20.0270  6.7634   1
  -5 -13   2 76.1808  8.4069   1
  -5 -13   2 69.4442  8.1621   4
   5  13  -2 55.0779 10.2061   2
  -5  13   2 73.5019  7.4864   4
  -5  13   2 80.8064  9.5967   3
  -5  13   2 90.5436  7.8703   1
  -4 -13   2 39.2071  7.0175   4
  -4 -13   2 49.9123  7.3966   1
  -4  13   2 48.8957  6.5561   1
  -4  13   2 43.7977  6.3354   4
   4  13  -2 61.0974  6.4894   1
  -4  13   2 53.9194  8.2390   3
  -4  13   2 44.8048  6.6295   1
   4  13  -2 44.2925  8.5245   2
  -3 -13   2 23.8487  6.0673   1
  -3 -13   2 10.6491  5.8921   4
   3 -13  -2 14.8144  4.3094   1
   3  13  -2 18.7092  5.5602   4
   3  13  -2 19.5579  5.6745   1
  -3  13   2 9.15457 5.74630   1
  -3  13   2 17.5159  5.2994   4
  -3  13   2 11.5045  5.8756   1
   2 -13  -2 116.645   7.484   1
   2 -13  -2 110.299   7.457   4
  -2 -13   2 122.260   8.140   4
  -2 -13   2 114.643   7.965   1
  -2  13   2 110.566   8.028   1
  -2  13   2 109.805   7.727   4
  -2  13   2 125.228   7.710   4
   2  13  -2 104.426   7.694   1
   2  13  -2 119.659   7.946   4
   1 -13  -2 17.1350  4.8616   4
  -1 -13   2 15.5396  5.2756   1
   1 -13  -2 10.3145  4.8186   1
  -1 -13   2 12.9656  5.2787   4
   1  13  -2 14.6972  5.3007   4
  -1  13   2 19.9370  5.5949   1
   1  13  -2 17.5447  5.6801   1
  -1  13   2 20.2256  5.4464   4
   0 -13   2 28.6440  5.2816   1
   0 -13  -2 26.3445  5.3597   4
   0 -13  -2 17.5078  5.1758   1
   0 -13   2 26.9141  5.2362   4
   0  13   2 22.5393  4.9427   4
   0  13   2 30.0669  5.7796   1
   0  13  -2 31.8050  6.0143   1
   0  13  -2 21.6572  4.9705   4
   0  13  -2 22.6730  5.7226   1
   1 -13   2 130.266   7.885   4
  -1 -13  -2 128.031   7.653   1
   1 -13   2 106.807   7.208   1
  -1 -13  -2 127.761   8.030   4
   1  13   2 128.784   8.152   4
  -1  13  -2 138.464   8.567   4
   1  13   2 132.597   8.230   1
  -1  13  -2 119.262   7.746   1
   2 -13   2 35.6578  4.8770   4
  -2 -13  -2 27.3138  6.1599   4
   2 -13   2 36.6715  5.2411   1
  -2 -13  -2 35.9494  6.2233   1
  -2  13  -2 44.2534  6.1206   1
   2  13   2 34.5028  5.9718   1
  -2  13  -2 35.8548  5.4516   4
   2  13   2 46.2474  5.9036   4
  -2  13  -2 36.7814  7.1967   3
  -2  13  -2 37.5987  5.9750   4
  -3 -13  -2 112.977   8.261   1
  -3 -13  -2 116.474   8.774   4
   3 -13   2 106.215   6.788   1
  -3  13  -2 112.106   8.191   1
  -3  13  -2 121.702   9.425   3
   3  13   2 125.381   8.201   4
   3  13   2 101.337   7.632   1
  -3  13  -2 105.953   8.038   4
  -4 -13  -2 15.6778  6.4859   1
  -4 -13  -2 21.8766  6.6692   4
  -4  13  -2 17.5467  7.2642   3
  -4  13  -2 21.4454  6.1114   1
   4  13   2 22.7472  5.4174   1
  -4  13  -2 19.0623  6.0455   4
   4  13   2 13.5524  7.7322   2
  -5 -13  -2 6.21106 6.62988   1
  -5 -13  -2 6.66681 7.25509   4
  -5  13  -2 26.2019  6.6075   1
  -5  13  -2 16.3975  6.4809   4
   5  13   2 10.1923  7.7437   2
  -5  13  -2 22.7628  8.8483   3
  -6 -13  -2 2.38056 7.50911   4
  -6 -13  -2 -3.2686  6.8435   1
  -6  13  -2 -2.8299  6.0461   4
   6  13   2 -8.8617  9.3303   2
  -6  13  -2 -2.9205  6.1300   1
  -6  13  -2 5.06286 9.13789   3
  -7 -13  -2 1.55907 8.56318   4
  -7 -13  -2 -4.7422  7.7312   1
  -7  13  -2 -6.3950  6.7156   4
   7  13   2 14.0919 11.5157   2
  -7  13  -2  3.8672 10.2250   3
  -7  13  -2 -8.0922  6.5034   1
  -7  13  -2 -6.8422  7.0801   1
  -7 -14   2 -6.8160  8.1462   1
  -7 -14   2 -6.3852  8.0718   4
  -7  14   2 4.32702 7.08897   1
  -7  14   2 11.7233  7.3209   4
   7  14  -2 10.4001 10.7901   2
  -6 -14   2 25.8823  8.2109   4
  -6 -14   2 3.54977 7.40317   1
  -6  14   2 12.6688  6.8080   4
   6  14  -2 19.7420 10.5858   2
  -6  14   2 15.3865  9.0648   3
  -6  14   2 11.8438  7.0403   1
  -5 -14   2 37.9144  7.6662   1
  -5 -14   2 22.7720  7.1634   4
  -5  14   2 25.7173  6.7775   1
  -5  14   2 23.7404  7.8420   3
   5  14  -2 26.5300  9.4532   2
  -5  14   2 30.2410  6.9370   4
  -4 -14   2 30.9318  7.0972   1
  -4 -14   2 32.7431  7.3456   4
  -4  14   2 22.5332  6.3673   4
  -4  14   2 28.2856  6.7255   1
   4  14  -2 39.2057  6.0964   1
   4  14  -2 29.5510  8.4037   2
   3 -14  -2 -8.6823  4.3272   1
  -3 -14   2 6.66927 6.08462   4
  -3 -14   2 7.81242 6.04192   1
  -3  14   2 -1.6069  5.3905   4
   3  14  -2 3.64137 5.21607   4
  -3  14   2 8.91661 6.40907   1
   3  14  -2 3.63440 5.71389   1
  -2 -14   2 156.119   9.739   1
   2 -14  -2 134.844   8.512   1
   2 -14  -2 146.816   8.590   4
  -2 -14   2 164.884  10.091   4
  -2  14   2 142.630   9.699   4
   2  14  -2 151.175   9.606   4
   2  14  -2 145.273   9.515   1
  -2  14   2 166.769  10.429   1
  -1 -14   2 140.815   8.356   1
  -1 -14   2 143.307   9.392   4
   1 -14  -2 138.342   8.370   1
   1 -14  -2 144.786   8.611   4
  -1  14   2 151.905  10.075   4
   1  14  -2 139.184   9.383   4
  -1  14   2 122.382   8.683   1
   1  14  -2 144.867   8.880   1
   0 -14  -2 31.4931  5.7716   4
   0 -14   2 32.7588  5.8119   4
   0 -14  -2 38.6596  6.0862   1
   0 -14   2 38.2587  5.5246   1
   0  14   2 15.7152  6.0332   1
   0  14   2 26.2114  6.1520   4
   0  14  -2 39.8815  6.3562   4
   0  14  -2 33.0418  6.2574   1
   0  14  -2 43.1839  6.1244   1
   1 -14   2 8.54443 4.95848   4
  -1 -14  -2 1.59968 5.37875   4
   1 -14   2 1.87200 4.94437   1
  -1 -14  -2 2.40019 5.36817   1
  -1  14  -2 9.78279 5.60529   4
  -1  14  -2 8.83040 5.75419   1
   1  14   2 5.70065 5.22503   1
   1  14   2 -0.8930  5.3341   4
  -1  14  -2 -7.1984  5.5438   1
   2 -14   2 173.552   9.181   1
  -2 -14  -2 202.470  10.526   1
   2 -14   2 195.874   9.518   4
  -2 -14  -2 200.675  11.068   4
  -2  14  -2 178.202  10.799   4
  -2  14  -2 208.886  12.650   3
  -2  14  -2 184.144  10.356   1
   2  14   2 210.792  10.479   4
   2  14   2 186.624  10.224   1
  -3 -14  -2 418.503  16.187   4
  -3 -14  -2 400.803  15.370   1
  -3  14  -2 436.707  17.576   3
  -3  14  -2 390.094  14.932   1
   3  14   2 430.752  15.562   4
  -3  14  -2 415.778  15.981   4
   3  14   2 407.489  15.001   1
  -4 -14  -2 120.280   9.306   1
  -4 -14  -2 106.912   9.260   4
  -4  14  -2 121.952  10.934   3
  -4  14  -2 129.919   8.984   4
   4  14   2 112.368   9.987   2
  -4  14  -2 123.967   8.559   1
  -5 -14  -2 6.01244 7.21038   4
  -5 -14  -2 3.97155 7.40723   1
  -5  14  -2 15.4970  9.0727   3
  -5  14  -2 10.4011  6.2834   4
   5  14   2 20.6224  8.8882   2
  -5  14  -2 13.3253  6.4118   1
  -6 -14  -2 4.88595 7.97999   4
  -6 -14  -2 9.04697 7.97624   1
  -6  14  -2 -0.1095  6.5758   4
  -6  14  -2 2.03646 9.60220   3
   6  14   2 -2.7130  9.4790   2
  -6  14  -2 -1.3874  6.6657   1
   7  14   2 17.0207 10.7424   2
  -7  14  -2 -1.4161  7.2870   1
  -7  14  -2  5.9753 10.7166   3
  -6 -15   2 -5.1941  7.9411   4
  -6 -15   2 4.09422 7.77871   1
  -6  15   2 -5.9601  7.1161   1
   6  15  -2 -17.052   9.879   2
  -6  15   2 -1.4908  7.0966   4
  -5 -15   2 31.5709  8.3744   4
  -5 -15   2 34.1426  8.0887   1
  -5  15   2 31.9217  7.4552   1
   5  15  -2 28.6031  9.7543   2
  -5  15   2 36.5455  7.2107   4
  -4 -15   2 18.9639  7.0833   1
  -4 -15   2 10.9273  7.0955   4
  -4  15   2 22.6446  6.3946   4
  -4  15   2 31.5745  7.3068   1
   4  15  -2 32.0005  8.7250   2
  -3 -15   2 1.01367 6.21288   4
  -3 -15   2 -1.8454  6.3326   1
  -3  15   2 -1.3854  6.0841   4
   3  15  -2 -1.2924  5.5072   1
  -3  15   2 4.84011 6.26006   1
   2 -15  -2 10.3922  5.0100   4
  -2 -15   2 17.1057  6.4073   4
  -2 -15   2 17.2727  6.4771   1
   2 -15  -2 12.7068  5.4043   1
  -2  15   2 26.8923  6.8625   1
   2  15  -2 11.6248  6.0911   1
   2  15  -2 9.97526 6.23508   4
  -2  15   2 10.4893  6.0205   4
   1 -15  -2 26.2509  5.9579   4
   1 -15  -2 41.9623  6.1038   1
  -1 -15   2 29.8128  6.4817   4
  -1 -15   2 18.7104  6.2837   1
   1  15  -2 27.6935  6.8753   1
  -1  15   2 29.0729  6.2424   1
   1  15  -2 35.0245  6.5578   4
  -1  15   2 26.5062  6.4417   4
   0 -15  -2 153.121   9.281   1
   0 -15  -2 150.284   9.711   4
   0 -15   2 120.758   8.504   4
   0 -15   2 138.924   9.178   1
   0  15   2 188.457  10.758   1
   0  15   2 120.886   9.021   4
   0  15  -2 116.352   8.648   1
   0  15  -2 145.023   9.108   1
   0  15  -2 128.221   9.057   4
   1 -15   2 39.8696  6.1121   1
  -1 -15  -2 41.6574  6.4184   1
  -1 -15  -2 30.6530  6.6234   4
   1 -15   2 38.7553  6.2244   4
   1  15   2 43.7928  6.9441   1
  -1  15  -2 34.7226  6.6306   1
  -1  15  -2 33.0653  6.4359   1
   1  15   2 43.5256  6.8945   4
  -1  15  -2 39.9264  6.8803   4
   2 -15   2 22.5521  5.5836   1
  -2 -15  -2 11.1017  5.7521   1
  -2 -15  -2 5.91366 6.36331   4
   2  15   2 5.19749 5.97984   1
  -2  15  -2 12.5203  6.3747   4
  -2  15  -2 -1.1586  6.1979   1
   2  15   2 13.9117  6.1588   4
  -3 -15  -2 -3.4028  6.3467   1
  -3 -15  -2 -0.4196  6.3791   4
  -3  15  -2 5.94451 6.66149   1
  -3  15  -2 -9.5230  6.8211   3
   3  15   2 -1.6066  5.7087   1
  -3  15  -2 -4.0810  5.9509   4
  -4 -15  -2 0.56559 6.88033   1
  -4 -15  -2 -8.1828  6.7291   4
  -4  15  -2 4.09838 6.24338   1
  -4  15  -2 11.4159  6.8203   4
  -4  15  -2 18.7065  8.1527   3
   4  15   2 4.62617 7.30595   2
  -5 -15  -2 18.2691  8.1500   4
  -5 -15  -2 5.22859 8.03534   1
  -5  15  -2 13.9541  7.1152   4
  -5  15  -2 -1.7830  9.3122   3
   5  15   2 5.63072 8.92664   2
  -5  15  -2 14.6771  6.9569   1
  -6 -15  -2 6.01932 8.11041   1
  -6 -15  -2 2.90922 7.80526   4
   6  15   2 4.69619 9.99599   2
  -6  15  -2  2.7842 10.2785   3
  -6  15  -2 -2.0452  7.0625   4
  -6  15  -2 1.29906 7.23368   1
  -6  15  -2 -0.1964  7.4995   1
  -6 -16   2 -0.0055  8.5772   1
  -6 -16   2 4.15581 8.63755   4
  -6  16   2 8.84576 7.83082   4
   6  16  -2  2.6159 10.7501   2
  -6  16   2 3.79369 7.83222   1
  -5 -16   2 -3.2290  7.6760   1
  -5 -16   2 1.92406 8.07486   4
  -5  16   2 -3.2336  7.3417   1
   5  16  -2 3.63460 9.50762   2
  -5  16   2 -8.9624  6.8480   4
  -4 -16   2 10.3164  7.5038   1
  -4 -16   2 2.28833 7.32708   4
  -4  16   2 -0.3844  7.1649   1
   4  16  -2 13.3337  7.8664   2
  -4  16   2 3.48832 6.72433   4
  -3 -16   2 75.8737  8.5349   1
  -3 -16   2 63.6178  8.3044   4
  -3  16   2 69.3760  8.3861   1
   3  16  -2 76.5201  8.0210   1
  -3  16   2 64.5666  7.8714   4
  -2 -16   2 6.86064 6.62016   1
  -2 -16   2 9.63394 6.63398   4
   2 -16  -2 6.05822 5.36532   1
   2  16  -2 0.12462 6.00290   4
   2  16  -2 8.37726 6.24392   1
  -2  16   2 1.20661 6.64694   1
  -2  16   2 0.34055 6.29534   4
  -1 -16   2 -2.3201  5.6625   1
   1 -16  -2 3.35860 5.66228   1
  -1 -16   2 -2.2465  5.9632   4
   1 -16  -2 -0.5794  5.3191   4
  -1  16   2 -7.2568  6.4638   1
   1  16  -2 11.0663  6.3070   4
   1  16  -2 -9.4812  5.7267   1
  -1  16   2 4.07322 6.14134   4
   0 -16   2 48.7481  6.8298   4
   0 -16  -2 35.2115  6.6606   4
   0 -16   2 42.5624  7.0405   1
   0 -16  -2 31.1810  6.8261   1
   0  16  -2 45.9040  7.1206   4
   0  16   2 53.5939  7.5434   4
   0  16  -2 42.6679  7.6251   1
   0  16   2 39.2701  7.5060   1
  -1 -16  -2 232.976  11.710   4
   1 -16   2 263.152  12.138   4
   1 -16   2 249.961  11.520   1
  -1 -16  -2 232.765  11.418   1
  -1  16  -2 234.902  13.122   1
   1  16   2 252.199  12.404   1
  -1  16  -2 246.182  12.300   1
   1  16   2 256.442  11.714   4
  -1  16  -2 248.136  12.337   4
  -2 -16  -2 107.312   9.065   1
  -2 -16  -2 126.833   9.581   4
   2 -16   2 131.190   8.504   1
  -2  16  -2 113.907   9.062   4
  -2  16  -2 125.391   9.793   1
   2  16   2 102.161   8.907   1
  -2  16  -2 128.655   9.557   1
   2  16   2 114.712   8.862   4
  -3 -16  -2 204.497  12.383   4
  -3 -16  -2 199.059  11.866   1
  -3  16  -2 205.755  11.753   1
  -3  16  -2 215.417  12.322   4
   3  16   2 212.980  11.616   1
  -3  16  -2 234.653  14.469   3
  -4 -16  -2 46.4811  8.3635   1
  -4 -16  -2 33.3151  8.5942   4
   4  16   2 52.2111  9.4635   2
  -4  16  -2 54.2679  9.4340   3
  -4  16  -2 41.7794  8.2022   1
  -4  16  -2 41.3126  7.7775   4
  -5 -16  -2 32.3697  9.0637   1
  -5 -16  -2 30.8900  9.0409   4
   5  16   2 27.4965  9.8304   2
  -5  16  -2 20.0887  7.7364   1
  -5  16  -2 46.1472  8.3671   1
  -5  16  -2 44.8150 10.8053   3
  -5  16  -2 17.6870  7.3927   4
  -6 -16  -2 11.8082  9.0884   1
  -6 -16  -2 8.74069 8.57702   4
  -6  16  -2 7.08934 7.38269   4
  -6  16  -2 10.0691  7.9668   1
   6  16   2 -1.8718 10.1472   2
  -6  16  -2 -5.3942 10.5594   3
  -6  16  -2 11.7325  8.2477   1
  -6 -17   2 3.30679 9.12929   4
  -6 -17   2 12.1927  9.6863   1
  -6  17   2 -5.8325  8.2169   4
  -6  17   2 1.19761 7.93554   1
   6  17  -2  5.6618 11.0127   2
  -5 -17   2 31.4884  9.6447   1
  -5 -17   2 27.6811  9.0226   4
  -5  17   2 37.7756  8.7669   1
  -5  17   2 50.0169  8.6154   4
   5  17  -2 28.6410 10.7833   2
  -4 -17   2 41.4323  8.8052   1
  -4 -17   2 43.3943  8.7414   4
  -4  17   2 59.2929  8.6363   4
  -4  17   2 46.2578  8.9107   1
  -3 -17   2 37.4696  8.1990   1
  -3 -17   2 29.7702  7.9732   4
  -3  17   2 40.2288  8.2238   1
  -3  17   2 44.5555  7.8330   4
   3  17  -2 40.1796  7.4594   1
   2 -17  -2 15.0112  6.2424   1
  -2 -17   2 18.1407  7.2735   1
  -2 -17   2 16.9825  7.1115   4
   2  17  -2 22.4015  6.8791   4
  -2  17   2 9.12546 7.36360   1
  -2  17   2 23.6897  7.2381   4
   2  17  -2 16.5078  6.9438   1
  -1 -17   2 5.95447 6.43933   4
  -1 -17   2 2.44308 6.79981   1
   1 -17  -2 10.6662  5.7609   4
   1 -17  -2 12.2731  6.1796   1
  -1  17   2 1.28883 6.71961   4
  -1  17   2 3.72424 7.10550   1
   1  17  -2 5.33809 6.41241   4
   1  17  -2 -7.7891  6.8653   1
   0 -17   2 -1.3226  6.2423   1
   0 -17  -2 7.09676 6.48802   1
   0 -17  -2 8.35843 6.24189   4
   0 -17   2 -16.402   5.660   4
   0  17  -2 10.4432  6.7266   4
   0  17  -2 6.65991 7.08440   1
   0  17   2 4.69287 6.91371   1
   0  17   2 -5.0533  6.3668   4
   1 -17   2 131.754   9.026   4
  -1 -17  -2 123.620   9.523   1
  -1 -17  -2 111.662   9.413   4
   1 -17   2 124.060   8.989   1
   1  17   2 133.901   9.733   4
  -1  17  -2 129.602  10.136   1
  -1  17  -2 117.850   9.714   1
   1  17   2 128.659   9.813   1
  -1  17  -2 121.114   9.491   4
  -2 -17  -2 36.0377  7.9704   1
   2 -17   2 60.0111  7.3286   1
  -2 -17  -2 27.5269  7.6745   4
  -2  17  -2 43.2369  8.2667   1
  -2  17  -2 32.4579  7.6900   1
  -2  17  -2 28.9397  7.3548   4
   2  17   2 46.5587  7.4257   4
   2  17   2 51.9990  7.8498   1
  -3 -17  -2 4.05937 7.60148   1
  -3 -17  -2 1.88958 7.39989   4
  -3  17  -2 11.1614  6.9655   4
  -3  17  -2 17.8878  7.5856   1
  -3  17  -2 -1.4657  7.4678   1
   3  17   2 1.50090 6.40935   1
  -4 -17  -2 3.13982 8.54029   1
  -4 -17  -2 6.66960 7.82162   4
  -4  17  -2 7.64252 9.51606   3
  -4  17  -2 11.3850  7.8846   1
   4  17   2 10.3061  8.6363   2
  -4  17  -2 -0.4036  7.7416   1
  -4  17  -2 14.5858  7.5404   4
  -5 -17  -2 34.0064  9.7901   1
  -5 -17  -2 15.3477  8.4635   4
  -5  17  -2 33.3718  8.8406   1
  -5  17  -2 31.6127 10.8685   3
  -5  17  -2 27.2571  9.1757   1
   5  17   2 20.1504  9.8325   2
  -5  17  -2 22.9639  8.0111   4
  -6 -17  -2 -12.159   8.290   4
  -6 -17  -2 8.32348 9.61794   1
  -6  17  -2 9.26498 8.47583   1
  -6  17  -2 -7.2833  7.6356   4
   6  17   2 -6.0047 10.4399   2
  -6  17  -2 -7.0406 10.5926   3
  -6  17  -2 6.27068 8.69498   1
  -5 -18   2 18.7862  9.6803   1
  -5 -18   2 5.21253 9.00645   4
  -5  18   2 7.59426 8.20375   4
   5  18  -2  0.5804 10.3211   2
  -5  18   2 11.7643  8.5958   1
  -4 -18   2 26.3958  8.7508   4
  -4 -18   2 29.0136  9.4534   1
  -4  18   2 44.9161  9.1910   1
  -4  18   2 32.8690  8.6058   4
  -3 -18   2 34.5916  8.6397   1
  -3 -18   2 38.6301  8.6244   4
  -3  18   2 36.0937  9.0167   1
   3  18  -2 27.3031  7.6087   1
  -3  18   2 56.8544  8.5073   4
  -2 -18   2 0.00108 7.14457   4
   2 -18  -2 -1.9407  6.3394   1
  -2 -18   2 1.04730 7.41728   1
   2  18  -2 -3.8347  6.7057   4
  -2  18   2 -0.1143  7.4596   1
   2  18  -2 3.24792 7.10024   1
  -2  18   2 6.39044 7.66057   4
   1 -18  -2 31.1416  7.1626   1
  -1 -18   2 34.9875  7.8567   1
  -1 -18   2 25.0470  7.3788   4
  -1  18   2 28.8728  7.6939   4
   1  18  -2 28.0269  7.8980   1
  -1  18   2 41.1808  8.3899   1
   1  18  -2 24.2599  7.6010   4
   0 -18  -2 14.3725  7.3389   1
   0 -18  -2 15.6386  6.6867   4
   0 -18   2 19.9320  7.0711   1
   0 -18   2 13.8162  6.5906   4
   0  18   2 3.30401 6.86305   1
   0  18   2 9.03334 7.10063   4
   0  18  -2 19.8403  7.3198   4
   0  18  -2 22.5123  7.8648   1
  -1 -18  -2 4.87914 7.29575   1
   1 -18   2 -1.5195  6.4099   1
  -1 -18  -2 -8.9546  6.6756   4
   1  18   2 2.68218 7.27469   1
  -1  18  -2 -0.1340  6.6696   4
  -1  18  -2 1.66193 7.72119   1
  -1  18  -2 3.46547 7.52568   1
   1  18   2 -6.1734  6.4507   4
  -2 -18  -2 -4.8501  7.3392   4
  -2 -18  -2 -3.4361  7.3771   1
   2 -18   2 4.51117 6.46801   1
   2  18   2 9.38578 7.04981   1
   2  18   2 -0.2949  6.7622   4
  -2  18  -2 -1.2400  7.5087   1
  -2  18  -2 3.38608 7.33003   1
  -2  18  -2 0.65081 6.76356   4
  -3 -18  -2 3.13107 7.77650   4
  -3 -18  -2 4.34258 8.16190   1
  -3  18  -2 -3.9092  7.4408   1
  -3  18  -2 12.1448  7.7093   4
   3  18   2 -1.8965  7.2583   1
  -3  18  -2 -4.8991  7.7604   1
  -4 -18  -2 8.46870 8.53926   1
  -4 -18  -2 1.34263 8.16789   4
  -4  18  -2 14.1118  7.9947   1
  -4  18  -2 19.4532  7.6310   4
  -4  18  -2 15.6071  8.3445   1
   4  18   2 8.81522 8.90029   2
  -5 -18  -2 16.0427  9.9829   1
  -5 -18  -2 -2.8256  9.2167   4
  -5  18  -2 1.36338 9.61125   3
  -5  18  -2 -0.8575  8.5561   1
   5  18   2 -1.8786  9.6689   2
  -5  18  -2 21.7199  8.6748   1
  -5  18  -2 -4.8102  7.6620   4
  -5 -19   2 -1.0231 10.0200   1
  -5 -19   2 -9.7738  9.2994   4
   5  19  -2 -12.324  10.453   2
  -5  19   2 -4.9932  8.7782   1
  -5  19   2 7.79693 8.66512   4
  -4 -19   2 0.63429 8.62448   1
  -4 -19   2 -9.2691  8.1939   4
  -4  19   2 -4.5490  8.2677   4
  -4  19   2 7.77310 8.47546   1
  -3 -19   2 8.97215 8.59393   1
  -3 -19   2 22.4967  8.5151   4
  -3  19   2 6.17891 8.41328   1
  -3  19   2 20.3000  8.6874   4
   3  19  -2 4.99720 7.71990   1
  -2 -19   2 120.138  10.992   1
  -2 -19   2 111.959   9.967   4
   2 -19  -2 119.730   9.545   1
   2  19  -2 126.194  10.613   1
  -2  19   2 115.360  10.695   4
  -2  19   2 151.569  11.502   1
   1 -19  -2 41.6392  7.7011   1
  -1 -19   2 42.4260  8.1380   4
  -1 -19   2 27.7986  7.5528   1
   1  19  -2 24.0941  7.7896   4
  -1  19   2 38.2826  8.7797   1
  -1  19   2 45.7882  8.7183   4
   1  19  -2 37.8369  8.6594   1
   0 -19   2 21.3845  7.4229   1
   0 -19   2 1.93289 7.53265   4
   0 -19  -2 18.3083  7.1555   4
   0 -19  -2 14.1380  7.6228   1
   0  19   2 -3.3050  7.7024   1
   0  19   2 15.8053  7.9128   4
   0  19  -2 17.5609  7.7242   4
   0  19  -2 29.0408  8.7131   1
  -1 -19  -2 1.39204 7.60657   1
   1 -19   2 -16.280   6.371   1
  -1 -19  -2 1.56322 7.35379   4
  -1  19  -2 -6.5515  7.2543   4
   1  19   2 8.32794 7.10356   4
   1  19   2 6.86551 7.12189   1
  -1  19  -2 -5.3585  7.2838   1
   2 -19   2 1.60889 6.77850   1
  -2 -19  -2 3.01475 8.12456   1
  -2 -19  -2 -1.6699  7.6267   4
  -2  19  -2 8.21527 8.17957   1
  -2  19  -2 10.2894  8.4922   1
  -2  19  -2 2.09561 7.34596   4
   2  19   2 6.88662 7.53057   1
  -3 -19  -2 1.76861 8.41831   1
  -3 -19  -2 -9.8082  8.3529   4
  -3  19  -2 6.96419 7.63147   4
  -3  19  -2 -5.1660  8.0437   1
  -3  19  -2 -3.3362  8.3420   1
   3  19   2 15.9559  7.6924   1
  -4 -19  -2 4.85352 9.23485   4
  -4 -19  -2 12.5597  9.2252   1
   4  19   2 4.11179 9.37332   2
  -4  19  -2 18.5262  8.6414   1
  -4  19  -2 14.7914  8.8750   1
  -4  19  -2 8.19809 8.25877   4
  -5 -19  -2 2.73024 9.51399   1
  -5 -19  -2 2.22982 9.69424   4
  -5  19  -2 8.28871 8.50036   1
   5  19   2  5.6777 10.3678   2
  -5  19  -2 8.00333 8.79252   1
  -5  19  -2 8.41297 8.63841   4
  -5 -20   2 35.2403 10.5566   1
  -5 -20   2 13.1832 10.3751   4
  -5  20   2 10.7679  9.9882   1
   5  20  -2 12.2288 11.3872   2
  -5  20   2 -1.3270  9.2332   4
  -4 -20   2 -3.0838  8.7822   4
  -4 -20   2 11.8877  9.6931   1
  -4  20   2 -0.0585  9.0224   1
  -4  20   2 6.48181 8.53636   4
  -3 -20   2 3.84683 8.40826   4
  -3 -20   2 -2.6727  8.9740   1
  -3  20   2 -10.920   8.095   4
   3  20  -2 0.30051 7.58213   1
  -3  20   2 -1.8466  8.7013   1
  -2 -20   2 26.3867  8.9910   1
  -2 -20   2 10.5229  8.2712   4
  -2  20   2 27.1882  9.1236   1
  -2  20   2 29.9472  8.8651   4
   2  20  -2 14.3824  8.2337   1
  -1 -20   2 13.9909  8.1788   1
  -1 -20   2 15.7188  7.9860   4
   1 -20  -2 29.1219  8.3210   1
  -1  20   2 33.4534  9.0237   4
   1  20  -2 28.2279  8.6858   1
   1  20  -2 2.66039 7.82061   4
  -1  20   2 13.6108  8.8872   1
   0 -20   2 7.95759 7.75905   1
   0 -20  -2 -7.1220  7.4159   1
   0  20  -2 -10.504   7.349   4
   0  20  -2 -0.8510  8.4957   1
   0  20   2 2.67188 8.24409   1
   0  20   2 -2.6790  7.3994   4
  -1 -20  -2 11.5788  8.3701   1
  -1 -20  -2 12.7789  7.9823   4
   1 -20   2 19.1349  7.9782   1
   1  20   2 11.6797  8.5093   1
  -1  20  -2 5.52535 7.95898   4
   1  20   2 1.59111 7.51367   4
  -1  20  -2 -13.754   8.451   1
  -2 -20  -2 -6.0512  7.9377   4
  -2 -20  -2 12.0601  8.9370   1
  -2  20  -2 6.67312 9.00916   1
   2  20   2 8.88255 8.06808   1
  -2  20  -2 8.65466 8.05526   4
  -3 -20  -2 -11.278   8.193   4
  -3 -20  -2 -3.7450  8.7527   1
  -3  20  -2 5.54820 8.12572   4
   3  20   2 -5.2693  8.1823   1
  -3  20  -2 11.3977  9.2729   1
  -4 -20  -2 13.2537  9.6417   1
  -4 -20  -2 12.7152  9.3852   4
  -4  20  -2 3.23599 8.24644   4
  -4  20  -2 -0.5466  9.8623   1
   4  20   2 0.92798 9.67097   2
  -4 -21   2 -10.545   9.784   1
  -4 -21   2 -15.762   8.961   4
  -4  21   2 -9.8580  9.3498   4
  -4  21   2 -1.5229 10.0778   1
  -3 -21   2 17.0977  9.2557   4
  -3 -21   2 2.47488 9.46615   1
  -3  21   2 19.3035 10.2800   1
  -3  21   2 16.3151  9.0700   4
   3  21  -2 28.0598  8.7097   1
  -2 -21   2 5.37159 8.13041   1
  -2 -21   2 5.41811 8.63954   4
  -2  21   2 5.64978 8.83975   4
   2  21  -2 5.11947 8.32471   1
  -2  21   2 11.8368  9.3413   1
  -1 -21   2 -0.2281  8.2610   1
   1 -21  -2 6.49574 8.35935   1
  -1 -21   2 -4.4346  8.1394   4
  -1  21   2 -9.3608  7.6885   4
  -1  21   2 19.5213  9.6403   1
   1  21  -2 -5.2336  7.8754   4
   1  21  -2 15.5670  8.9742   1
   0 -21  -2 -4.7398  7.8263   1
   0 -21   2 -1.2268  7.9765   1
   0  21  -2 4.36639 8.08235   4
   0  21   2 -5.3834  8.6638   1
   0  21  -2 8.56093 8.39588   1
   0  21   2 8.61507 8.03927   4
  -1 -21  -2 0.78543 8.09443   4
   1 -21   2 11.5003  7.8632   1
  -1 -21  -2 -3.3388  8.6983   1
  -1  21  -2 -0.8753  8.2884   4
   1  21   2 12.0646  8.8602   1
   1  21   2 14.2982  8.7995   4
  -1  21  -2 18.5754  9.7141   1
  -2 -21  -2 17.8754  8.6062   1
  -2 -21  -2 13.7558  8.9465   4
   2  21   2 21.7349  8.7277   1
  -2  21  -2 2.38275 8.49343   4
  -2  21  -2 -0.4897  9.3678   1
  -3 -21  -2 1.04724 9.26843   4
  -3 -21  -2 10.8958  9.7308   1
  -3  21  -2 12.5491  9.2898   4
   3  21   2 10.3546  9.1029   1
  -3  21  -2 -6.3436  9.3778   1
  -4 -21  -2  3.8510 10.1996   1
  -4 -21  -2 -6.0920  9.4630   4
   4  21   2  8.3163 10.5372   2
  -4  21  -2  8.6344 10.0369   1
  -4  21  -2 9.46979 9.56118   4
  -3 -22   2 10.4805  9.5140   4
  -3 -22   2 13.3910 10.0572   1
  -3  22   2 11.1874 10.2028   1
   3  22  -2 28.0081  9.5540   1
  -3  22   2 2.91925 9.46048   4
  -2 -22   2 -13.111   8.683   4
  -2 -22   2 10.3176  9.3218   1
  -2  22   2 25.3377 10.5125   1
  -2  22   2 9.22990 8.73110   4
   2  22  -2 -5.8376  9.1056   1
   1 -22  -2 -5.2026  8.5122   1
  -1 -22   2 2.68546 9.07879   1
  -1  22   2 21.7139  9.8550   1
  -1  22   2 24.4766  9.0970   4
   1  22  -2 -2.0882  8.8523   1
   0 -22   2 -1.9086  8.4250   1
   0 -22  -2 13.0502  8.7434   1
   0  22  -2 -12.055   9.063   1
   0  22   2 -6.0934  8.2206   4
   0  22  -2 -6.3511  8.4527   4
   0  22   2 -2.7314  9.2326   1
   1 -22   2 1.09730 8.24432   1
  -1 -22  -2 -12.049   8.714   1
  -1  22  -2 1.03340 8.67328   4
  -1  22  -2 10.4375 10.0761   1
   1  22   2 2.14423 8.88352   1
  -2 -22  -2 9.12921 9.89362   1
  -2 -22  -2 4.89720 9.59197   4
  -2  22  -2 8.09606 9.06099   4
   2  22   2 2.47434 8.98084   1
  -2  22  -2  3.1828 10.7664   1
  -3 -22  -2  5.7667 10.2184   1
  -3 -22  -2 11.3389  9.6675   4
   3  22   2 17.2492  9.6197   1
  -3  22  -2 -1.8085 10.2793   1
  -3  22  -2 0.60107 9.06931   4
  -3 -23   2 -17.582  10.107   4
  -3 -23   2 -0.9872 10.4558   1
  -3  23   2 17.1639 10.2911   4
  -3  23   2 12.5741 10.9302   1
   3  23  -2 14.3954  9.8132   1
  -2 -23   2 -0.6077 10.0877   1
  -2 -23   2 13.2153  9.7552   4
   2  23  -2 3.77277 9.58444   1
  -2  23   2 -7.8671 10.1441   1
  -2  23   2 -0.8848  9.0381   4
   1 -23  -2 8.39340 9.11746   1
  -1 -23   2 -5.7107  9.3768   1
   1  23  -2 11.7516  9.8697   1
  -1  23   2 -1.2640 10.1835   1
  -1  23   2 -14.924   8.508   4
   0 -23   2 3.81371 8.97555   1
   0 -23  -2 4.22193 9.17761   1
   0  23  -2 30.2451  9.9593   4
   0  23   2  4.5064 10.1961   1
   0  23   2 0.71611 8.91715   4
   0  23  -2 10.7659 10.2602   1
  -1 -23  -2 7.61818 9.50149   1
   1 -23   2 4.50883 8.55212   1
   1  23   2 11.5552  9.4989   1
  -1  23  -2 -4.9374 10.0280   1
  -1  23  -2 11.4365  9.4146   4
  -2 -23  -2  7.7496 10.2186   1
  -2 -23  -2 11.5576  9.8722   4
  -2  23  -2 -12.592   8.728   4
  -2  23  -2 -7.0903 10.6194   1
   2  23   2 2.68053 9.47734   1
  -3  23  -2 -5.6924 10.7778   1
  -1 -24   2 17.7881 10.3048   1
   1 -24  -2 11.9648  9.2928   1
  -1  24   2 4.08655 9.32825   4
   1  24  -2  9.6465 10.2758   1
  -1  24   2 -10.459  10.656   1
   0 -24   2 46.4130 10.4931   1
   0 -24  -2 12.8401  9.7612   1
   0  24  -2 34.6532 10.5301   4
   0  24  -2 19.1813 11.1109   1
   0  24   2 25.2385 10.4161   4
   0  24   2  7.0609 10.7365   1
  -1 -24  -2 22.3939 10.3820   1
   1  24   2  5.1209 10.7703   1
  -1  24  -2 6.58540 9.83980   4
  -1  24  -2 12.4399 11.2418   1
   8   0  -3 -5.4623 10.6917   2
   7   0  -3 -11.182   8.736   2
  -6   0   3 7.04981 4.86246   3
   6   0  -3 9.15032 7.62261   2
  -5   0   3 -0.3078  3.8874   3
   5   0  -3 -3.6085  6.0661   2
  -4   0   3 -0.4399  2.9756   3
   4   0  -3 -7.0870  4.1709   2
   3   0  -3 7.05924 3.28152   2
  -2   0   3 -3.2032  1.1343   1
  -2   0   3 -0.9032  1.1679   1
   2   0  -3 0.46488 2.37977   2
  -2   0   3 0.50499 1.59749   3
   1   0  -3 -0.4965  1.2968   2
   1   0  -3 -1.0056  0.8162   4
  -1   0   3 1.63852 0.81548   4
  -1   0   3 -0.3430  0.7568   4
  -1   0   3 0.65769 0.86395   1
   1   0  -3 -0.6877  0.8863   4
   1   0  -3 0.48649 0.88395   1
   0   0  -3 -0.4148  0.6718   4
   0   0   3 -0.9633  0.5908   1
   0   0   3 -0.2803  0.6238   4
   0   0   3 -1.3246  0.6285   4
   0   0  -3 -1.2826  0.5024   4
   0   0  -3 0.00735 0.62721   1
   1   0   3 -2.9400  1.2210   1
  -1   0  -3 -2.0683  1.1709   1
   1   0   3 -2.1258  1.6445   2
   1   0   3 -2.0880  1.2733   4
  -1   0  -3 -3.3877  1.3690   4
   2   0   3 -0.5870  2.6700   2
  -2   0  -3 -1.3057  1.5258   4
  -2   0  -3 1.28403 1.52963   1
  -2   0  -3 -0.0446  1.3482   1
  -3   0  -3 0.57792 1.71792   1
   3   0   3 1.22360 3.72695   2
  -3   0  -3 -0.7985  1.5991   1
  -3   0  -3 -1.9581  1.6702   4
   4   0   3 -0.0933  4.5363   2
  -4   0  -3 1.91430 2.15201   4
  -4   0  -3 -1.0060  2.0538   1
  -4   0  -3 -0.5544  1.9921   1
  -5   0  -3 6.58707 2.44828   1
  -5   0  -3 -5.1411  2.9159   4
   5   0   3 5.62842 6.59709   2
   6   0   3 -5.6562  7.5343   2
  -6   0  -3 1.26073 2.95781   1
  -6   0  -3 0.80330 3.54242   4
  -7   0  -3 -1.7659  4.0239   4
   7   0   3 -1.0277  9.1376   2
  -8   0  -3 0.25080 4.70521   4
   8   0   3  8.5642 11.0195   2
  -8  -1   3 29.6679  4.2749   4
   8  -1  -3 37.7947 11.7907   2
   8   1  -3 29.2404 10.6406   2
  -7  -1   3 23.3119  3.5871   4
   7  -1  -3 22.4654  9.0233   2
   7   1  -3 19.6668  9.6290   2
  -6  -1   3 112.221   5.137   1
   6  -1  -3 115.859  10.429   2
  -6  -1   3 114.652   5.143   4
  -6  -1   3 130.645   8.201   3
   6   1  -3 114.508  10.160   2
  -6   1   3 104.973   7.185   3
  -5  -1   3 555.825  16.454   3
  -5  -1   3 535.929  14.250   1
  -5  -1   3 544.204  14.193   1
   5  -1  -3 546.158  19.501   2
  -5   1   3 541.195  16.640   3
   5   1  -3 552.363  19.664   2
  -4  -1   3 1308.54   32.57   1
   4  -1  -3 1330.19   36.92   2
  -4  -1   3 1337.52   32.52   1
  -4   1   3 1318.43   34.76   3
   4   1  -3 1304.41   36.84   2
  -3  -1   3 1733.31   41.81   1
  -3  -1   3 1698.69   41.87   1
   3  -1  -3 1742.57   45.49   2
  -3  -1   3 1714.83   43.49   4
   3   1  -3 1678.86   45.59   2
  -3   1   3 1696.67   43.81   3
   2  -1  -3 433.127  12.755   2
  -2  -1   3 421.584  11.378   4
  -2  -1   3 424.971  10.987   1
  -2  -1   3 428.552  11.513   4
  -2  -1   3 435.672  11.145   1
  -2   1   3 436.643  11.716   3
   2   1  -3 418.520  12.772   2
  -2   1   3 439.265  10.778   1
  -2   1   3 418.110  10.743   1
   1  -1  -3 36.2399  2.5066   2
  -1  -1   3 20.2269  1.5670   4
  -1  -1   3 27.6899  1.8275   1
   1  -1  -3 22.7378  1.6056   4
   1  -1  -3 30.1807  1.7761   3
   1  -1  -3 33.2095  1.9408   4
   1   1  -3 27.5034  1.9583   4
   1   1  -3 29.4333  2.0224   1
   1   1  -3 36.2502  2.4009   2
  -1   1   3 22.7992  1.5535   1
   0  -1   3 -0.2354  0.6913   4
   0  -1  -3 0.27435 0.72294   1
   0  -1  -3 -0.3715  0.6266   4
   0  -1   3 -0.6245  0.6443   1
   0  -1   3 0.40312 0.69037   4
   0   1  -3 0.00192 0.64803   4
   0   1  -3 -0.7530  0.7309   1
   0   1   3 -0.8070  0.5884   1
   0   1  -3 -1.1742  0.6275   4
   0   1   3 0.45281 0.67560   4
  -1  -1  -3 297.746   8.529   4
   1  -1   3 306.577   8.194   4
   1  -1   3 302.407   7.874   1
   1  -1   3 306.247   8.993   2
  -1  -1  -3 305.492   8.024   1
   1   1   3 292.326   8.440   4
   1   1   3 308.343   8.699   2
  -1   1  -3 280.038   8.279   4
  -1   1  -3 305.242   8.063   1
   1   1   3 303.034   8.103   1
  -2  -1  -3 8.03305 2.04582   4
  -2  -1  -3 10.3097  1.6776   1
   2  -1   3 6.85972 2.70226   2
  -2   1  -3 12.1754  1.5648   1
  -2   1  -3 10.0181  1.5152   4
  -2   1  -3 11.7650  1.5495   1
   2   1   3 10.9695  2.9757   2
  -3  -1  -3 50.1767  3.4849   4
  -3  -1  -3 44.1971  2.6479   1
   3  -1   3 46.8412  4.9703   2
  -3  -1  -3 50.8779  3.3680   1
  -3   1  -3 47.2784  2.7534   1
  -3   1  -3 46.7133  2.5973   1
  -3   1  -3 40.1163  2.4782   4
   3   1   3 39.4996  4.8080   2
   4  -1   3 237.545  10.790   2
  -4  -1  -3 245.951   7.328   1
  -4  -1  -3 237.272   7.787   4
  -4  -1  -3 228.407   7.454   1
  -4   1  -3 239.831   6.964   1
   4   1   3 236.250  11.114   2
  -4   1  -3 238.938   6.856   1
   5  -1   3 219.169  12.656   2
  -5  -1  -3 229.598   8.137   4
  -5  -1  -3 227.263   7.440   1
   5   1   3 225.625  12.492   2
  -5   1  -3 228.707   7.185   1
  -5   1  -3 218.617   7.199   4
  -5   1  -3 223.084   6.932   1
   6  -1   3 174.532  12.374   2
  -6  -1  -3 181.922   7.779   4
  -6  -1  -3 186.543   6.886   1
  -6   1  -3 177.280   6.538   1
   6   1   3 205.840  12.383   2
  -6   1  -3 179.831   7.219   4
  -7  -1  -3 30.3274  4.7763   4
   7  -1   3 33.8563  9.9269   2
   7   1   3 14.5612  9.7991   2
  -7   1  -3 29.0786  4.3394   4
   8  -1   3 17.2390 10.3561   2
  -8  -1  -3 11.1719  5.1421   4
   8   1   3 41.1187 10.9170   2
   8  -2  -3 -0.0503 10.4668   2
  -8  -2   3 0.58738 4.38253   4
   8   2  -3 -9.7671 10.7244   2
   7  -2  -3 7.96237 9.03451   2
  -7  -2   3 1.05663 3.75946   4
   7   2  -3 3.32833 8.55172   2
  -6  -2   3 0.23757 3.14756   4
  -6  -2   3 4.36453 3.01457   4
  -6  -2   3 4.87178 4.53069   3
  -6  -2   3 -0.5416  3.0735   1
   6  -2  -3 0.40643 7.57055   2
   6   2  -3 4.92875 7.12338   2
  -6   2   3 6.19354 5.07807   3
  -5  -2   3 27.1255  2.8617   1
  -5  -2   3 16.8400  2.9578   4
  -5  -2   3 18.7732  2.9427   4
   5  -2  -3 14.3679  6.6219   2
  -5  -2   3 17.0637  2.8172   1
  -5   2   3 13.5835  4.3309   3
   5   2  -3 12.5627  6.1799   2
  -4  -2   3 5.22121 2.21749   1
   4  -2  -3 3.19173 4.78445   2
  -4  -2   3 8.52175 2.38924   4
  -4  -2   3 6.20361 2.04298   1
  -4  -2   3 6.66282 2.24483   4
   4   2  -3 10.5007  5.1898   2
  -4   2   3 4.11843 3.49336   3
  -3  -2   3 224.188   6.445   1
  -3  -2   3 217.367   6.359   1
  -3  -2   3 209.411   6.692   4
   3  -2  -3 215.611   8.972   2
  -3  -2   3 202.176   6.525   4
   3   2  -3 201.829   8.985   2
  -3   2   3 202.028   7.628   3
  -2  -2   3 1387.03   35.83   4
   2  -2  -3 1351.44   36.60   2
  -2  -2   3 1399.90   34.45   1
   2  -2  -3 1388.27   35.76   3
  -2  -2   3 1419.18   35.98   4
  -2   2   3 1417.85   34.14   1
  -2   2   3 1395.96   35.48   4
  -2   2   3 1386.72   35.73   3
  -2   2   3 1388.68   34.05   1
   2   2  -3 1389.47   36.80   2
  -2   2   3 1398.80   35.43   4
  -1  -2   3 480.482  12.634   4
   1  -2  -3 472.840  12.711   2
  -1  -2   3 407.341  12.688   4
   1  -2  -3 474.216  12.047   1
   1  -2  -3 465.037  12.647   3
  -1  -2   3 478.106  12.205   1
   1  -2  -3 477.248  12.513   4
  -1   2   3 473.936  12.034   1
   1   2  -3 484.254  12.611   4
   1   2  -3 473.973  12.144   1
   0  -2  -3 463.610  14.268   4
   0   2  -3 613.118  13.908   1
   1  -2   3 138.149   4.230   1
  -1  -2  -3 137.605   4.775   4
   1  -2   3 138.434   4.352   4
  -1  -2  -3 125.646   4.376   1
   1   2   3 136.007   4.816   4
  -1   2  -3 131.723   4.670   4
  -1   2  -3 133.410   4.491   4
   1   2   3 131.865   4.555   1
  -1   2  -3 132.277   4.644   1
   1   2   3 130.298   5.045   2
   2  -2   3 105.026   6.092   2
  -2  -2  -3 93.6527  4.0893   1
  -2  -2  -3 111.467   4.586   4
   2   2   3 106.165   3.757   4
  -2   2  -3 115.400   3.857   4
   2   2   3 107.600   5.266   2
  -2   2  -3 111.972   3.779   1
  -2   2  -3 114.254   4.003   1
   2   2   3 111.856   3.591   4
  -3  -2  -3 469.961  13.029   4
   3  -2   3 456.931  14.997   2
  -3  -2  -3 450.407  12.302   1
  -3   2  -3 467.239  12.247   4
   3   2   3 452.352  14.478   2
  -3   2  -3 459.259  11.867   1
  -3   2  -3 461.405  11.963   1
   4  -2   3 594.995  19.162   2
  -4  -2  -3 579.377  16.218   4
  -4  -2  -3 586.501  15.377   1
   4   2   3 563.566  18.543   2
  -4   2  -3 574.062  14.917   1
  -4   2  -3 576.831  14.847   1
  -5  -2  -3 305.890  10.068   4
  -5  -2  -3 300.124   9.307   1
   5  -2   3 271.734  13.519   2
   5   2   3 290.573  14.207   2
  -5   2  -3 297.103   8.613   1
  -6  -2  -3 44.3859  4.7971   4
  -6  -2  -3 45.4482  4.2616   1
   6  -2   3 42.4179  8.1581   2
  -6   2  -3 44.2307  3.6177   1
  -6   2  -3 41.1056  3.5365   4
   6   2   3 39.9764  8.2398   2
   7  -2   3 -6.3100  8.1033   2
  -7  -2  -3 -6.2305  4.4738   4
  -7  -2  -3 2.44003 3.93904   1
  -7   2  -3 -4.0995  7.3031   3
   7   2   3 -9.8945  9.1493   2
  -7   2  -3 3.29677 3.82490   4
  -8  -2  -3 2.30463 5.27322   4
   8  -2   3 -5.9754 11.0536   2
   8   2   3 -4.6373 10.8667   2
   8  -3  -3  0.2182 10.7037   2
  -8  -3   3 5.89007 4.88119   4
   8   3  -3 -5.0779  9.9277   2
  -7  -3   3 51.5365  4.7320   1
   7  -3  -3 59.4780 10.5423   2
  -7  -3   3 55.3457  5.0283   4
  -7   3   3 40.6790  7.0406   3
   7   3  -3 60.2133 10.1934   2
  -6  -3   3 99.5259  5.8348   4
   6  -3  -3 72.0467  9.4500   2
  -6  -3   3 91.9918  6.1298   4
  -6  -3   3 86.0792  5.6970   1
  -6   3   3 91.5849  7.1035   3
   6   3  -3 80.7186  9.4699   2
  -5  -3   3 28.7646  3.4455   1
   5  -3  -3 23.5080  6.8624   2
  -5  -3   3 23.2551  3.3182   4
  -5  -3   3 19.2618  3.3878   4
  -5   3   3 25.2623  4.8785   3
   5   3  -3 12.9226  6.2837   2
  -4  -3   3 26.4904  3.1368   4
   4  -3  -3 23.1175  5.0965   2
  -4  -3   3 29.2306  3.0513   1
  -4  -3   3 26.2339  3.0964   4
   4   3  -3 32.4610  5.4987   2
  -4   3   3 31.7743  4.2217   3
  -3  -3   3 67.2944  3.8809   4
   3  -3  -3 50.2266  4.7471   2
  -3  -3   3 69.2726  3.8503   1
  -3  -3   3 67.2153  3.9477   4
  -3   3   3 68.7014  2.9522   1
  -3   3   3 60.9038  4.2338   3
   3   3  -3 65.9120  5.2835   2
  -3   3   3 61.4897  2.7483   1
   2  -3  -3 37.3159  3.1579   3
  -2  -3   3 33.5772  2.5802   1
  -2  -3   3 37.9696  2.6634   4
  -2  -3   3 34.3680  2.6268   4
   2  -3  -3 32.9850  3.4600   2
  -2   3   3 40.5881  2.2884   1
   2   3  -3 36.7247  2.4715   4
   2   3  -3 39.0993  2.4346   1
  -2   3   3 32.9389  2.0470   4
  -2   3   3 38.6915  2.2298   1
  -2   3   3 32.1703  3.0681   3
  -2   3   3 37.1703  2.2559   4
   2   3  -3 35.6431  2.2045   4
   2   3  -3 31.2348  3.5389   2
  -1  -3   3 1117.57   29.39   4
   1  -3  -3 1151.00   28.01   1
  -1  -3   3 1143.34   28.21   1
  -1  -3   3 1123.55   28.55   3
  -1  -3   3 1124.30   29.50   4
   1  -3  -3 1105.88   29.15   3
  -1   3   3 1117.93   28.02   1
   1   3  -3 1140.69   28.20   1
   1   3  -3 1132.31   29.35   4
   1   3  -3 1109.89   29.46   4
  -1   3   3 1136.97   29.26   4
   0  -3   3 43.4807  2.9471   4
   0  -3  -3 47.4947  2.5815   1
   0  -3   3 44.2425  2.9719   4
   0  -3  -3 45.1041  3.0970   4
   0  -3   3 45.8923  2.5762   1
   0   3  -3 50.8017  2.9495   4
   0   3   3 43.4960  2.9733   4
   0   3  -3 41.5838  2.5888   1
   0   3  -3 41.3496  2.9462   4
   0   3  -3 41.1537  2.6023   3
   0   3   3 46.5878  2.9562   1
   1  -3   3 1045.90   25.60   1
  -1  -3  -3 1053.51   25.90   1
  -1  -3  -3 1053.37   27.15   4
   1  -3   3 1001.91   26.69   4
   1   3   3 1010.74   25.83   1
   1   3   3 1026.01   26.99   2
   1   3   3 1036.41   26.97   4
  -1   3  -3 1013.70   26.85   4
  -1   3  -3 1017.20   25.78   1
   1   3   3 1029.46   26.94   4
  -1   3  -3 1020.31   26.82   4
   2  -3   3 395.384  12.498   2
  -2  -3  -3 396.513  11.576   4
  -2  -3  -3 394.453  11.017   1
  -2   3  -3 408.120  11.089   4
  -2   3  -3 402.445  10.860   1
   2   3   3 408.414  10.818   1
   2   3   3 397.587  11.058   4
   2   3   3 390.649  12.125   2
   2   3   3 405.076  11.260   4
  -2   3  -3 413.168  11.208   4
  -3  -3  -3 609.210  16.997   4
  -3  -3  -3 604.986  16.145   1
   3  -3   3 611.652  18.548   2
  -3  -3  -3 621.449  16.850   4
   3   3   3 621.714  18.584   2
  -3   3  -3 611.249  15.622   1
  -3   3  -3 603.556  16.228   4
  -3   3  -3 609.232  15.807   1
  -3   3  -3 606.093  16.232   4
  -4  -3  -3 128.355   5.952   4
  -4  -3  -3 124.149   6.007   4
  -4  -3  -3 121.944   5.379   1
   4  -3   3 140.506   9.314   2
   4   3   3 115.020   8.145   2
  -4   3  -3 121.637   4.951   1
  -4   3  -3 125.851   4.634   1
  -4   3  -3 119.869   4.572   4
   5  -3   3 35.8675  7.5552   2
  -5  -3  -3 41.9229  3.9918   1
  -5  -3  -3 32.0577  4.3295   4
  -5   3  -3 32.0433  2.8682   4
  -5   3  -3 38.5205  3.3646   1
   5   3   3 36.5362  6.9248   2
   6  -3   3 -0.1616  7.1807   2
  -6  -3  -3 5.66545 4.35212   4
  -6  -3  -3 3.30324 3.63286   1
  -6   3  -3 3.81829 3.10811   1
  -6   3  -3 3.61414 2.90976   4
   6   3   3 -5.9532  7.6644   2
  -6   3  -3 1.16112 6.77446   3
  -7  -3  -3 8.02424 5.09520   4
  -7  -3  -3 0.01096 4.12670   1
   7  -3   3 0.22095 9.49490   2
  -7   3  -3 -5.5628  7.2326   3
   7   3   3 10.6205  9.4321   2
  -8  -3  -3 6.55256 5.70288   4
   8  -3   3 -3.0576 11.0592   2
   8   3   3 13.3766 11.4208   2
   8  -4  -3 -4.1429  9.8615   2
  -8  -4   3 4.33276 5.29302   4
   8   4  -3  2.0416 11.3562   2
  -7  -4   3 4.28703 4.75960   4
  -7  -4   3 5.81226 4.16555   1
   7  -4  -3 9.21627 9.54829   2
  -7   4   3 12.6467  6.2070   3
   7   4  -3 5.60368 8.63124   2
  -6  -4   3 -1.5264  3.5876   1
  -6  -4   3 -2.8708  3.8289   4
   6  -4  -3 -3.9223  6.7537   2
  -6   4   3 3.01162 5.32817   3
   6   4  -3 6.13565 7.81258   2
  -5  -4   3 104.440   5.842   1
  -5  -4   3 117.228   6.382   4
  -5  -4   3 104.072   6.220   4
   5  -4  -3 109.808   8.814   2
  -5   4   3 110.121   7.162   3
   5   4  -3 113.763   9.724   2
  -4  -4   3 465.385  13.784   4
   4  -4  -3 455.931  15.988   2
  -4  -4   3 475.341  13.346   1
  -4  -4   3 472.542  13.845   4
  -4   4   3 485.526  12.310   1
   4   4  -3 485.480  16.696   2
  -4   4   3 461.086  14.910   3
  -4   4   3 476.537  12.331   1
  -3  -4   3 54.7563  3.5496   1
   3  -4  -3 39.7186  4.6866   2
  -3  -4   3 46.2140  3.4596   4
  -3  -4   3 50.0404  3.5469   4
   3   4  -3 46.3057  5.1917   2
  -3   4   3 57.1841  2.8980   1
  -3   4   3 53.9790  4.2174   3
  -3   4   3 48.2464  2.8725   4
   3   4  -3 35.0631  2.1318   1
  -3   4   3 50.9448  3.0215   1
   2  -4  -3 129.770   6.314   2
  -2  -4   3 144.989   5.539   4
  -2  -4   3 149.716   5.370   1
  -2  -4   3 141.663   5.461   4
   2  -4  -3 152.261   6.548   3
  -2   4   3 129.846   4.861   4
   2   4  -3 133.816   4.994   1
  -2   4   3 148.043   6.245   3
  -2   4   3 143.169   5.061   1
   2   4  -3 116.188   5.026   4
  -1  -4   3 7.55032 1.83496   3
   1  -4  -3 9.86644 2.48529   3
   1  -4  -3 13.0491  2.0835   1
  -1  -4   3 12.6222  2.2985   4
  -1  -4   3 5.03954 2.22232   1
  -1  -4   3 9.00699 2.27270   4
   1  -4  -3 4.11113 1.53318   4
  -1   4   3 12.4741  2.0505   4
   1   4  -3 11.1414  2.4270   4
   1   4  -3 5.67646 2.08161   4
   1   4  -3 10.1940  2.3116   1
  -1   4   3 12.0271  2.1140   1
   0  -4   3 441.795  12.426   3
   0  -4  -3 429.578  12.552   4
   0  -4  -3 452.909  11.993   1
   0  -4   3 428.332  11.939   1
   0  -4   3 439.168  12.484   4
   0  -4   3 438.080  12.480   4
   0   4  -3 436.778  12.563   4
   0   4   3 433.594  12.538   4
   0   4  -3 444.172  11.981   1
   0   4  -3 426.004  12.413   3
   0   4  -3 444.407  12.510   4
   0   4   3 454.077  12.115   1
  -1  -4  -3 3535.93   90.04   4
   1  -4   3 3508.36   85.82   1
  -1  -4  -3 3508.22   86.11   1
   1  -4   3 3481.64   89.62   4
  -1   4  -3 3508.03   89.80   4
   1   4   3 3521.69   89.94   4
  -1   4  -3 3537.92   89.80   4
   1   4   3 3515.48   89.91   4
  -1   4  -3 3613.33   86.09   1
  -1   4  -3 3527.00   89.11   3
   1   4   3 3507.27   86.09   1
  -2  -4  -3 512.441  13.894   1
  -2  -4  -3 518.759  14.739   4
  -2   4  -3 524.572  14.255   4
   2   4   3 530.183  13.893   1
   2   4   3 507.759  15.252   2
  -2   4  -3 552.466  13.815   1
   2   4   3 454.170  14.168   4
  -2   4  -3 529.516  14.251   4
  -3  -4  -3 17.3553  2.7727   4
  -3  -4  -3 17.8756  3.2739   4
   3  -4   3 19.8734  4.5721   2
  -3  -4  -3 14.6408  2.7546   1
  -3   4  -3 16.3595  2.5851   1
  -3   4  -3 15.7652  2.3259   4
   3   4   3 12.6906  4.3143   2
  -3   4  -3 16.6184  2.3789   4
   4  -4   3 12.6552  5.7105   2
  -4  -4  -3 13.4731  3.0673   4
  -4  -4  -3 6.64661 3.08226   1
  -4  -4  -3 11.7456  3.7149   4
  -4   4  -3 13.0695  2.4754   4
  -4   4  -3 17.4459  2.5223   4
  -4   4  -3 14.4908  2.8424   1
  -4   4  -3 13.3190  2.4186   1
   4   4   3 17.5819  5.2351   2
   5  -4   3 33.2355  7.7413   2
  -5  -4  -3 27.7807  4.0811   1
  -5  -4  -3 28.7759  4.5512   4
  -5   4  -3 35.9650  3.1136   4
   5   4   3 25.8565  7.2955   2
  -5   4  -3 36.8397  3.5503   1
  -5   4  -3 28.0625  6.9009   3
  -5   4  -3 32.3773  3.1478   4
  -6  -4  -3 6.04881 4.17580   1
  -6  -4  -3 10.0447  4.6698   4
   6  -4   3 18.1656  8.4404   2
  -6   4  -3 2.15865 3.19718   4
  -6   4  -3 7.99109 3.39786   1
  -6   4  -3 10.5353  3.0758   4
  -6   4  -3 11.5791  6.9612   3
   6   4   3 10.6620  8.1245   2
  -7  -4  -3 75.6754  5.9463   1
  -7  -4  -3 74.1966  6.7187   4
   7  -4   3 79.1665 11.6955   2
  -7   4  -3 79.0671  4.9984   4
   7   4   3 56.6153 10.4332   2
  -7   4  -3 90.2535  9.2819   3
   8  -4   3 -10.043  10.766   2
  -8  -4  -3 4.26215 5.88111   4
   8   4   3 12.9020 11.5768   2
  -8  -5   3 5.51472 5.70589   4
   8  -5  -3  4.4635 11.0545   2
   8   5  -3  9.7049 11.4470   2
  -7  -5   3 16.5589  5.2276   4
  -7  -5   3 16.3167  4.7873   1
   7  -5  -3 19.8409 10.3224   2
   7   5  -3 30.1547 10.4724   2
  -7   5   3 34.4605  7.0877   3
  -6  -5   3 26.1293  4.4200   1
  -6  -5   3 25.3544  4.8517   4
   6  -5  -3 23.2494  7.8313   2
  -6   5   3 31.6885  6.2710   3
   6   5  -3 32.9577  8.7815   2
  -6   5   3 32.5231  3.0375   1
  -5  -5   3 5.46991 3.92623   4
  -5  -5   3 8.03524 3.66372   1
   5  -5  -3 3.49929 6.24015   2
  -5  -5   3 10.9401  3.7884   4
   5   5  -3 10.1560  7.0380   2
  -5   5   3 6.46012 2.49281   1
  -5   5   3 10.2547  2.6633   1
  -5   5   3 14.0462  5.2918   3
  -5   5   3 9.67196 2.36213   4
   4  -5  -3 101.346   7.748   2
  -4  -5   3 98.9179  5.7294   1
  -4  -5   3 98.8392  5.8570   4
  -4  -5   3 103.155   6.052   4
   4   5  -3 87.0366  7.4769   2
  -4   5   3 111.765   4.290   1
  -4   5   3 100.577   4.425   4
  -4   5   3 96.4570  6.5511   3
  -4   5   3 103.357   4.563   1
  -3  -5   3 57.1051  3.9737   1
  -3  -5   3 46.1708  3.8083   4
   3  -5  -3 49.6092  5.1819   2
  -3  -5   3 44.2854  3.8971   4
  -3   5   3 51.0911  3.0706   4
  -3   5   3 48.6165  3.1937   1
   3   5  -3 45.7998  5.2111   2
   3   5  -3 57.3890  3.1807   1
  -3   5   3 55.0079  4.7406   3
  -3   5   3 57.8435  3.8527   1
   3   5  -3 59.3994  3.7424   4
  -2  -5   3 291.566   9.311   4
  -2  -5   3 288.592   9.295   4
   2  -5  -3 236.764   7.912   1
   2  -5  -3 289.690   8.206   4
  -2  -5   3 288.854   8.937   1
   2  -5  -3 293.634   8.064   4
   2  -5  -3 302.262   9.810   3
  -2   5   3 286.057   8.694   4
  -2   5   3 299.815   8.672   1
  -2   5   3 305.688   9.857   3
   2   5  -3 293.833   8.784   1
  -1  -5   3 904.819  23.439   1
   1  -5  -3 927.893  24.481   3
  -1  -5   3 911.472  24.502   4
   1  -5  -3 900.079  24.094   4
  -1  -5   3 913.696  24.450   4
  -1  -5   3 912.438  23.765   3
   1  -5  -3 897.146  23.219   1
   1   5  -3 892.891  24.453   4
  -1   5   3 901.573  24.230   4
  -1   5   3 920.748  23.339   1
   1   5  -3 914.666  23.482   1
   1   5  -3 909.595  24.356   4
   0  -5   3 918.161  24.198   4
   0  -5   3 889.570  23.090   1
   0  -5   3 907.380  24.199   4
   0  -5  -3 917.850  24.255   4
   0  -5   3 924.964  24.005   3
   0  -5  -3 896.249  23.169   1
   0   5   3 889.886  24.248   4
   0   5  -3 893.069  23.252   1
   0   5  -3 879.198  24.105   4
   0   5  -3 919.509  24.062   3
   0   5   3 906.360  23.261   1
   0   5  -3 887.481  24.236   4
  -1  -5  -3 389.909  11.053   1
  -1  -5  -3 377.725  11.664   4
   1  -5   3 394.506  11.239   4
   1  -5   3 385.759  10.739   1
   1  -5   3 395.327  11.238   4
  -1   5  -3 372.016  11.365   4
   1   5   3 394.057  11.542   4
   1   5   3 373.285  11.482   4
   1   5   3 394.424  11.164   1
  -1   5  -3 390.714  11.020   1
  -1   5  -3 383.858  11.403   4
  -1   5  -3 380.767  11.822   3
  -2  -5  -3 1.31321 2.41672   1
   2  -5   3 2.90130 1.72517   4
   2  -5   3 1.36101 1.66967   1
  -2  -5  -3 3.42318 2.74504   4
  -2   5  -3 3.67132 2.30299   4
   2   5   3 0.59560 0.61130   4
  -2   5  -3 0.68543 2.22071   4
  -2   5  -3 1.54329 2.32746   1
   2   5   3 -2.7645  2.3207   1
  -2   5  -3 -1.8183  3.2245   3
   2   5   3 1.49516 3.10344   2
  -3  -5  -3 27.2782  3.1621   4
  -3  -5  -3 27.2397  3.6427   4
  -3  -5  -3 29.5259  3.4441   1
  -3   5  -3 25.6647  2.9092   4
  -3   5  -3 25.3262  4.9700   3
   3   5   3 32.6622  2.9690   1
   3   5   3 27.1852  2.5160   4
  -3   5  -3 24.3750  3.0613   1
   3   5   3 25.9122  4.7503   2
  -3   5  -3 26.7087  2.8896   4
  -4  -5  -3 62.8412  4.5963   4
  -4  -5  -3 69.0501  5.0762   4
  -4  -5  -3 65.8704  4.7154   1
  -4   5  -3 51.3297  6.5168   3
  -4   5  -3 61.2733  3.8440   4
  -4   5  -3 63.8884  4.0517   1
   4   5   3 58.0355  6.9541   2
  -4   5  -3 60.1488  3.8146   4
   5  -5   3 130.605  10.240   2
  -5  -5  -3 118.324   6.967   1
  -5  -5  -3 135.702   7.977   4
  -5   5  -3 131.046   6.028   4
  -5   5  -3 125.907   5.992   1
  -5   5  -3 119.232   9.009   3
   5   5   3 138.157  10.074   2
  -5   5  -3 126.387   5.956   4
   6  -5   3 3.93982 8.18697   2
  -6  -5  -3 -0.3438  4.8688   4
  -6  -5  -3 1.29410 4.36669   1
   6   5   3 10.7383  8.1856   2
  -6   5  -3 -0.9527  3.3247   4
  -6   5  -3 -2.2547  7.0176   3
  -6   5  -3 6.62114 3.56080   1
  -6   5  -3 3.18152 3.38032   4
   7  -5   3 -4.8585  8.6420   2
  -7  -5  -3 0.55858 5.37795   4
  -7  -5  -3 2.02379 4.96736   1
  -7   5  -3 -2.5510  3.9016   4
   7   5   3 1.00277 9.39578   2
  -7   5  -3 -6.1126  8.0469   3
  -8  -5  -3 5.45049 6.29071   4
   8   5   3  5.3882 11.2806   2
  -8  -6   3 -11.225   5.815   4
   8  -6  -3 -5.7808 10.9548   2
   8   6  -3 -6.5948 10.2727   2
  -7  -6   3 8.34297 5.14271   1
   7  -6  -3 10.2370  9.8371   2
  -7  -6   3 0.46626 5.37292   4
  -7   6   3 9.03892 6.86480   3
   7   6  -3 12.8125  9.8959   2
  -6  -6   3 26.7683  4.9398   1
  -6  -6   3 14.2830  4.9841   4
   6  -6  -3 29.7023  8.7181   2
  -6   6   3 22.5585  3.1878   4
  -6   6   3 24.5667  3.4310   1
   6   6  -3 6.42293 8.52271   2
  -6   6   3 25.0801  6.6057   3
  -5  -6   3 -1.7582  3.8792   1
  -5  -6   3 1.61503 4.31356   4
   5  -6  -3 8.38229 6.35056   2
  -5  -6   3 6.41911 3.98721   4
  -5   6   3 -0.1887  2.9465   1
  -5   6   3 14.1426  5.7187   3
   5   6  -3 3.91853 6.42197   2
  -5   6   3 0.87341 2.74043   4
  -5   6   3 -3.1757  2.8455   1
  -4  -6   3 -8.4991  3.4821   4
  -4  -6   3 -8.0543  3.7981   4
  -4  -6   3 -0.5430  3.7390   1
   4  -6  -3 7.83924 5.54463   2
  -4   6   3 -4.0360  2.6611   1
   4   6  -3 1.24130 5.55694   2
  -4   6   3 -8.3464  4.4166   3
  -4   6   3 -6.9836  2.7655   1
  -4   6   3 0.22924 2.54577   4
   3  -6  -3 409.690  13.798   3
  -3  -6   3 403.858  12.439   1
  -3  -6   3 410.840  12.900   4
  -3  -6   3 418.522  12.934   4
   3   6  -3 424.667  12.287   4
  -3   6   3 419.166  11.725   1
  -3   6   3 420.891  12.104   4
  -3   6   3 415.167  13.649   3
   3   6  -3 413.640  14.152   2
  -3   6   3 408.061  11.912   1
   3   6  -3 426.005  11.848   1
   2  -6  -3 9.24469 3.22651   3
  -2  -6   3 15.5740  3.0914   4
   2  -6  -3 18.0965  2.1477   4
  -2  -6   3 16.6946  3.1582   4
   2  -6  -3 17.9947  2.3869   1
  -2  -6   3 10.3788  2.9991   1
   2   6  -3 10.9200  2.9414   4
  -2   6   3 12.6339  2.7767   1
   2   6  -3 13.1716  2.8423   1
  -2   6   3 12.2185  2.4754   4
  -2   6   3 16.7235  3.6867   3
  -1  -6   3 67.6220  4.4953   1
  -1  -6   3 70.1024  4.7028   4
  -1  -6   3 67.7069  4.7096   4
   1  -6  -3 66.0040  3.9762   1
   1  -6  -3 73.4551  4.1561   4
  -1  -6   3 73.4311  4.7790   3
   1  -6  -3 66.7052  4.2038   3
  -1   6   3 68.1082  4.7266   4
   1   6  -3 63.9299  3.9663   4
  -1   6   3 71.3199  4.0956   1
   1   6  -3 68.3110  4.5064   1
   1   6  -3 68.4846  4.6614   4
   0  -6   3 43.0092  3.4415   3
   0  -6  -3 38.5823  3.1683   1
   0  -6  -3 43.5232  3.5158   4
   0  -6   3 42.4863  3.3658   1
   0  -6   3 46.3084  3.1883   4
   0  -6   3 43.2232  3.2505   4
   0   6  -3 39.2693  3.2681   1
   0   6  -3 40.5136  3.2938   4
   0   6   3 38.0074  3.4321   1
   0   6   3 38.5250  3.4295   4
   0   6  -3 37.5593  3.4329   3
   0   6  -3 38.4317  3.2894   4
  -1  -6  -3 9.20192 2.73492   1
  -1  -6  -3 4.76943 2.87600   4
   1  -6   3 5.31549 2.38513   1
   1  -6   3 10.8029  2.5207   4
  -1   6  -3 6.15325 2.68003   1
  -1   6  -3 16.2161  2.6196   4
  -1   6  -3 6.09839 2.58807   4
   1   6   3 7.06025 2.62544   4
   1   6   3 5.23661 2.46719   1
  -1   6  -3 10.8725  3.1029   3
  -2  -6  -3 37.9284  3.6691   1
   2  -6   3 42.1353  2.9391   1
  -2  -6  -3 43.4481  4.1209   4
   2  -6   3 43.0185  2.9515   4
  -2   6  -3 44.2738  3.4289   4
   2   6   3 46.4221  3.6637   1
  -2   6  -3 42.9223  3.4768   4
   2   6   3 39.3576  3.3912   4
   2   6   3 47.1696  4.5158   2
  -2   6  -3 33.4007  4.4084   3
  -2   6  -3 43.0288  3.6022   1
  -3  -6  -3 44.5707  4.2333   1
  -3  -6  -3 43.9234  4.0120   4
  -3  -6  -3 45.6644  4.5776   4
  -3   6  -3 50.7566  3.8846   1
  -3   6  -3 51.2365  3.7764   4
   3   6   3 47.2016  3.5036   4
  -3   6  -3 56.2133  5.8830   3
  -3   6  -3 46.4215  3.7582   4
   3   6   3 64.4305  3.9838   1
   3   6   3 42.7484  5.3913   2
  -4  -6  -3 14.0471  3.8088   1
  -4  -6  -3 3.47904 3.39912   4
  -4  -6  -3 2.79620 4.09907   4
  -4   6  -3 10.8739  3.3399   1
  -4   6  -3 4.07585 4.98450   3
  -4   6  -3 2.97674 3.25400   4
   4   6   3 17.9432  5.4944   2
  -4   6  -3 9.29406 3.15791   4
  -5  -6  -3 3.10429 4.28593   1
  -5  -6  -3 2.62758 4.95389   4
  -5   6  -3 10.1358  3.8289   1
  -5   6  -3 8.71213 3.56651   4
  -5   6  -3 12.4350  3.4957   4
  -5   6  -3 17.9420  6.6615   3
   5   6   3 12.3207  7.2585   2
  -6  -6  -3 17.1926  5.0198   1
  -6  -6  -3 8.93562 5.39445   4
   6   6   3 19.2816  8.7313   2
  -6   6  -3 12.6229  7.1413   3
  -6   6  -3 11.9843  3.9046   1
  -6   6  -3 6.90600 3.90117   4
  -7  -6  -3 2.93525 6.02562   4
  -7  -6  -3 11.8939  5.3930   1
  -7   6  -3 3.80131 4.35707   4
  -7   6  -3 3.35110 7.74353   3
   7   6   3 1.84966 9.82302   2
  -8  -6  -3 8.44750 6.73177   4
   8   6   3 16.8897 10.8432   2
  -8   6  -3 4.63696 4.84681   4
  -8  -7   3 -14.208   5.709   1
  -8  -7   3 1.58343 6.52476   4
   8   7  -3 -8.0606 11.4502   2
  -7  -7   3 -2.8406  5.5776   4
  -7  -7   3 -6.6806  5.0406   1
   7   7  -3  9.9068 10.0559   2
  -7   7   3 -3.2371  7.0325   3
  -6  -7   3 9.32905 5.36144   4
  -6  -7   3 12.5192  5.0660   1
   6   7  -3 16.1276  8.0964   2
  -6   7   3 12.4734  6.3151   3
  -6   7   3 14.2247  3.8533   1
  -5  -7   3 35.7472  5.2663   4
  -5  -7   3 49.7940  5.2507   1
  -5   7   3 41.2330  6.8464   3
   5   7  -3 25.5352  7.1747   2
  -5   7   3 41.3561  3.9552   1
  -5   7   3 48.6419  3.9215   4
  -5   7   3 53.9240  4.2756   1
  -4  -7   3 151.206   7.677   4
  -4  -7   3 159.638   7.909   4
  -4  -7   3 153.960   7.945   1
  -4   7   3 150.975   6.470   1
  -4   7   3 165.060   6.935   1
   4   7  -3 165.804  10.044   2
  -4   7   3 159.497   6.692   4
  -4   7   3 145.345   8.897   3
  -3  -7   3 14.0215  3.8322   4
  -3  -7   3 9.57006 3.45647   4
  -3  -7   3 11.4075  3.7269   1
  -3   7   3 8.51804 2.94633   1
   3   7  -3 9.53489 2.94803   1
  -3   7   3 13.8030  3.0388   1
  -3   7   3 19.1576  4.5580   3
  -3   7   3 12.9169  2.9779   4
   3   7  -3 11.2172  4.6155   2
   3   7  -3 6.68250 3.20280   4
   2  -7  -3 375.515  10.802   1
   2  -7  -3 374.587  12.774   3
  -2  -7   3 385.892  12.107   4
   2  -7  -3 383.466  11.143   4
  -2  -7   3 376.226  12.234   4
  -2  -7   3 379.175  11.643   1
  -2   7   3 379.488  11.493   1
   2   7  -3 382.574  11.525   1
  -2   7   3 384.378  11.658   4
   2   7  -3 374.777  12.036   4
  -1  -7   3 -0.1151  2.7219   4
  -1  -7   3 -0.0078  2.8111   4
  -1  -7   3 -1.4157  2.5774   3
   1  -7  -3 -4.8117  2.5478   4
   1  -7  -3 1.14693 2.47940   1
   1  -7  -3 -3.1984  2.6654   3
  -1  -7   3 0.05771 2.86778   1
  -1   7   3 -4.5250  2.6797   1
   1   7  -3 -0.7428  2.7626   4
  -1   7   3 -4.1250  2.4942   4
   1   7  -3 -0.4615  2.8060   1
   0  -7  -3 1.54509 2.72970   1
   0  -7   3 3.69210 2.67618   1
   0  -7   3 -0.7120  2.6206   4
   0  -7  -3 -1.2823  2.7744   4
   0  -7   3 1.36259 2.75132   3
   0   7  -3 -0.1815  2.8910   4
   0   7  -3 1.94241 2.62533   1
   0   7  -3 -1.8812  2.5381   4
   0   7   3 6.14825 2.90140   1
   0   7  -3 1.09707 3.11059   3
   0   7   3 1.33812 2.80451   4
   0   7   3 4.28821 2.75654   4
   1  -7   3 3.30329 2.92329   3
  -1  -7  -3 0.81234 2.97891   4
   1  -7   3 0.07599 2.40634   1
   1  -7   3 1.89156 2.49862   4
  -1  -7  -3 3.98249 2.88545   1
  -1   7  -3 0.28101 2.54709   4
  -1   7  -3 -0.1879  2.6877   4
  -1   7  -3 4.06882 2.85285   1
  -1   7  -3 -2.4778  3.1223   3
   1   7   3 0.06824 2.74569   4
   1   7   3 -0.3391  2.5744   1
   2  -7   3 130.541   5.585   4
   2  -7   3 123.303   5.223   1
  -2  -7  -3 136.753   6.189   1
  -2  -7  -3 140.979   6.748   4
   2   7   3 117.317   5.908   1
  -2   7  -3 119.100   7.131   3
   2   7   3 128.766   6.194   4
  -2   7  -3 130.776   6.093   1
  -2   7  -3 127.870   6.346   4
   2   7   3 135.245   7.133   2
  -2   7  -3 135.699   6.239   4
  -3  -7  -3 26.3102  4.4177   4
  -3  -7  -3 31.1322  4.0397   1
  -3   7  -3 22.8616  3.4165   4
   3   7   3 31.5713  3.5599   1
  -3   7  -3 28.8087  3.7041   4
   3   7   3 29.9821  4.9062   2
   3   7   3 27.3788  3.4704   4
  -3   7  -3 23.4631  5.4820   3
  -3   7  -3 28.4605  3.8411   1
  -4  -7  -3 17.3580  4.7201   4
  -4  -7  -3 12.4777  4.2941   1
  -4   7  -3 19.5086  3.8980   1
   4   7   3 17.5744  6.0977   2
  -4   7  -3 21.6655  3.6906   4
  -4   7  -3 16.9158  5.6439   3
  -4   7  -3 20.3686  3.8338   4
  -5  -7  -3 193.574   9.051   1
  -5  -7  -3 183.911   9.470   4
  -5   7  -3 198.576  11.633   3
  -5   7  -3 197.720   7.939   1
  -5   7  -3 193.131   8.240   4
  -5   7  -3 190.601   8.337   4
   5   7   3 228.534  12.021   2
  -6  -7  -3 17.3917  5.7834   4
  -6  -7  -3 16.3478  5.3051   1
   6   7   3 14.8647  8.5023   2
  -6   7  -3 15.0355  4.3143   4
  -6   7  -3 16.3929  7.4912   3
  -6   7  -3 12.8191  4.1763   1
  -7  -7  -3 23.1924  6.1457   1
  -7  -7  -3 27.5023  6.7315   4
  -7   7  -3 13.9367  8.4154   3
   7   7   3 38.7221 10.9770   2
  -7   7  -3 27.7057  5.1078   4
  -8  -7  -3 -5.1933  6.8662   4
  -8  -7  -3 -0.0976  6.3272   1
  -8   7  -3 5.29697 5.30140   4
  -8   7  -3 -6.4657  9.6265   3
   8   7   3 -16.117  11.290   2
  -8  -8   3 9.44718 6.37805   1
  -8  -8   3 5.11753 7.09850   4
   8   8  -3  6.8164 10.9671   2
  -8   8   3 12.2862  4.8552   4
  -7  -8   3 7.01049 5.60530   1
  -7  -8   3 -1.8797  6.0450   4
   7   8  -3 10.5062 10.4061   2
  -7   8   3 1.20622 4.29835   4
  -7   8   3 0.18495 7.52936   3
  -6  -8   3 8.23589 5.46637   4
  -6  -8   3 3.20946 5.12833   1
  -6   8   3 5.44370 4.08463   1
   6   8  -3 8.64108 8.67361   2
  -6   8   3 12.4443  6.6711   3
  -5  -8   3 167.169   8.954   1
  -5  -8   3 161.000   9.315   4
  -5   8   3 173.384   7.593   4
  -5   8   3 159.080  10.187   3
   5   8  -3 173.492  11.859   2
  -5   8   3 178.877   8.036   1
  -4  -8   3 72.2582  6.0152   4
  -4  -8   3 80.3173  5.7557   4
  -4  -8   3 78.3820  5.9398   1
   4   8  -3 84.2334  7.8338   2
  -4   8   3 86.3974  5.2794   1
   4   8  -3 76.5685  5.0367   1
  -4   8   3 77.3278  6.9711   3
  -4   8   3 75.3424  4.8634   4
   4   8  -3 74.3035  5.1547   4
  -4   8   3 73.0862  4.9350   1
  -3  -8   3 19.6062  4.1126   4
  -3  -8   3 19.6778  4.0710   1
  -3  -8   3 21.0187  3.8661   4
   3   8  -3 24.5584  3.9038   1
  -3   8   3 25.2313  3.6394   1
  -3   8   3 28.0582  5.0262   3
  -3   8   3 23.8767  3.5044   4
   3   8  -3 6.59695 2.34706   4
  -3   8   3 17.7780  3.6150   1
  -2  -8   3 18.4342  3.7428   1
   2  -8  -3 31.1100  3.4185   1
  -2  -8   3 24.0027  3.8588   4
  -2  -8   3 26.1078  3.3482   3
  -2  -8   3 22.6595  3.9602   4
   2   8  -3 29.3539  3.9208   1
   2   8  -3 33.1638  3.9563   4
  -2   8   3 30.9966  3.4741   4
  -2   8   3 34.1634  3.8257   1
  -1  -8   3 125.629   6.931   4
   1  -8  -3 143.114   6.224   4
   1  -8  -3 139.308   7.099   3
  -1  -8   3 139.092   6.546   3
  -1  -8   3 127.061   5.985   1
  -1  -8   3 137.969   6.741   4
   1  -8  -3 133.592   6.036   1
   1   8  -3 127.844   6.687   4
  -1   8   3 153.766   6.639   4
   1   8  -3 129.166   6.079   1
  -1   8   3 134.130   6.587   1
   0  -8   3 397.785  12.640   4
   0  -8   3 403.567  12.788   3
   0  -8  -3 409.908  12.048   1
   0  -8  -3 397.885  12.697   4
   0  -8   3 410.740  12.176   1
   0   8  -3 400.776  12.707   3
   0   8  -3 412.821  12.770   4
   0   8   3 407.551  12.510   1
   0   8   3 398.747  12.847   4
   0   8  -3 407.151  12.400   1
   0   8   3 415.648  12.878   4
   0   8  -3 388.103  12.767   4
   1  -8   3 489.246  14.459   4
   1  -8   3 482.576  14.917   3
  -1  -8  -3 486.489  14.137   1
  -1  -8  -3 505.228  15.032   4
   1  -8   3 482.728  13.841   1
  -1   8  -3 491.022  14.139   1
  -1   8  -3 453.770  14.521   4
   1   8   3 491.555  14.894   4
  -1   8  -3 498.128  15.373   3
  -1   8  -3 475.571  14.509   4
   1   8   3 460.671  14.219   1
  -2  -8  -3 280.573  10.466   4
   2  -8   3 287.923   9.108   1
  -2  -8  -3 283.705   9.906   1
   2  -8   3 268.246   9.346   4
  -2   8  -3 285.368  10.277   4
  -2   8  -3 294.087  10.089   4
  -2   8  -3 298.079  11.578   3
  -2   8  -3 301.978   9.878   1
   2   8   3 279.703   9.752   1
   2   8   3 301.702  10.558   4
  -3  -8  -3 3.29454 4.00459   1
   3  -8   3 0.22636 1.17929   1
  -3  -8  -3 -1.0888  3.8628   4
   3   8   3 10.2216  4.9401   2
   3   8   3 0.79709 2.63704   4
  -3   8  -3 0.33176 3.59600   4
   3   8   3 0.71985 3.48094   1
  -3   8  -3 -3.1249  3.2472   4
  -3   8  -3 -5.6629  3.3382   1
  -3   8  -3 5.93844 5.21501   3
  -4  -8  -3 38.8370  5.1976   1
  -4  -8  -3 27.7994  5.3279   4
   4   8   3 38.4571  3.5600   4
   4   8   3 34.5342  3.8796   1
  -4   8  -3 30.6649  4.5488   4
   4   8   3 30.9294  6.7555   2
  -4   8  -3 39.1035  4.4886   1
  -4   8  -3 26.9207  6.6867   3
  -4   8  -3 33.1802  4.1382   4
  -5  -8  -3 56.7278  6.5364   4
  -5  -8  -3 60.5139  6.1124   1
   5   8   3 53.7843  8.0615   2
  -5   8  -3 54.0117  5.1837   4
  -5   8  -3 51.5331  7.9702   3
  -5   8  -3 55.3606  4.9837   4
  -5   8  -3 55.2443  5.1937   1
  -6  -8  -3 11.9345  6.0261   4
  -6  -8  -3 4.67235 5.43422   1
  -6   8  -3 1.47629 4.42626   4
  -6   8  -3 13.2863  4.5749   1
   6   8   3 8.31849 8.58080   2
  -6   8  -3 -1.2589  7.5102   3
  -7  -8  -3 42.1056  7.3883   4
  -7  -8  -3 35.5164  6.7808   1
   7   8   3 25.3754 10.7755   2
  -7   8  -3 32.9070  5.5527   4
  -7   8  -3 47.6813 10.0587   3
  -8   8  -3 27.7994 10.5198   3
   8   8   3  8.2723 10.9101   2
  -8  -9   3 10.3742  7.4208   4
  -8  -9   3 16.0179  6.8596   1
   8   9  -3  0.1005 12.0734   2
  -8   9   3 13.8247  5.4310   4
  -7  -9   3 104.156   8.064   1
  -7  -9   3 89.2915  8.2592   4
   7   9  -3 86.5630 12.1122   2
  -7   9   3 87.3669  6.4855   4
  -7   9   3 104.258  10.502   3
  -6  -9   3 180.368   9.402   1
  -6  -9   3 159.866  10.245   4
  -6   9   3 158.478  10.658   3
  -6   9   3 155.921   8.616   1
   6   9  -3 144.582  12.326   2
  -5  -9   3 161.447   9.084   1
  -5  -9   3 171.076   9.510   4
  -5   9   3 165.714  10.528   3
   5   9  -3 137.963  11.025   2
  -5   9   3 187.579   8.876   1
  -4  -9   3 115.650   7.639   4
  -4  -9   3 111.556   6.946   4
  -4  -9   3 103.955   7.004   1
   4   9  -3 94.7908  6.3562   4
  -4   9   3 113.456   6.582   1
  -4   9   3 106.159   8.195   3
   4   9  -3 111.380   6.378   1
  -4   9   3 107.512   6.220   1
   4   9  -3 98.8224  9.2372   2
  -4   9   3 111.484   6.666   4
  -3  -9   3 234.698  10.196   4
   3  -9  -3 214.689   6.859   4
   3  -9  -3 194.006   7.055   1
  -3  -9   3 216.987   9.020   1
  -3  -9   3 214.226   9.360   4
   3   9  -3 222.766   8.604   1
  -3   9   3 222.020   8.592   4
  -3   9   3 195.445   8.329   1
  -3   9   3 220.528   8.831   1
  -3   9   3 223.704  10.515   3
  -2  -9   3 405.470  12.841   3
  -2  -9   3 409.318  13.503   4
  -2  -9   3 396.648  12.736   1
  -2  -9   3 382.860  13.258   4
   2  -9  -3 396.156  11.978   1
   2   9  -3 412.722  13.115   4
  -2   9   3 394.976  12.758   4
   2   9  -3 407.804  12.730   1
  -2   9   3 403.972  12.655   1
  -1  -9   3 590.455  17.540   4
   1  -9  -3 586.776  16.469   1
  -1  -9   3 559.304  16.746   1
   1  -9  -3 597.002  17.068   4
  -1  -9   3 599.018  17.077   3
   1   9  -3 579.595  16.920   1
  -1   9   3 578.279  17.370   4
  -1   9   3 580.079  16.886   1
   1   9  -3 578.320  17.537   4
  -1   9   3 575.240  17.279   4
   0  -9   3 779.722  22.108   3
   0  -9  -3 791.995  21.215   1
   0  -9   3 780.069  22.165   4
   0  -9   3 767.386  21.228   1
   0  -9  -3 772.004  22.209   4
   0   9   3 784.804  21.577   1
   0   9  -3 741.817  21.284   1
   0   9   3 788.038  22.378   4
   0   9  -3 819.033  22.468   3
   0   9  -3 766.161  22.303   4
  -1  -9  -3 59.5466  4.9436   1
   1  -9   3 61.1735  4.6615   4
   1  -9   3 66.0168  4.6347   1
  -1  -9  -3 69.3773  5.3374   4
  -1   9  -3 69.7694  5.0983   4
   1   9   3 53.2538  4.6737   1
  -1   9  -3 59.0132  5.7181   3
  -1   9  -3 61.3939  4.6962   4
   1   9   3 59.9544  4.8592   4
  -1   9  -3 63.9549  4.7821   1
  -2  -9  -3 117.356   6.718   1
  -2  -9  -3 126.998   7.373   4
   2  -9   3 112.872   5.659   1
  -2   9  -3 121.634   6.894   4
  -2   9  -3 117.456   6.385   1
   2   9   3 100.402   6.912   1
   2   9   3 121.012   7.055   4
  -2   9  -3 112.168   7.710   3
  -2   9  -3 121.372   7.313   4
  -3  -9  -3 684.716  19.630   1
  -3  -9  -3 670.237  20.569   4
  -3   9  -3 669.789  19.798   4
  -3   9  -3 701.102  20.041   4
   3   9   3 689.937  21.470   2
   3   9   3 695.598  19.216   1
  -3   9  -3 654.513  21.577   3
  -3   9  -3 686.667  19.363   1
  -4  -9  -3 190.237  10.011   4
  -4  -9  -3 196.759   9.457   1
   4   9   3 205.680   8.181   1
   4   9   3 206.156  11.602   2
  -4   9  -3 198.466  11.615   3
  -4   9  -3 203.981   9.100   4
   4   9   3 180.662   8.041   4
  -4   9  -3 192.632   8.787   4
  -4   9  -3 190.335   8.530   1
  -5  -9  -3 -1.9639  4.9597   1
  -5  -9  -3 -2.2638  5.4537   4
  -5   9  -3 -4.0169  4.3842   4
  -5   9  -3 -11.579   5.959   3
  -5   9  -3 9.51954 4.53439   1
   5   9   3 5.92305 7.38854   2
  -6  -9  -3 46.6919  6.9438   4
  -6  -9  -3 47.7615  6.8467   1
  -6   9  -3 46.5848  9.0462   3
  -6   9  -3 46.2778  5.7346   4
   6   9   3 55.2098 10.0281   2
  -6   9  -3 42.5186  5.4546   1
  -7  -9  -3 18.4301  6.7521   1
  -7  -9  -3 13.2743  7.0718   4
  -7   9  -3 16.9345  9.2268   3
   7   9   3 18.5363 10.4926   2
  -7   9  -3 6.67570 5.39912   4
  -7 -10   3 18.0113  6.7029   1
  -7 -10   3 23.1816  7.1487   4
   7  10  -3 12.1655 10.9704   2
  -7  10   3 18.1470  8.9643   3
  -7  10   3 22.4865  5.5322   4
  -6 -10   3 -1.0932  5.6684   1
  -6 -10   3 -2.5653  5.8922   4
  -6  10   3 -10.187   7.598   3
  -6  10   3 -4.8695  4.9075   1
  -6  10   3 -4.2730  4.8283   4
   6  10  -3 -3.4195  8.7699   2
  -5 -10   3 40.8275  6.2784   1
  -5 -10   3 31.1270  6.2105   4
  -5  10   3 39.2753  5.3372   1
  -5  10   3 53.1111  7.7645   3
   5  10  -3 39.3816  8.5849   2
  -4 -10   3 18.2345  5.1665   1
  -4 -10   3 10.2842  5.3921   4
   4  10  -3 8.27004 4.12590   4
  -4  10   3 7.27263 4.12232   4
  -4  10   3 7.58389 4.63407   1
   4  10  -3 8.30262 6.98743   2
  -4  10   3 15.9245  4.6423   1
  -4  10   3 13.1988  6.1938   3
   4  10  -3 7.23511 4.04955   1
  -3 -10   3 3.86379 4.60372   4
   3 -10  -3 8.87992 3.29947   1
   3 -10  -3 1.13507 2.55293   4
  -3 -10   3 5.25381 4.80892   1
  -3 -10   3 11.5689  4.3141   4
  -3  10   3 -1.1683  3.6907   4
   3  10  -3 1.61791 3.84551   1
  -3  10   3 0.02050 4.27806   1
   3  10  -3 7.26585 4.10566   4
  -3  10   3 10.5247  5.6033   3
  -3  10   3 1.49770 3.99762   1
  -2 -10   3 140.685   7.932   4
  -2 -10   3 129.127   7.465   1
  -2 -10   3 140.919   7.830   3
   2 -10  -3 138.283   6.622   1
  -2  10   3 140.197   7.757   4
   2  10  -3 144.061   7.472   1
  -2  10   3 140.686   7.604   1
   2  10  -3 122.168   7.374   4
  -1 -10   3 156.499   7.327   1
  -1 -10   3 179.943   8.130   3
   1 -10  -3 160.586   7.254   1
  -1 -10   3 157.416   8.089   4
   1 -10  -3 148.682   7.429   4
   1  10  -3 167.500   7.728   4
  -1  10   3 168.558   8.111   1
  -1  10   3 149.721   7.799   4
   1  10  -3 160.078   7.675   1
  -1  10   3 178.221   8.226   4
   1  10  -3 169.110   7.916   1
   0 -10  -3 -0.5777  3.6331   1
   0 -10   3 0.65190 3.66004   4
   0 -10  -3 7.01462 3.82096   4
   0 -10   3 4.64352 3.73836   1
   0  10   3 7.27853 3.77283   4
   0  10   3 2.44851 3.81285   1
   0  10  -3 9.13204 4.03422   1
   0  10  -3 4.17206 3.88407   4
  -1 -10  -3 880.502  25.152   4
   1 -10   3 866.842  23.717   1
   1 -10   3 906.147  24.902   4
  -1 -10  -3 858.928  24.015   1
   1  10   3 882.460  25.324   4
   1  10   3 881.553  24.355   1
  -1  10  -3 866.414  24.212   1
  -1  10  -3 872.608  25.559   3
  -1  10  -3 900.256  25.199   4
  -1  10  -3 890.959  25.016   4
   2 -10   3 79.4819  5.0066   1
  -2 -10  -3 55.7933  5.8533   4
  -2 -10  -3 65.1719  5.6426   1
  -2  10  -3 73.3202  5.2744   4
  -2  10  -3 69.0099  6.4299   3
   2  10   3 70.6297  5.5726   4
  -2  10  -3 76.5830  5.7314   1
   2  10   3 72.9694  5.6815   1
  -2  10  -3 73.2204  5.4974   4
  -3 -10  -3 85.5538  7.1524   4
   3 -10   3 94.0698  5.2202   1
  -3 -10  -3 91.2462  6.8825   1
   3 -10   3 100.436   5.481   4
  -3  10  -3 106.632   6.941   1
   3  10   3 105.236   8.063   2
  -3  10  -3 105.795   8.531   3
  -3  10  -3 91.8125  6.3911   4
   3  10   3 98.5794  6.1737   4
  -3  10  -3 104.537   7.081   4
   3  10   3 96.6112  6.3486   1
  -4 -10  -3 17.3969  5.8636   4
  -4 -10  -3 27.9371  5.5169   1
   4  10   3 22.8776  6.8306   2
   4  10   3 26.2150  4.6533   1
  -4  10  -3 17.6987  5.1056   4
  -4  10  -3 14.9835  4.3471   4
  -4  10  -3 30.1435  7.4826   3
  -4  10  -3 15.8171  5.0441   1
  -5 -10  -3 -1.4997  5.8368   4
  -5 -10  -3 4.28943 5.61517   1
  -5  10  -3 -1.6999  4.6938   4
  -5  10  -3 11.4243  7.5414   3
  -5  10  -3 -0.9612  4.6315   1
   5  10   3 -1.0381  7.3107   2
  -6 -10  -3 15.0290  6.2636   1
  -6 -10  -3 14.1462  6.9752   4
   6  10   3 17.6841  8.4079   2
  -6  10  -3 8.12074 8.24887   3
  -6  10  -3 -7.3741  5.0117   1
  -6  10  -3 -3.9553  5.3075   4
  -7 -10  -3 26.6401  7.3876   1
  -7 -10  -3 2.71054 7.36796   4
  -7  10  -3 23.2918 10.1052   3
   7  10   3 7.07214 9.48309   2
  -7  10  -3 13.3066  6.0009   4
  -7 -11   3 42.9030  7.7149   1
  -7 -11   3 27.5727  7.7964   4
  -7  11   3 36.1687  6.5183   4
  -7  11   3 45.8844  9.1238   3
  -7  11   3 37.5962  6.4526   1
   7  11  -3 44.5782 12.1208   2
  -6 -11   3 51.6394  7.3024   1
  -6 -11   3 25.4375  6.9598   4
  -6  11   3 42.6725  8.5794   3
   6  11  -3 44.2198 10.2881   2
  -6  11   3 56.4212  6.3840   1
  -6  11   3 26.0032  6.0741   4
  -5 -11   3 256.981  11.179   1
  -5 -11   3 235.243  11.417   4
  -5  11   3 235.975  13.344   3
  -5  11   3 250.610  10.721   4
  -5  11   3 227.277  10.897   1
   5  11  -3 240.435  13.739   2
  -4 -11   3 194.728   9.783   1
  -4 -11   3 167.262  10.357   4
   4  11  -3 195.989   8.699   1
  -4  11   3 182.630   9.485   4
  -4  11   3 181.729  11.132   3
   4  11  -3 180.484  11.769   2
  -4  11   3 176.469   9.525   1
  -3 -11   3 370.265  13.615   4
   3 -11  -3 381.099  11.516   1
   3 -11  -3 384.353  11.495   4
  -3 -11   3 372.207  13.831   4
  -3 -11   3 348.279  13.073   1
   3  11  -3 336.273  13.142   4
  -3  11   3 370.476  13.228   4
  -3  11   3 368.124  13.081   4
   3  11  -3 355.001  12.688   1
  -3  11   3 376.645  13.280   1
  -2 -11   3 255.871  11.246   4
   2 -11  -3 284.743   9.969   1
  -2 -11   3 266.374  10.384   1
   2 -11  -3 278.560   9.925   4
   2  11  -3 286.134  11.091   4
  -2  11   3 284.546  10.960   4
  -2  11   3 298.911  11.479   1
  -2  11   3 282.916  10.878   4
   2  11  -3 266.959  10.728   1
   1 -11  -3 168.986   7.809   1
   1 -11  -3 177.239   8.059   4
  -1 -11   3 163.712   8.101   4
  -1 -11   3 186.057   8.439   1
   1  11  -3 184.454   8.839   4
   1  11  -3 169.662   8.011   1
  -1  11   3 158.179   8.771   1
   1  11  -3 165.607   8.713   1
  -1  11   3 165.711   8.787   4
   0 -11   3 10.5926  4.1825   4
   0 -11  -3 -1.8225  4.0454   4
   0 -11  -3 -1.3661  4.1119   1
   0 -11   3 11.1265  4.1016   1
   0  11   3 -0.1617  4.4473   1
   0  11  -3 2.42374 4.33563   1
   0  11   3 0.93362 4.19122   4
   0  11  -3 12.1109  4.4230   4
   1 -11   3 4.22824 3.65243   4
  -1 -11  -3 -2.2297  4.4307   4
  -1 -11  -3 -1.0737  3.8592   1
   1 -11   3 -3.4873  3.6096   1
   1  11   3 1.92875 4.04585   1
   1  11   3 2.38091 4.14210   4
  -1  11  -3 -0.6097  4.3368   1
  -1  11  -3 -3.7936  4.4473   3
  -1  11  -3 3.19886 3.81768   4
  -1  11  -3 1.78188 4.20585   4
  -2 -11  -3 2.25983 3.95108   1
  -2 -11  -3 4.22511 4.81865   4
   2 -11   3 3.44113 3.50246   1
   2 -11   3 5.31638 3.02616   4
  -2  11  -3 3.27538 5.16141   3
   2  11   3 6.86545 4.18445   4
  -2  11  -3 0.45220 3.86072   4
  -2  11  -3 1.05698 4.25681   4
  -2  11  -3 5.95888 4.80771   1
   2  11   3 0.81938 4.52631   1
   3 -11   3 3.48958 3.05825   4
  -3 -11  -3 2.82384 5.25350   4
   3 -11   3 7.54747 3.46004   1
  -3 -11  -3 4.48168 4.94402   1
  -3  11  -3 -3.6995  4.6188   4
   3  11   3 2.20401 4.24045   1
   3  11   3 3.20794 5.84039   2
  -3  11  -3 3.85058 4.04926   4
   3  11   3 2.89707 4.21961   4
  -3  11  -3 11.3603  5.0625   1
  -3  11  -3 4.77044 6.23961   3
  -4 -11  -3 116.616   8.488   4
  -4 -11  -3 147.483   9.317   1
   4  11   3 148.495   7.566   1
  -4  11  -3 144.649  10.090   3
   4  11   3 116.719   9.805   2
  -4  11  -3 129.532   8.597   4
  -4  11  -3 134.277   8.278   1
  -5 -11  -3 115.456   8.996   4
  -5 -11  -3 117.979   8.756   1
  -5  11  -3 126.994  10.841   3
  -5  11  -3 137.549   8.560   1
   5  11   3 110.859  10.624   2
  -5  11  -3 129.640   8.685   4
  -6 -11  -3 28.8330  7.0940   1
  -6 -11  -3 15.6320  7.0915   4
  -6  11  -3 22.1226  6.0952   4
  -6  11  -3 21.8815  6.0064   1
   6  11   3 19.2085  9.6909   2
  -6  11  -3 27.1501  9.0262   3
  -7 -11  -3 18.1245  8.1483   4
  -7 -11  -3 19.1163  7.7285   1
  -7  11  -3 26.3820  6.6094   4
  -7  11  -3 14.8499  9.8571   3
   7  11   3 14.3962 10.7901   2
  -7  11  -3 22.4976  6.3064   1
  -7 -12   3 5.72080 7.43056   1
  -7 -12   3 -1.3366  7.6411   4
  -7  12   3 -5.4019  6.1585   1
   7  12  -3  1.7788 10.1208   2
  -7  12   3 -2.7212  6.0727   4
  -7  12   3 1.88157 8.50099   3
  -6 -12   3 -0.5925  6.6955   1
  -6 -12   3 1.18082 6.86779   4
  -6  12   3 2.38228 5.85239   1
  -6  12   3 2.63769 8.12803   3
  -6  12   3 -2.4932  5.6757   4
   6  12  -3 10.0086  9.8833   2
  -5 -12   3 4.00757 5.93216   1
  -5 -12   3 4.52716 5.93509   4
  -5  12   3 2.90604 5.45109   1
   5  12  -3 0.42255 7.42567   2
  -5  12   3 0.90223 7.02616   3
  -5  12   3 14.2737  5.5443   4
  -4 -12   3 -4.4848  5.7866   1
  -4 -12   3 1.00509 5.93434   4
  -4  12   3 0.26665 5.19044   4
   4  12  -3 -0.5813  4.7579   1
  -4  12   3 -12.259   4.930   1
   4  12  -3 -0.7588  7.1975   2
   3 -12  -3 39.3399  4.5958   1
   3 -12  -3 43.3352  4.2139   4
  -3 -12   3 37.9516  6.2707   4
  -3 -12   3 34.5440  5.8911   1
  -3  12   3 38.0340  5.9651   1
   3  12  -3 43.9906  5.8440   1
  -3  12   3 42.9343  5.3159   4
   3  12  -3 36.1861  5.6827   4
  -3  12   3 38.0063  5.6544   4
   2 -12  -3 94.8242  6.1733   1
  -2 -12   3 83.5219  6.8136   1
  -2 -12   3 96.1917  7.0958   4
   2 -12  -3 90.9034  5.8459   4
  -2  12   3 89.2204  6.8171   1
   2  12  -3 86.5922  7.0335   1
  -2  12   3 83.6911  6.5954   4
   2  12  -3 73.8237  6.6023   4
  -2  12   3 102.677   6.736   4
   1 -12  -3 598.731  18.270   1
  -1 -12   3 631.348  18.626   1
  -1 -12   3 624.188  19.352   4
   1 -12  -3 593.147  18.900   4
   1  12  -3 598.341  18.328   1
   1  12  -3 623.250  19.474   4
   1  12  -3 611.988  18.831   1
  -1  12   3 629.327  19.417   4
  -1  12   3 622.424  18.881   1
   0 -12   3 24.3615  4.4664   4
   0 -12  -3 28.2652  5.1508   1
   0 -12   3 20.0809  4.8093   1
   0 -12  -3 16.3059  4.9229   4
   0  12  -3 23.6508  4.7210   4
   0  12   3 27.1626  5.3911   1
   0  12  -3 22.0828  4.8679   1
   0  12   3 25.7923  4.7441   4
   1 -12   3 3.11801 4.15029   1
  -1 -12  -3 -4.2825  4.1993   4
   1 -12   3 -0.9439  3.8663   4
  -1 -12  -3 -4.1490  4.5235   1
  -1  12  -3 6.06754 4.71217   4
  -1  12  -3 2.54002 4.80787   1
  -1  12  -3 -0.0686  4.9301   3
   1  12   3 4.63002 4.66029   4
   1  12   3 0.24830 4.75039   1
  -2 -12  -3 142.042   9.011   4
  -2 -12  -3 117.499   7.800   1
   2 -12   3 132.313   7.761   4
   2 -12   3 137.053   6.817   1
  -2  12  -3 128.543   8.177   4
  -2  12  -3 112.248   7.671   1
   2  12   3 124.649   8.084   1
   2  12   3 153.332   9.842   4
  -2  12  -3 133.344   9.192   3
  -2  12  -3 134.723   8.316   4
   3 -12   3 136.410   6.721   1
   3 -12   3 138.346   7.373   4
  -3 -12  -3 135.127   8.756   1
  -3 -12  -3 136.895   9.525   4
  -3  12  -3 139.326   9.235   4
   3  12   3 131.993   8.434   1
  -3  12  -3 122.285   8.287   1
  -3  12  -3 149.563   8.989   4
   3  12   3 156.519   8.771   4
  -3  12  -3 140.591  10.235   3
   3  12   3 126.730   9.352   2
  -4 -12  -3 194.665  10.761   4
  -4 -12  -3 162.404   9.757   1
   4  12   3 182.710   8.748   1
  -4  12  -3 176.964   9.515   1
   4  12   3 171.216  11.744   2
  -4  12  -3 172.647   9.721   4
  -4  12  -3 160.151  11.415   3
  -5 -12  -3 20.5920  6.8681   4
  -5 -12  -3 31.4095  7.2190   1
   5  12   3 33.2529  8.8452   2
  -5  12  -3 26.7010  6.1794   4
  -5  12  -3 24.6911  8.5566   3
  -5  12  -3 38.0424  6.5985   1
  -6 -12  -3 -11.809   6.735   1
  -6 -12  -3 0.07337 7.05794   4
  -6  12  -3 17.7758  9.3243   3
  -6  12  -3 5.88866 5.95031   1
  -6  12  -3 3.28733 5.96209   4
   6  12   3 -0.0065  9.2588   2
  -7 -12  -3 3.82423 8.25151   4
  -7 -12  -3 2.32009 7.95368   1
  -7  12  -3 4.21627 6.22572   1
   7  12   3 -0.4026 10.5871   2
  -7  12  -3  7.9270 10.1460   3
  -7  12  -3 14.7717  6.6448   4
  -7 -13   3 1.26573 7.77353   4
  -7 -13   3 7.09071 7.68829   1
  -7  13   3 6.02971 6.63768   1
   7  13  -3 11.1318 11.6749   2
  -7  13   3 3.16466 6.62631   4
  -6 -13   3 -4.0117  7.0729   1
  -6 -13   3 -3.3139  7.0856   4
   6  13  -3 -9.1045  9.5115   2
  -6  13   3 13.0919  6.5079   1
  -6  13   3 2.79992 6.15986   4
  -5 -13   3 18.1472  6.7879   1
  -5 -13   3 21.2393  6.8891   4
   5  13  -3 14.7445  8.8785   2
  -5  13   3 19.0488  5.8468   4
  -5  13   3 21.6345  6.2536   1
  -4 -13   3 88.5276  8.0374   1
  -4 -13   3 84.4962  8.3141   4
   4  13  -3 75.0795  9.0547   2
   4  13  -3 96.5758  6.9218   1
  -4  13   3 96.1312  7.4982   4
  -4  13   3 92.2273  7.6260   1
  -3 -13   3 115.242   8.451   4
   3 -13  -3 120.921   7.078   1
  -3 -13   3 132.907   8.695   1
  -3  13   3 118.735   8.097   4
  -3  13   3 115.858   8.093   1
   3  13  -3 115.595   7.856   1
   3  13  -3 122.139   7.997   4
   2 -13  -3 23.4819  4.6684   4
  -2 -13   3 30.8742  6.0248   1
  -2 -13   3 29.8516  6.0120   4
   2 -13  -3 27.1166  5.1578   1
  -2  13   3 17.7594  5.6600   4
  -2  13   3 26.2524  5.5340   4
  -2  13   3 22.2951  5.8714   1
   2  13  -3 34.7761  5.7413   4
   2  13  -3 26.9382  5.8925   1
   1 -13  -3 41.4919  5.4029   1
  -1 -13   3 28.8969  5.6612   4
   1 -13  -3 28.1082  5.2264   4
  -1 -13   3 32.5987  5.7602   1
  -1  13   3 28.8948  5.6590   4
   1  13  -3 36.2808  5.6297   1
   1  13  -3 36.2224  5.9911   1
  -1  13   3 31.3817  5.4555   1
   1  13  -3 41.9979  5.9779   4
   0 -13   3 25.3314  5.1704   4
   0 -13   3 20.9918  5.2113   1
   0 -13  -3 10.2018  5.1188   1
   0 -13  -3 17.0416  5.1580   4
   0  13  -3 17.7588  5.4132   4
   0  13   3 15.9507  5.5575   1
   0  13  -3 26.0262  5.2977   1
   0  13   3 25.4447  4.8783   4
  -1 -13  -3 -8.8835  4.9190   1
   1 -13   3 -4.0706  4.5609   1
  -1 -13  -3 1.10571 5.08831   4
   1 -13   3 -3.1384  4.1550   4
  -1  13  -3 15.5360  5.5499   1
  -1  13  -3 -7.3919  4.9268   4
  -1  13  -3 -3.6424  5.8577   3
   1  13   3 3.18037 5.26261   1
   1  13   3 -6.7042  4.7665   4
   2 -13   3 15.0745  4.7187   1
   2 -13   3 0.44799 4.14743   4
  -2 -13  -3 10.4089  5.1430   1
  -2 -13  -3 2.42658 5.60122   4
  -2  13  -3 6.97602 5.20799   4
  -2  13  -3 7.67977 5.53023   1
  -2  13  -3 9.18083 6.62721   3
   2  13   3 -1.1084  5.2173   1
  -2  13  -3 2.03936 4.67183   4
   2  13   3 2.08077 5.09042   4
  -3 -13  -3 -2.6612  5.7750   4
  -3 -13  -3 0.78735 5.72656   1
   3 -13   3 -8.0766  3.9204   1
  -3  13  -3 -1.9205  5.4787   4
   3  13   3 -1.5806  4.9306   4
  -3  13  -3 6.29955 7.19980   3
  -3  13  -3 -0.9651  5.4235   1
   3  13   3 5.21157 5.55700   1
  -4 -13  -3 0.40129 5.97583   1
  -4 -13  -3 4.48350 6.58206   4
  -4  13  -3 13.7183  7.3230   3
  -4  13  -3 14.3326  5.9255   1
   4  13   3 -6.3083  7.0641   2
  -4  13  -3 3.31600 5.53099   4
  -5 -13  -3 46.5271  8.1437   4
  -5 -13  -3 38.4444  7.6333   1
  -5  13  -3 33.3966  6.5374   1
   5  13   3 45.9611  9.3849   2
  -5  13  -3 31.7466  9.1126   3
  -5  13  -3 38.7496  6.6152   4
  -6 -13  -3 -3.3256  6.9403   1
  -6 -13  -3 14.0196  7.9504   4
   6  13   3 4.23995 9.35050   2
  -6  13  -3 3.49493 9.42128   3
  -6  13  -3 2.68547 6.41292   1
  -6  13  -3 14.5616  6.7361   4
  -7 -13  -3 -0.5772  7.8343   1
  -7 -13  -3 12.0722  8.4647   4
   7  13   3 -17.658  10.509   2
  -7  13  -3 1.19696 6.99572   1
  -7  13  -3 -1.0795 10.2199   3
  -7  13  -3 -2.6288  7.1636   4
  -7 -14   3 4.11055 8.77320   1
  -7 -14   3 -8.6134  8.4803   4
  -7  14   3 3.41862 7.17452   4
   7  14  -3 -3.0503 11.2959   2
  -7  14   3 6.30736 7.13456   1
  -6 -14   3 4.03463 7.84658   1
  -6 -14   3 -4.8682  7.4461   4
   6  14  -3  7.7429 10.1576   2
  -6  14   3 -4.2915  6.4600   4
  -6  14   3 2.79922 6.66534   1
  -5 -14   3 1.82061 6.62984   4
  -5 -14   3 -4.4991  7.1324   1
  -5  14   3 5.11399 6.66109   1
   5  14  -3 -12.415   8.426   2
  -5  14   3 4.22631 6.30142   4
  -4 -14   3 9.76758 6.47407   1
  -4 -14   3 0.16843 6.11171   4
   4  14  -3 -1.3683  6.8600   2
  -4  14   3 4.24981 5.80660   4
   4  14  -3 -2.8899  5.2035   1
  -4  14   3 11.5849  6.0405   1
  -3 -14   3 71.1474  7.6940   4
  -3 -14   3 86.5965  7.9424   1
   3 -14  -3 83.7050  6.4230   1
   3  14  -3 76.8838  7.4816   4
   3  14  -3 65.6694  7.2107   1
  -3  14   3 83.2169  7.7055   1
  -3  14   3 67.9740  7.3095   4
   2 -14  -3 82.6007  6.9000   1
  -2 -14   3 90.0225  7.8468   4
   2 -14  -3 101.109   6.786   4
  -2 -14   3 97.4812  8.0394   1
  -2  14   3 93.9951  7.9510   1
  -2  14   3 73.9451  7.5894   4
   2  14  -3 101.735   7.883   4
   2  14  -3 94.8782  7.9101   1
  -1 -14   3 113.458   8.197   1
   1 -14  -3 120.809   7.731   4
   1 -14  -3 114.919   7.664   1
  -1 -14   3 112.063   8.052   4
   1  14  -3 110.401   7.974   1
   1  14  -3 118.464   8.312   4
  -1  14   3 118.652   8.315   4
  -1  14   3 113.677   8.423   1
   1  14  -3 94.5417  7.6813   1
   0 -14  -3 177.080   9.949   4
   0 -14   3 173.982   9.726   4
   0 -14  -3 182.920   9.682   1
   0 -14   3 174.241   9.397   1
   0  14   3 178.856  10.893   4
   0  14  -3 173.212  10.277   4
   0  14   3 153.011  10.240   1
   0  14  -3 175.190   9.825   1
   0  14  -3 162.991   9.986   1
  -1 -14  -3 0.67447 4.91874   1
   1 -14   3 6.28536 4.67454   4
   1 -14   3 1.49420 4.91934   1
  -1 -14  -3 1.55756 5.61066   4
  -1  14  -3 6.10923 5.74973   1
   1  14   3 2.16521 5.46575   4
   1  14   3 -4.9832  5.5243   1
  -1  14  -3 -9.4754  5.1630   4
  -2 -14  -3 52.1994  7.2669   4
   2 -14   3 60.0472  5.9019   4
  -2 -14  -3 65.6951  7.4038   1
   2 -14   3 54.5113  6.1516   1
   2  14   3 49.8080  6.6847   1
  -2  14  -3 59.1119  7.2991   4
  -2  14  -3 54.8835  7.8141   3
  -2  14  -3 54.3701  6.9823   1
   2  14   3 73.5959  6.9470   4
  -3 -14  -3 20.6212  6.7702   4
  -3 -14  -3 36.4125  6.8765   1
  -3  14  -3 34.4033  6.7443   4
  -3  14  -3 22.1321  6.5067   1
   3  14   3 25.8025  6.3924   1
  -3  14  -3 35.1956  8.4591   3
   3  14   3 33.7244  5.8263   4
  -4 -14  -3 43.8241  7.5615   1
  -4 -14  -3 27.7328  7.7388   4
   4  14   3 20.2276  7.5481   2
  -4  14  -3 37.2059  7.0366   1
  -4  14  -3 32.6394  6.7288   4
  -4  14  -3 41.4561  9.0931   3
  -5 -14  -3 44.0689  8.6010   1
  -5 -14  -3 37.7354  8.4406   4
  -5  14  -3 45.7083  7.7002   1
  -5  14  -3 60.1409  7.9114   4
   5  14   3 59.4675  9.9722   2
  -5  14  -3 56.4752 10.2817   3
  -6 -14  -3 20.0818  8.0428   1
  -6 -14  -3 31.5556  8.7541   4
  -6  14  -3 30.0911 10.1093   3
  -6  14  -3 23.4333  7.2175   1
   6  14   3 18.7080 10.0381   2
  -6  14  -3 19.0675  7.3892   4
  -6 -15   3 -1.0263  7.9709   4
  -6 -15   3 -1.1626  7.5537   1
  -6  15   3 4.89855 7.17391   4
   6  15  -3  1.6781 10.3895   2
  -6  15   3 8.43856 7.35047   1
  -5 -15   3 -10.363   7.343   4
  -5 -15   3 4.58397 7.41996   1
  -5  15   3 -4.6346  6.6039   1
  -5  15   3 0.60642 6.81844   4
   5  15  -3 -3.5590  9.1935   2
  -4 -15   3 25.3610  7.4239   4
  -4 -15   3 44.0782  8.2143   1
  -4  15   3 45.4867  7.7161   1
  -4  15   3 43.9004  7.2240   4
  -3 -15   3 15.4096  6.7755   1
  -3 -15   3 6.02106 6.43429   4
  -3  15   3 21.4770  7.0649   1
   3  15  -3 16.8247  6.2714   1
  -3  15   3 18.3829  6.5918   4
   2 -15  -3 5.20149 4.87746   4
   2 -15  -3 7.58358 5.12676   1
  -2 -15   3 1.26870 6.20013   4
  -2 -15   3 11.5400  6.4314   1
  -2  15   3 8.98822 5.97556   4
   2  15  -3 15.1555  6.2772   1
  -2  15   3 13.4625  6.3875   1
   2  15  -3 13.5332  5.9842   4
  -1 -15   3 69.1893  7.4756   1
  -1 -15   3 57.8366  7.3290   4
   1 -15  -3 72.2108  6.9111   1
   1 -15  -3 76.3815  7.1289   4
  -1  15   3 70.9957  7.4225   4
   1  15  -3 75.9075  8.0413   1
  -1  15   3 73.3336  7.7424   1
   1  15  -3 71.4796  7.6032   4
   0 -15  -3 51.6623  7.0296   1
   0 -15   3 46.1472  6.5878   4
   0 -15   3 53.8393  6.7369   1
   0 -15  -3 55.7412  6.9416   4
   0  15  -3 49.9067  7.3979   1
   0  15   3 41.4213  6.9196   4
   0  15  -3 46.1483  6.7312   4
   0  15   3 48.6118  7.2745   1
   0  15  -3 52.1668  7.5805   1
  -1 -15  -3 15.4235  6.1876   4
   1 -15   3 17.7391  5.7035   1
   1 -15   3 13.2110  5.6204   4
  -1 -15  -3 10.4805  6.1690   1
  -1  15  -3 10.6788  6.0385   4
   1  15   3 18.1662  6.1835   4
   1  15   3 9.48322 6.30359   1
  -1  15  -3 17.6784  6.5744   1
  -2 -15  -3 108.113   8.873   4
  -2 -15  -3 95.3654  8.6468   1
   2 -15   3 118.774   7.716   1
  -2  15  -3 110.431   8.707   4
   2  15   3 98.3873  8.1045   1
  -2  15  -3 92.2942  9.7268   3
   2  15   3 103.724   8.432   4
  -2  15  -3 90.0191  8.4294   1
  -3 -15  -3 102.560   8.865   1
  -3 -15  -3 83.0282  8.6897   4
   3  15   3 98.7621  8.3623   1
  -3  15  -3 111.318   9.949   3
  -3  15  -3 80.6167  8.3192   4
  -3  15  -3 90.0877  8.3339   1
  -4 -15  -3 -5.4278  6.9325   1
  -4 -15  -3 -4.4610  7.4473   4
  -4  15  -3 -4.4835  6.5294   1
  -4  15  -3 0.14896 6.36566   4
  -4  15  -3 -2.3274  8.4388   3
   4  15   3 6.93339 7.94093   2
  -5 -15  -3 -5.7907  7.3995   1
  -5 -15  -3 9.71950 7.66761   4
  -5  15  -3 7.98366 9.52552   3
   5  15   3 5.83793 8.71345   2
  -5  15  -3 7.82075 6.75305   4
  -5  15  -3 11.0966  7.0006   1
  -6 -15  -3 2.60097 8.51126   4
  -6 -15  -3 -3.5628  8.6246   1
  -6  15  -3 13.0899  7.5663   1
  -6  15  -3 17.7359  7.5045   4
  -6  15  -3  7.3927 10.5171   3
   6  15   3 11.9830  9.9215   2
  -6 -16   3 4.52222 8.20011   4
  -6 -16   3 1.10622 8.21245   1
   6  16  -3 -13.993  10.027   2
  -6  16   3 1.09627 7.73634   4
  -6  16   3 -11.624   7.543   1
  -5 -16   3 35.7761  8.7613   4
  -5 -16   3 33.7970  9.0821   1
  -5  16   3 39.6973  8.1109   1
  -5  16   3 31.1325  7.5989   4
   5  16  -3 22.7363 10.1122   2
  -4 -16   3 8.88838 7.43261   1
  -4 -16   3 8.51975 7.36274   4
  -4  16   3 12.2191  6.9283   4
  -4  16   3 5.30980 6.93359   1
  -3 -16   3 9.80908 7.00480   4
  -3 -16   3 12.3663  7.0947   1
   3  16  -3 3.73086 6.07260   1
  -3  16   3 0.96518 6.73239   1
  -3  16   3 2.43659 6.66979   4
  -2 -16   3 4.53236 6.63449   1
  -2 -16   3 7.98657 6.39215   4
   2 -16  -3 6.25149 5.77001   1
  -2  16   3 -4.8087  6.3613   1
   2  16  -3 -5.3367  5.8903   4
  -2  16   3 -0.8553  6.0383   4
   2  16  -3 -2.2785  6.1975   1
   1 -16  -3 8.56733 5.81781   1
   1 -16  -3 -0.3718  5.6812   4
  -1 -16   3 -1.1255  5.6431   1
  -1 -16   3 7.07793 6.16047   4
   1  16  -3 7.48846 6.26938   4
  -1  16   3 -9.6410  5.9177   4
   1  16  -3 -9.2548  6.3108   1
  -1  16   3 -7.6096  5.8002   1
   0 -16  -3 -1.5980  5.5178   1
   0 -16   3 -0.5308  5.7781   4
   0 -16  -3 -0.8548  5.6619   4
   0 -16   3 4.86512 6.20910   1
   0  16  -3 1.66718 6.45363   1
   0  16  -3 -5.6414  6.0995   4
   0  16   3 -2.4708  6.1471   4
   0  16   3 6.94164 6.02053   1
   0  16  -3 3.76464 6.04488   1
   1 -16   3 46.1245  6.3992   4
  -1 -16  -3 36.4975  7.2565   1
   1 -16   3 59.5762  7.1977   1
  -1 -16  -3 48.2217  7.3601   4
   1  16   3 44.8038  7.4306   4
  -1  16  -3 46.3792  7.3541   4
  -1  16  -3 45.1417  8.0653   1
  -1  16  -3 62.9264  7.9961   1
   1  16   3 50.6353  7.7755   1
   2 -16   3 0.77654 5.28301   1
  -2 -16  -3 -1.4147  6.6528   1
  -2 -16  -3 12.0923  6.7253   4
  -2  16  -3 7.78574 6.53612   1
  -2  16  -3 -3.0244  6.0169   4
   2  16   3 3.08232 6.05062   1
   2  16   3 1.36564 6.14032   4
  -3 -16  -3 -6.7818  6.9273   4
  -3 -16  -3 -4.5222  6.8253   1
  -3  16  -3 -0.6597  8.3431   3
  -3  16  -3 9.90354 7.21252   1
  -3  16  -3 6.50806 6.84541   4
   3  16   3 -1.2745  6.1928   1
  -4 -16  -3 2.65977 7.43909   1
  -4 -16  -3 16.7701  7.9228   4
   4  16   3 1.91038 8.10382   2
  -4  16  -3 10.7208  7.1519   4
  -4  16  -3 7.70955 9.27394   3
  -4  16  -3 0.92511 6.84979   1
  -5 -16  -3 0.14994 8.48262   1
  -5 -16  -3 -6.0600  8.2458   4
   5  16   3 17.4925  9.1300   2
  -5  16  -3 7.54204 7.29485   4
  -5  16  -3 15.6805  7.6274   1
  -5  16  -3 -3.8580  9.7987   3
  -6 -16  -3 -7.4204  8.9945   1
  -6 -16  -3 -6.9926  8.2550   4
  -6  16  -3 6.25824 7.83651   4
  -6  16  -3 -11.475  10.580   3
  -6  16  -3 -1.9676  7.3448   1
   6  16   3 -11.925   9.886   2
  -6 -17   3 11.2590  8.9892   1
  -6 -17   3 -1.7978  9.1163   4
  -6  17   3 12.1528  8.4869   4
  -6  17   3 6.25172 8.42766   1
   6  17  -3  2.7731 10.8908   2
  -5 -17   3 -1.7792  7.7535   4
  -5 -17   3 13.8388  8.6151   1
  -5  17   3 2.08782 7.51154   4
  -5  17   3 -1.6103  7.8188   1
   5  17  -3  5.2659 10.1110   2
  -4 -17   3 57.5017  9.1044   1
  -4 -17   3 51.6456  8.9533   4
  -4  17   3 56.2596  9.0166   1
  -4  17   3 49.5697  8.0890   4
  -3 -17   3 71.5138  8.8726   4
  -3 -17   3 68.9135  8.8524   1
  -3  17   3 81.2294  8.9891   1
  -3  17   3 62.9688  8.2628   4
   3  17  -3 59.9130  8.0133   1
  -2 -17   3 14.9948  7.1626   4
  -2 -17   3 8.93572 7.12063   1
   2 -17  -3 19.1327  6.5040   1
   2  17  -3 17.5445  6.7105   4
   2  17  -3 6.27272 6.73916   1
  -2  17   3 19.0877  7.0363   4
  -2  17   3 29.4154  7.6286   1
  -1 -17   3 46.6666  7.7092   1
   1 -17  -3 51.8296  7.1983   4
   1 -17  -3 33.7303  7.1710   1
  -1 -17   3 49.5811  7.5479   4
  -1  17   3 45.5973  8.0928   1
   1  17  -3 44.8388  8.0315   1
   1  17  -3 59.0101  7.8484   4
  -1  17   3 49.3947  7.8489   4
   0 -17  -3 -0.4829  6.4397   1
   0 -17   3 8.74107 6.30306   4
   0 -17   3 2.83487 6.22875   1
   0 -17  -3 1.29413 6.18048   4
   0  17   3 10.2915  7.1223   1
   0  17  -3 1.30757 6.89625   1
   0  17   3 8.66632 6.78184   4
   0  17  -3 0.02232 5.67124   4
   0  17  -3 1.35593 6.97975   1
  -1 -17  -3 -2.1444  6.6436   1
  -1 -17  -3 -0.9921  6.4574   4
   1 -17   3 9.48567 6.48850   1
   1 -17   3 1.19200 5.58198   4
  -1  17  -3 0.73543 7.16935   1
  -1  17  -3 8.97258 7.10833   1
   1  17   3 -8.6315  6.7087   1
   1  17   3 1.16199 6.34339   4
  -1  17  -3 0.67703 6.56709   4
  -2 -17  -3 -5.4705  7.0023   1
   2 -17   3 -5.9192  5.7365   1
  -2 -17  -3 -1.5287  6.2650   4
  -2  17  -3 -8.7389  7.2556   1
  -2  17  -3 -5.6031  6.8959   1
   2  17   3 -4.2200  5.9446   4
  -2  17  -3 1.04897 6.51124   4
   2  17   3 -0.7572  6.6339   1
  -3 -17  -3 -8.8507  7.2763   1
  -3 -17  -3 -4.7545  7.2989   4
  -3  17  -3 13.8981  7.4745   1
  -3  17  -3 8.64685 8.94390   3
  -3  17  -3 -0.2140  6.7424   4
   3  17   3 -2.3659  6.4696   1
  -4 -17  -3 32.6200  8.4955   4
  -4 -17  -3 31.7852  9.1334   1
   4  17   3 21.0967  9.1957   2
  -4  17  -3 28.0242  8.4140   1
  -4  17  -3 15.3521  9.9925   3
  -4  17  -3 24.9953  7.8941   4
  -5 -17  -3 33.5064  9.6028   4
  -5 -17  -3 22.9381  9.1589   1
  -5  17  -3 19.8315  8.1931   4
   5  17   3 43.3165 10.4234   2
  -5  17  -3 33.7254  8.5857   1
  -5  17  -3 45.9682 10.7247   3
  -6 -17  -3 -3.4488  9.2915   1
  -6 -17  -3 2.10361 8.84115   4
  -6  17  -3  3.5971 11.0524   3
   6  17   3 13.0221 10.6826   2
  -6  17  -3 13.0211  8.0935   4
  -6  17  -3 17.5645  9.1528   1
  -6  17  -3 -0.9200  8.5059   1
  -5 -18   3 -2.8842  8.2906   4
  -5 -18   3 -9.5354  8.7568   1
   5  18  -3  5.6899 10.4585   2
  -5  18   3 13.3433  8.6428   1
  -5  18   3 -4.3770  7.8825   4
  -4 -18   3 0.41456 7.94212   4
  -4 -18   3 8.17681 8.46422   1
  -4  18   3 19.0158  8.0867   4
  -4  18   3 7.16177 8.28891   1
  -3 -18   3 2.69525 7.90298   1
  -3 -18   3 7.51615 7.59954   4
   3  18  -3 -6.4591  7.1497   1
  -3  18   3 14.2023  7.5456   4
  -3  18   3 4.46332 7.62112   1
   2 -18  -3 -5.8527  6.3773   1
  -2 -18   3 -10.099   6.915   4
  -2 -18   3 -0.1951  7.3462   1
   2  18  -3 -6.6952  6.6204   4
   2  18  -3 0.55488 6.84726   1
  -2  18   3 11.9132  7.2669   4
  -2  18   3 9.02582 7.66041   1
  -1 -18   3 14.3866  7.0601   4
   1 -18  -3 4.63429 6.54796   1
  -1 -18   3 19.5339  7.5363   1
  -1  18   3 -2.3155  7.5189   1
   1  18  -3 -1.8681  6.8992   4
   1  18  -3 4.57281 7.49450   1
  -1  18   3 4.99322 7.22401   4
   0 -18   3 5.56097 6.87855   1
   0 -18  -3 3.27869 6.51400   4
   0 -18  -3 -5.8660  6.6419   1
   0 -18   3 -4.3999  6.6028   4
   0  18  -3 -3.7030  7.5644   1
   0  18   3 2.26226 7.11461   4
   0  18   3 -9.6694  6.3846   1
   0  18  -3 10.8218  6.9840   4
  -1 -18  -3 2.22062 6.94681   4
   1 -18   3 -2.0260  6.5479   1
  -1 -18  -3 9.24488 7.46769   1
   1  18   3 -5.3395  7.1413   1
  -1  18  -3 -1.8837  7.1523   1
   1  18   3 -0.8783  6.5582   4
  -1  18  -3 -6.9525  6.6012   1
  -1  18  -3 9.14849 7.26830   4
  -2 -18  -3 -6.3732  7.4631   1
   2 -18   3 3.24120 6.08695   1
  -2 -18  -3 1.84565 7.44083   4
   2  18   3 2.97350 6.67440   1
  -2  18  -3 14.0127  8.1663   1
   2  18   3 -1.3748  6.5505   4
  -2  18  -3 -5.7523  7.5349   1
  -2  18  -3 0.79142 7.06180   4
  -3 -18  -3 2.10718 7.68814   4
  -3 -18  -3 10.3881  8.1462   1
  -3  18  -3 -4.9907  7.6653   1
  -3  18  -3 2.29158 7.27118   4
   3  18   3 5.33128 7.01849   1
  -3  18  -3 18.3300  8.9531   1
  -4 -18  -3 7.56705 8.85985   4
  -4 -18  -3 -1.1372  8.8807   1
   4  18   3 2.70750 8.98202   2
  -4  18  -3 14.1711  8.0334   4
  -4  18  -3 19.4049 10.2190   3
  -4  18  -3 3.01475 7.93305   1
  -4  18  -3 6.43641 8.40453   1
  -5 -18  -3 7.02370 8.88547   4
  -5 -18  -3 -0.3800  9.1241   1
   5  18   3 11.1219  9.7429   2
  -5  18  -3 -16.706   7.690   4
  -5  18  -3 1.32899 8.99043   1
  -5  18  -3 3.21589 8.55479   1
  -5  18  -3  2.3045 10.7950   3
  -5 -19   3 39.1740 10.2251   1
  -5 -19   3 43.5756 10.0200   4
  -5  19   3 44.6520  9.4618   4
   5  19  -3 14.2069 11.1370   2
  -5  19   3 37.7932  9.7257   1
  -4 -19   3 38.5166  9.6058   1
  -4 -19   3 35.5332  9.7610   4
  -4  19   3 28.9087  8.9311   1
  -4  19   3 27.3690  8.9902   4
  -3 -19   3 25.3751  8.9859   1
  -3 -19   3 23.4079  8.4952   4
   3  19  -3 7.07211 7.60237   1
  -3  19   3 26.7969  8.8777   1
  -3  19   3 23.4711  8.3496   4
  -2 -19   3 40.5364  8.6507   4
  -2 -19   3 37.3661  9.0489   1
   2 -19  -3 55.8607  8.0910   1
  -2  19   3 47.6926  8.7194   4
  -2  19   3 30.4577  8.8045   1
   2  19  -3 32.2233  8.3121   1
   1 -19  -3 2.82230 6.91216   1
  -1 -19   3 20.7992  7.9883   1
  -1 -19   3 10.3957  7.4073   4
   1  19  -3 3.53129 7.55658   4
  -1  19   3 17.2323  7.8334   4
  -1  19   3 23.2456  8.5831   1
   1  19  -3 8.91278 7.26273   1
   0 -19  -3 3.87472 7.09610   4
   0 -19  -3 2.07775 7.12274   1
   0 -19   3 4.83405 7.28558   1
   0 -19   3 3.21701 6.84579   4
   0  19  -3 4.23508 7.55720   4
   0  19  -3 9.51996 8.25105   1
   0  19   3 19.7523  8.2715   1
   0  19   3 6.94158 7.76783   4
   1 -19   3 -3.2077  7.2036   1
  -1 -19  -3 3.51440 7.48808   4
  -1 -19  -3 -4.1890  7.6382   1
  -1  19  -3 1.54042 8.27464   1
   1  19   3 6.38670 7.27336   4
  -1  19  -3 -3.3690  7.9929   1
   1  19   3 -2.3751  7.4769   1
  -1  19  -3 5.16648 7.54436   4
  -2 -19  -3 43.1072  8.6500   4
   2 -19   3 26.1864  7.6104   1
  -2 -19  -3 33.3093  8.9422   1
  -2  19  -3 33.5650  8.5515   4
  -2  19  -3 41.7574  8.7867   1
   2  19   3 32.6289  8.1625   1
  -2  19  -3 36.8740  9.1381   1
  -3 -19  -3 -8.8785  8.5003   4
  -3 -19  -3 5.22181 8.64482   1
  -3  19  -3 1.66236 8.96554   1
  -3  19  -3 5.59470 7.68596   4
   3  19   3 -11.193   7.650   1
  -3  19  -3 -10.085   8.419   1
  -4 -19  -3 1.57355 9.16621   4
  -4 -19  -3 4.41577 9.56394   1
  -4  19  -3 0.72807 8.84706   1
  -4  19  -3 19.5825  9.5777   1
   4  19   3 0.98972 9.14716   2
  -4  19  -3 15.3956  8.7921   4
  -5 -19  -3 21.0813 10.4168   1
  -5 -19  -3 8.84978 9.38375   4
  -5  19  -3 -0.4972  8.3830   4
   5  19   3  8.5307 10.0796   2
  -5  19  -3 14.4345  9.5294   1
  -5  19  -3 4.53749 8.93319   1
  -5 -20   3 11.0969  9.7248   4
  -5 -20   3 11.8758 10.7935   1
  -5  20   3 14.4726  9.4638   4
   5  20  -3 19.3636 11.5575   2
  -5  20   3 7.85698 9.46969   1
  -4 -20   3 5.24135 9.42469   1
  -4 -20   3 -0.3866  8.7317   4
  -4  20   3 -1.6707  9.5635   1
  -4  20   3 8.15546 8.98595   4
  -3 -20   3 24.6811  9.1772   4
  -3 -20   3 33.0320  9.4887   1
  -3  20   3 12.9824  9.6964   1
   3  20  -3 23.9139  8.2640   1
  -3  20   3 37.8062  9.1607   4
  -2 -20   3 7.82354 8.10903   4
  -2 -20   3 4.82283 8.44772   1
  -2  20   3 1.77183 8.28401   4
   2  20  -3 -0.3586  8.0504   1
  -2  20   3 6.67152 8.65664   1
   1 -20  -3 1.90801 7.32879   1
  -1 -20   3 0.26061 7.90537   1
  -1 -20   3 -1.9585  7.5196   4
   1  20  -3 -8.7842  7.5013   4
  -1  20   3 -9.6932  8.2981   1
   1  20  -3 9.87136 8.43351   1
  -1  20   3 -0.0485  8.1066   4
   0 -20  -3 21.8914  7.9304   1
   0 -20   3 1.66739 7.46416   1
   0  20  -3 -7.5068  7.5985   4
   0  20  -3 0.98432 8.63062   1
   0  20   3 4.49279 8.01442   4
   0  20   3 4.14715 8.59369   1
   1 -20   3 -2.0016  7.6382   1
  -1 -20  -3 7.09931 7.99185   4
  -1 -20  -3 7.31845 8.33668   1
  -1  20  -3 -2.1126  8.0610   1
   1  20   3 9.80022 7.78233   4
  -1  20  -3 19.3733  8.2897   4
   1  20   3 5.73836 8.26870   1
  -2 -20  -3 -2.3464  8.0000   4
  -2 -20  -3 0.91139 8.66604   1
  -2  20  -3 -10.777   7.736   4
  -2  20  -3 8.83283 8.87327   1
  -2  20  -3 -6.7962  8.2750   1
   2  20   3 8.24794 8.05361   1
  -3 -20  -3 17.6198  8.9140   4
  -3 -20  -3 11.2618  9.5337   1
  -3  20  -3 1.33450 9.00771   1
   3  20   3 14.4610  8.2686   1
  -3  20  -3 16.0742  8.9623   1
  -3  20  -3 17.0918  9.1701   4
  -4 -20  -3 2.10319 9.68838   4
  -4 -20  -3 3.19706 9.63939   1
   4  20   3 6.99148 9.63300   2
  -4  20  -3 1.45627 9.83633   1
  -4  20  -3 4.69878 8.30149   4
  -4  20  -3 24.8517  9.9047   1
  -4 -21   3 1.20798 9.46335   4
  -4 -21   3  6.0568 10.3099   1
  -4  21   3 -5.0653  8.8526   4
  -4  21   3 11.4385 10.0296   1
  -3 -21   3 8.98217 8.83288   1
  -3 -21   3 16.1918  9.4027   4
  -3  21   3 14.8494  9.7089   4
  -3  21   3 22.5662 10.0494   1
   3  21  -3 21.9586  8.6936   1
  -2 -21   3 -11.932   8.149   4
  -2 -21   3 4.87564 9.04447   1
   2  21  -3 5.56660 8.35785   1
  -2  21   3 11.3609  9.0806   4
  -2  21   3 -8.7654  9.0703   1
   1 -21  -3 32.8274  9.0034   1
  -1 -21   3 56.3739  9.7786   1
  -1 -21   3 12.0057  8.6471   4
  -1  21   3 28.9771  9.5984   1
  -1  21   3 20.9713  9.0327   4
   1  21  -3 35.7976  9.5076   1
   1  21  -3 31.5941  8.8935   4
   0 -21  -3 -9.3573  8.3091   1
   0 -21   3 10.5719  8.1542   1
   0  21  -3 -16.416   7.790   1
   0  21   3 11.8112  9.3224   1
   0  21   3 0.71805 7.78777   4
   0  21  -3 -8.3741  7.8984   4
  -1 -21  -3 -4.4010  8.5376   1
  -1 -21  -3 6.28145 8.27580   4
   1 -21   3 4.08221 8.10624   1
   1  21   3 -1.5432  7.8696   4
  -1  21  -3 5.86353 8.33546   4
   1  21   3 3.09572 8.59266   1
  -1  21  -3 3.06492 9.30021   1
  -2 -21  -3 -3.7330  8.4719   4
  -2 -21  -3 2.89695 9.03286   1
  -2  21  -3 -8.6175  9.4103   1
   2  21   3 -3.5930  8.1177   1
  -2  21  -3 -2.5706  8.2125   4
  -3 -21  -3 -8.8308  8.9205   4
  -3 -21  -3 19.0342 10.2696   1
  -3  21  -3 24.3090  9.0989   4
  -3  21  -3 15.7646  9.9389   1
   3  21   3 32.7238  9.4948   1
  -3  21  -3 28.7674 10.2845   1
  -4 -21  -3 14.6673 10.8335   1
  -4 -21  -3 12.8433  9.8655   4
   4  21   3 33.2931 11.2900   2
  -4  21  -3 -0.1410  9.7799   1
  -4  21  -3 14.6771  9.5083   4
  -4  21  -3 36.4591 10.7507   1
  -3 -22   3 10.1416 10.0615   4
  -3 -22   3  7.4849 10.3659   1
   3  22  -3 3.30282 9.03376   1
  -3  22   3 -9.3859 10.2890   1
  -3  22   3 7.93272 9.45201   4
  -2 -22   3 3.78529 9.46593   1
  -2 -22   3 3.60324 9.19884   4
  -2  22   3 7.87475 9.83284   4
   2  22  -3 0.13047 8.70238   1
  -2  22   3  6.9423 10.0532   1
  -1 -22   3 0.66041 8.74953   1
   1 -22  -3 -2.9111  8.5207   1
  -1  22   3 4.29285 9.45880   1
  -1  22   3 9.66887 8.59799   4
   1  22  -3 -2.4780  8.8951   1
   0 -22  -3 30.4017  9.3221   1
   0 -22   3 24.8777  9.0017   1
   0  22   3 13.7832  9.7416   1
   0  22   3 22.4955  9.0505   4
   0  22  -3 30.9566  9.5872   4
   0  22  -3 32.2448 10.3002   1
  -1 -22  -3 49.1994 10.0587   1
   1 -22   3 50.2002  9.6759   1
  -1  22  -3 37.3814  9.7733   4
  -1  22  -3 53.7157 11.2051   1
   1  22   3 46.3593 10.0372   1
  -2 -22  -3 11.6381  9.9065   1
  -2 -22  -3 24.6082  9.8413   4
   2  22   3 30.9948  9.5931   1
  -2  22  -3 21.1122  9.4622   4
  -2  22  -3 22.1105 10.5811   1
  -3 -22  -3 -11.089   9.331   4
  -3 -22  -3  8.6045 10.3432   1
   3  22   3 15.3747  9.5288   1
  -3  22  -3 -0.4848 10.4728   1
  -3  22  -3 -3.7494  9.3800   4
  -3 -23   3  8.3440 10.5721   1
  -3 -23   3 -11.347   9.678   4
   3  23  -3 2.20071 9.54813   1
  -3  23   3 10.4836 10.8168   1
  -3  23   3 3.20066 9.85133   4
  -2 -23   3 -6.6670  9.2102   4
  -2 -23   3 2.86747 9.75580   1
  -2  23   3 1.67513 9.12532   4
  -2  23   3 15.8580 10.7251   1
   2  23  -3 7.33739 9.67096   1
  -1 -23   3 5.83248 9.49318   1
   1 -23  -3 27.8327  9.5184   1
  -1  23   3 12.9503 10.5205   1
   1  23  -3 1.46349 9.72992   1
  -1  23   3 0.91638 9.29771   4
   0 -23   3 8.30904 9.06763   1
   0 -23  -3 5.95277 9.06206   1
   0  23   3 16.3160 10.2185   1
   0  23  -3  6.5558 10.1024   1
   0  23   3 15.1868  9.2535   4
   0  23  -3 1.42518 9.21190   4
   1 -23   3 7.62071 9.26495   1
  -1 -23  -3 2.43328 9.53132   1
  -1  23  -3 -2.1521  9.2790   4
  -1  23  -3 0.85562 9.33729   1
   1  23   3  0.9423 10.0297   1
  -2 -23  -3 -20.082   9.682   4
  -2 -23  -3 11.8164 10.2462   1
  -2  23  -3 3.72875 9.45475   4
   2  23   3 -14.459   9.263   1
  -2  23  -3 -6.2696 10.8704   1
   1 -24  -3 8.02660 9.76581   1
  -1 -24   3 21.6771 10.3608   1
   1  24  -3  9.1392 10.3234   1
  -1  24   3 26.8553 11.5529   1
  -1  24   3 26.2796  9.9175   4
   0 -24   3 29.1854 10.2612   1
   0 -24  -3 23.5784 10.2353   1
   0  24   3 -19.536   9.109   4
   0  24  -3 14.7335 10.8328   1
   0  24  -3  9.4058 10.0412   4
   0  24   3  9.2980 10.6532   1
  -1 -24  -3  9.8506 10.4228   1
   1  24   3  1.1022 10.0802   1
  -1  24  -3 -13.380  10.710   1
  -1  24  -3 -1.9187  9.8588   4
   8   0  -4 -2.5225 10.7945   2
   7   0  -4 40.0209  9.3590   2
  -6   0   4 41.0719  3.1248   1
   6   0  -4 49.8889  8.8129   2
  -6   0   4 51.3138  5.2342   3
  -5   0   4 180.726   5.716   1
   5   0  -4 186.464  11.498   2
  -5   0   4 187.592   5.981   1
  -5   0   4 172.159   8.183   3
   4   0  -4 423.405  15.383   2
  -4   0   4 436.606  11.440   1
  -4   0   4 435.281  12.846   3
  -4   0   4 442.480  11.295   1
  -3   0   4 115.343   4.041   1
  -3   0   4 120.795   3.909   1
   3   0  -4 106.497   6.939   2
  -3   0   4 124.143   4.899   3
  -3   0   4 119.204   3.784   4
  -2   0   4 165.114   4.600   3
  -2   0   4 121.892   4.522   4
  -2   0   4 139.892   4.479   1
   2   0  -4 123.466   5.984   2
  -2   0   4 134.126   4.528   1
  -2   0   4 135.654   4.485   4
  -1   0   4 7.31264 1.63433   1
   1   0  -4 10.8565  1.7769   2
   1   0  -4 13.0231  1.5003   4
   1   0  -4 12.9169  1.6281   1
  -1   0   4 7.91512 1.56806   4
  -1   0   4 10.8798  1.6051   4
   0   0   4 36.6324  2.3499   4
   0   0  -4 32.0957  2.1672   1
   0   0   4 39.0984  2.1291   1
  -1   0  -4 -1.3135  1.6786   1
  -1   0  -4 -4.6728  1.8532   4
   1   0   4 -1.5336  1.7060   4
   1   0   4 2.10003 1.72684   1
   1   0   4 0.18436 1.93498   2
  -2   0  -4 588.913  14.706   1
   2   0   4 591.437  16.463   2
  -2   0  -4 603.606  15.485   4
   2   0   4 505.155  14.136   1
   3   0   4 321.115  11.673   2
  -3   0  -4 322.441   9.630   4
  -3   0  -4 333.366   9.266   1
  -3   0  -4 333.251   9.105   1
  -4   0  -4 452.930  12.349   1
  -4   0  -4 437.415  12.826   4
   4   0   4 458.974  15.907   2
  -4   0  -4 448.816  12.132   1
  -5   0  -4 53.8077  3.7122   1
   5   0   4 52.2515  7.7835   2
  -5   0  -4 42.8490  4.1181   4
   6   0   4 505.392  19.785   2
  -6   0  -4 459.284  14.027   4
  -6   0  -4 432.514  12.917   1
   7   0   4 78.2315 11.3984   2
  -7   0  -4 70.9595  5.6612   4
  -8   0  -4 27.4883  5.5193   4
   8   0   4 49.0047 12.1623   2
   8  -1  -4 22.7366 11.2787   2
  -8  -1   4 18.7636  4.2723   4
   8   1  -4 19.7308 11.3145   2
  -7  -1   4 64.3821  4.3905   4
   7  -1  -4 59.9434 10.5619   2
   7   1  -4 57.5148 10.7906   2
  -6  -1   4 35.3552  3.3895   4
   6  -1  -4 46.9414  8.5480   2
  -6  -1   4 40.3671  3.5020   1
  -6  -1   4 43.8468  5.1622   3
  -6  -1   4 37.8395  3.5476   4
  -6   1   4 37.5307  5.4198   3
   6   1  -4 38.5666  8.5362   2
  -5  -1   4 60.2826  4.5957   3
  -5  -1   4 52.0876  3.3511   4
  -5  -1   4 48.1994  3.0948   4
  -5  -1   4 51.8490  3.4179   1
   5  -1  -4 59.8795  7.7907   2
   5   1  -4 44.1842  7.0952   2
  -5   1   4 53.9527  4.9246   3
  -4  -1   4 4.46467 1.93437   4
  -4  -1   4 4.61573 2.82186   3
  -4  -1   4 7.80231 2.18669   4
   4  -1  -4 -2.0688  4.6647   2
  -4  -1   4 8.76657 2.00364   1
  -4  -1   4 7.99462 2.22318   1
   4   1  -4 5.92312 4.92947   2
  -4   1   4 10.8122  3.1625   3
   3  -1  -4 100.907   6.255   2
  -3  -1   4 113.359   4.126   4
  -3  -1   4 109.537   4.021   1
  -3  -1   4 113.178   4.337   1
  -3  -1   4 118.494   4.564   3
  -3  -1   4 119.615   4.369   4
  -3   1   4 118.004   3.753   1
  -3   1   4 111.272   5.128   3
  -3   1   4 117.932   3.804   1
   3   1  -4 112.261   7.074   2
  -2  -1   4 4681.68  118.97   4
  -2  -1   4 4712.84  113.91   1
  -2  -1   4 4676.78  118.84   4
   2  -1  -4 4626.21  119.31   2
   2  -1  -4 4693.77  117.32   3
   2   1  -4 4630.54  119.44   2
  -2   1   4 4827.22  113.75   1
  -2   1   4 4761.16  119.25   4
  -2   1   4 4678.05  118.70   4
  -2   1   4 4633.67  117.28   3
  -2   1   4 4704.24  113.68   1
  -1  -1   4 1433.23   36.44   4
   1  -1  -4 1438.70   34.91   1
  -1  -1   4 1426.69   35.00   1
   1  -1  -4 1439.96   36.27   2
  -1  -1   4 1349.26   36.52   4
   1  -1  -4 1428.09   36.36   4
   1   1  -4 1458.72   34.93   1
  -1   1   4 1436.39   36.46   4
   1   1  -4 1462.94   36.39   4
  -1   1   4 1419.87   34.86   1
  -1   1   4 1282.56   36.34   4
   0  -1   4 1.28189 1.04051   4
   0  -1   4 3.28665 1.38232   4
   0  -1  -4 3.91420 1.43040   4
   0  -1   4 1.96046 1.45449   1
   0  -1  -4 2.26932 1.43264   1
   0   1  -4 -1.8403  0.9476   4
   0   1  -4 1.66710 1.34742   1
   0   1   4 1.19754 0.97119   4
   0   1  -4 1.18471 1.37715   4
   0   1   4 2.60855 1.26766   1
  -1  -1  -4 2931.29   72.35   1
  -1  -1  -4 2952.80   75.71   4
   1  -1   4 2932.04   75.61   2
   1  -1   4 3037.11   75.47   4
   1  -1   4 3008.24   72.26   1
   1   1   4 2938.95   72.37   1
   1   1   4 2957.78   75.61   4
   1   1   4 2958.83   75.44   2
  -1   1  -4 2985.01   72.40   1
  -1   1  -4 2982.87   75.56   4
  -1   1  -4 2962.58   75.61   4
   2  -1   4 -1.7131  2.8076   2
  -2   1  -4 -0.3432  1.8941   4
   2   1   4 5.97276 2.83757   2
  -2   1  -4 3.22779 1.84430   1
  -3  -1  -4 506.008  13.526   1
  -3  -1  -4 505.609  14.387   4
   3  -1   4 519.961  16.231   2
  -3   1  -4 517.944  13.477   1
  -3   1  -4 517.860  13.394   1
  -3   1  -4 513.647  13.928   4
   3   1   4 505.354  15.873   2
  -4  -1  -4 388.945  11.683   4
  -4  -1  -4 389.269  10.898   1
   4  -1   4 369.306  14.476   2
  -4   1  -4 392.913  11.121   4
  -4   1  -4 389.834  10.746   1
   4   1   4 401.302  14.135   2
  -4   1  -4 374.169  10.603   1
   5  -1   4 2.21070 6.58003   2
  -5  -1  -4 0.53707 2.87325   1
  -5  -1  -4 -3.7479  3.6377   4
   5   1   4 3.52431 6.55685   2
  -5   1  -4 -1.4647  2.6927   1
  -5   1  -4 -0.5792  2.9788   4
   6  -1   4 68.5525  8.9928   2
  -6  -1  -4 59.4361  4.4752   1
  -6  -1  -4 58.3525  5.1189   4
  -6   1  -4 64.9645  4.3327   1
  -6   1  -4 62.7174  4.7430   4
   6   1   4 44.3346  9.0748   2
   7  -1   4 16.8500  9.5957   2
  -7  -1  -4 21.3584  5.0668   4
   7   1   4 16.6058  9.7204   2
  -7   1  -4 21.4875  4.6237   4
  -8  -1  -4 6.86933 5.34237   4
   8  -1   4  6.0304 11.0494   2
   8   1   4 11.4629 10.2336   2
  -8   1  -4 2.40837 4.90988   4
   8  -2  -4 12.9769 10.9485   2
  -8  -2   4 5.07972 4.56366   4
   8   2  -4  2.7908 10.7556   2
  -7  -2   4 9.94930 3.88317   4
   7  -2  -4 3.95897 9.25356   2
  -7  -2   4 12.5148  3.8400   1
   7   2  -4 22.0760  9.8451   2
  -6  -2   4 -1.1721  3.1392   1
  -6  -2   4 7.39545 4.26524   3
  -6  -2   4 6.90971 3.31548   4
  -6  -2   4 5.78141 3.31105   4
   6  -2  -4 5.26389 6.98423   2
  -6   2   4 5.33084 4.77760   3
   6   2  -4 -7.4052  6.8333   2
  -5  -2   4 -2.0181  2.7409   4
  -5  -2   4 -0.7902  2.6830   1
  -5  -2   4 0.27466 2.87503   4
  -5  -2   4 4.34915 3.58710   3
   5  -2  -4 3.89187 6.19631   2
   5   2  -4 -7.3793  5.4318   2
  -5   2   4 7.22486 4.17314   3
  -4  -2   4 29.0412  2.9247   4
  -4  -2   4 20.6170  2.7521   1
  -4  -2   4 25.2490  2.6497   1
   4  -2  -4 26.0244  5.3894   2
  -4  -2   4 24.2733  2.6880   4
  -4   2   4 32.1231  3.8500   3
   4   2  -4 15.9155  5.4710   2
  -3  -2   4 579.086  14.872   1
   3  -2  -4 574.821  17.165   2
  -3  -2   4 558.684  15.481   4
  -3  -2   4 569.248  15.311   4
  -3   2   4 564.719  14.311   1
  -3   2   4 563.408  14.370   1
  -3   2   4 549.895  15.731   3
   3   2  -4 567.086  17.058   2
  -2  -2   4 1659.58   40.95   1
  -2  -2   4 1657.66   42.76   4
  -2  -2   4 1650.34   42.58   4
   2  -2  -4 1673.87   43.19   2
   2  -2  -4 1636.96   42.24   3
  -2   2   4 1667.88   42.34   4
   2   2  -4 1660.09   42.22   4
  -2   2   4 1646.32   42.39   4
   2   2  -4 1657.66   43.43   2
  -2   2   4 1616.34   42.16   3
   2   2  -4 1672.99   42.30   4
  -2   2   4 1664.11   40.69   1
  -2   2   4 1667.34   40.63   1
   1  -2  -4 569.690  14.502   1
  -1  -2   4 562.185  15.141   4
  -1  -2   4 558.006  15.302   4
   1  -2  -4 547.430  14.928   2
   1  -2  -4 551.287  15.045   4
  -1  -2   4 563.126  14.634   1
  -1   2   4 566.814  14.478   1
  -1   2   4 570.575  15.154   4
  -1   2   4 559.739  15.073   4
   1   2  -4 560.586  15.250   4
   1   2  -4 572.139  14.551   1
   1   2  -4 554.662  15.058   4
   1   2  -4 563.345  14.352   3
   0  -2   4 0.31872 1.56694   4
   0  -2  -4 2.54770 1.44061   1
   0  -2   4 1.22697 1.60350   4
   0  -2   4 -1.5866  1.3817   1
   0  -2  -4 0.78082 1.63338   4
   0   2   4 0.94986 1.54550   1
   0   2  -4 0.19013 1.59738   1
   0   2   4 0.05092 1.38528   4
   0   2  -4 -0.0025  1.6548   4
   0   2  -4 0.25631 1.33168   4
   1  -2   4 43.0552  2.9113   4
  -1  -2  -4 40.2902  3.0489   4
   1  -2   4 42.3530  2.5174   1
  -1  -2  -4 43.2941  2.9715   1
  -1   2  -4 39.3277  2.8783   1
  -1   2  -4 50.4958  3.4032   4
   1   2   4 50.1021  3.0055   4
   1   2   4 46.6498  2.8072   1
   1   2   4 39.3180  2.8714   2
  -1   2  -4 51.4689  3.2957   4
  -2  -2  -4 107.351   4.222   1
   2  -2   4 114.525   6.195   2
  -2  -2  -4 98.5343  4.7850   4
   2  -2   4 101.740   3.173   1
   2   2   4 100.674   3.964   4
  -2   2  -4 104.657   4.173   1
   2   2   4 100.842   4.078   1
   2   2   4 100.832   4.142   4
   2   2   4 107.405   5.566   2
  -2   2  -4 106.818   4.218   4
  -2   2  -4 104.150   4.230   4
  -3  -2  -4 3.76597 2.27971   1
  -3  -2  -4 0.84054 2.66635   4
   3  -2   4 9.48843 4.15981   2
   3   2   4 5.30109 3.69174   2
  -3   2  -4 3.59321 2.06627   4
  -3   2  -4 4.09545 1.95503   1
  -3   2  -4 1.51529 2.11769   1
  -4  -2  -4 273.929   9.234   4
  -4  -2  -4 269.082   8.450   1
   4  -2   4 277.436  11.610   2
  -4   2  -4 274.613   8.082   1
  -4   2  -4 258.796   8.089   1
  -4   2  -4 271.424   8.326   4
   4   2   4 288.763  12.096   2
  -5  -2  -4 139.361   6.247   1
   5  -2   4 184.856  11.671   2
  -5  -2  -4 143.411   7.186   4
  -5   2  -4 142.292   5.926   1
   5   2   4 130.027  10.068   2
  -5   2  -4 143.804   6.009   4
   6  -2   4 49.2411  8.4887   2
  -6  -2  -4 49.9103  4.5120   1
  -6  -2  -4 52.2786  5.2029   4
   6   2   4 44.6155  8.8654   2
  -6   2  -4 46.7297  4.2477   4
  -6   2  -4 53.1573  4.1136   1
  -7  -2  -4 7.39383 4.18738   1
  -7  -2  -4 11.5893  5.0320   4
   7  -2   4 5.37034 8.75688   2
  -7   2  -4 14.3267  7.8193   3
  -7   2  -4 7.49880 4.32182   4
   7   2   4 11.3205  9.6270   2
   8  -2   4 -21.279  10.899   2
  -8  -2  -4 15.4686  5.8513   4
  -8   2  -4 7.84112 4.84439   4
   8   2   4 21.8175 11.4540   2
   8  -3  -4 14.5354 11.1345   2
  -8  -3   4 1.86186 4.88122   4
   8   3  -4  2.0290 10.8411   2
  -7  -3   4 5.81938 4.31791   4
   7  -3  -4 4.93712 9.09894   2
  -7  -3   4 1.35182 3.83418   1
   7   3  -4 -5.6502  9.1883   2
  -6  -3   4 24.4772  3.8095   4
   6  -3  -4 8.94057 7.71273   2
  -6  -3   4 22.2625  3.7823   1
  -6  -3   4 13.8543  4.2544   3
  -6  -3   4 15.4594  3.8797   4
  -6   3   4 24.6858  5.4375   3
   6   3  -4 18.0501  8.2340   2
  -5  -3   4 158.150   7.079   4
  -5  -3   4 158.762   6.526   1
  -5  -3   4 168.753   7.000   4
   5  -3  -4 161.401  10.233   2
  -5   3   4 169.882   8.355   3
   5   3  -4 170.411  10.895   2
  -4  -3   4 1177.36   30.85   4
  -4  -3   4 1170.14   29.56   1
   4  -3  -4 1166.66   32.93   2
  -4  -3   4 1157.37   30.73   4
   4   3  -4 1170.00   33.42   2
  -4   3   4 1151.35   31.25   3
  -4   3   4 1156.23   28.83   1
  -4   3   4 1178.83   28.89   1
  -3  -3   4 6.82225 2.36489   1
  -3  -3   4 3.33988 2.37234   4
  -3  -3   4 1.62860 2.29599   4
   3  -3  -4 -5.8549  3.4931   2
  -3   3   4 2.41233 1.87416   1
  -3   3   4 2.73361 1.73516   1
  -3   3   4 1.12870 2.71260   3
  -3   3   4 1.81992 1.75783   4
  -3   3   4 2.93893 1.48013   4
   3   3  -4 3.48318 4.01801   2
   2  -3  -4 29.1793  1.6130   1
  -2  -3   4 22.2698  2.5641   4
  -2  -3   4 22.0637  2.5862   1
   2  -3  -4 24.7979  2.7223   3
   2  -3  -4 24.0801  3.1634   2
  -2  -3   4 26.0758  2.5179   4
  -2   3   4 22.5723  2.2685   4
   2   3  -4 21.5786  2.2534   1
   2   3  -4 23.5385  2.4422   4
   2   3  -4 24.0073  2.1557   4
  -2   3   4 23.2398  2.1225   4
   2   3  -4 26.4950  3.7118   2
  -2   3   4 24.1910  2.1810   1
  -2   3   4 26.5794  2.8203   3
  -1  -3   4 48.3367  3.0243   1
   1  -3  -4 42.8891  2.7831   1
  -1  -3   4 48.4883  3.3844   4
   1  -3  -4 44.5482  2.7039   4
  -1  -3   4 41.8789  3.0633   4
  -1   3   4 48.7026  3.1707   4
   1   3  -4 38.5027  2.7863   4
  -1   3   4 43.4516  2.8183   1
   1   3  -4 49.3239  3.0110   1
   1   3  -4 43.3050  2.8231   3
   1   3  -4 53.5085  3.6469   4
   0  -3   4 1496.81   36.40   1
   0  -3   4 1449.74   37.99   4
   0  -3  -4 1471.43   36.38   1
   0  -3  -4 1476.99   38.03   4
   0  -3   4 1397.62   37.92   4
   0   3  -4 1458.35   37.96   4
   0   3  -4 1469.18   36.45   1
   0   3   4 1460.37   36.38   1
   0   3   4 1510.34   38.04   4
   0   3  -4 1454.16   38.05   4
  -1  -3  -4 1107.24   27.39   1
   1  -3   4 1091.71   28.29   4
  -1  -3  -4 1075.50   28.68   4
   1  -3   4 1070.36   27.05   1
   1   3   4 1095.47   27.34   1
   1   3   4 1099.59   28.55   4
  -1   3  -4 1081.11   28.44   4
  -1   3  -4 1102.77   28.49   4
   1   3   4 1055.94   28.33   2
  -1   3  -4 1053.08   27.31   1
  -2  -3  -4 241.562   7.394   1
  -2  -3  -4 239.497   8.096   4
   2   3   4 227.599   8.410   2
  -2   3  -4 232.158   7.285   1
  -2   3  -4 240.306   7.571   4
   2   3   4 231.574   7.248   1
  -2   3  -4 237.079   7.325   4
   2   3   4 236.864   7.344   4
  -3  -3  -4 119.637   5.264   1
  -3  -3  -4 112.031   5.916   4
   3  -3   4 133.083   7.202   2
  -3   3  -4 124.474   4.840   4
   3   3   4 114.187   7.270   2
  -3   3  -4 119.888   4.972   1
  -3   3  -4 124.045   4.881   4
  -4  -3  -4 3.36440 3.49134   4
  -4  -3  -4 11.5214  3.2078   1
   4  -3   4 16.8207  5.7151   2
  -4   3  -4 9.21562 2.39423   4
  -4   3  -4 11.6493  2.8730   1
  -4   3  -4 13.8625  2.6163   4
   4   3   4 6.89534 5.40516   2
  -4   3  -4 12.4520  2.4543   1
  -5  -3  -4 0.76856 4.00870   4
   5  -3   4 -6.9138  6.5311   2
  -5  -3  -4 0.82987 3.30323   1
  -5   3  -4 -2.3275  2.5787   4
  -5   3  -4 0.94034 2.94977   4
  -5   3  -4 -2.1949  3.0366   1
   5   3   4 -0.8231  6.4705   2
  -6  -3  -4 9.53513 3.96001   1
  -6  -3  -4 4.49444 4.63801   4
   6  -3   4 17.5266  8.3526   2
   6   3   4 -4.0178  7.9270   2
  -6   3  -4 3.72241 3.46464   1
  -6   3  -4 9.92961 3.62035   4
  -6   3  -4 8.62282 3.19825   4
   7  -3   4 11.6610  8.9616   2
  -7  -3  -4 15.0899  4.6607   1
  -7  -3  -4 1.23583 5.36648   4
  -7   3  -4 8.00316 4.22671   4
  -7   3  -4 -5.8761  7.1044   3
   7   3   4 19.1610  8.9743   2
  -8  -3  -4 8.21359 5.97646   4
   8  -3   4  0.7481 10.2510   2
  -8   3  -4 -1.4722  4.8943   4
   8   3   4 20.0547 11.7098   2
  -8  -4   4 2.91432 5.26652   4
   8  -4  -4 15.5111 11.1174   2
   8   4  -4 11.6109 11.6362   2
  -7  -4   4 10.9258  4.3701   1
  -7  -4   4 9.90934 4.72791   4
   7  -4  -4 4.53528 9.21328   2
   7   4  -4 -2.3895  9.5603   2
  -7   4   4 0.95768 5.81925   3
   6  -4  -4 93.4868 10.1478   2
  -6  -4   4 121.767   7.097   4
  -6  -4   4 111.014   6.563   1
   6   4  -4 118.625  10.977   2
  -6   4   4 110.814   7.871   3
  -5  -4   4 183.244   7.716   4
  -5  -4   4 175.054   7.686   4
   5  -4  -4 197.886  11.650   2
  -5  -4   4 175.517   7.508   1
  -5   4   4 185.025   9.548   3
   5   4  -4 179.818  12.314   2
  -5   4   4 184.764   5.959   1
  -5   4   4 185.232   6.184   1
   4  -4  -4 22.9095  5.4056   2
  -4  -4   4 16.8410  3.3475   4
  -4  -4   4 19.5041  3.3505   4
  -4  -4   4 28.1963  3.4773   1
  -4   4   4 19.3223  2.4737   1
  -4   4   4 24.5203  2.4684   1
  -4   4   4 17.1050  4.2039   3
  -4   4   4 18.5387  2.1349   4
  -4   4   4 17.7054  2.4076   4
   4   4  -4 22.5690  5.8758   2
  -3  -4   4 109.592   5.251   1
  -3  -4   4 104.454   5.282   4
   3  -4  -4 118.927   7.005   2
   3  -4  -4 118.294   6.666   3
  -3  -4   4 119.568   5.504   4
  -3   4   4 116.370   4.378   1
  -3   4   4 101.868   5.851   3
   3   4  -4 110.131   6.703   2
  -3   4   4 120.414   4.647   1
  -3   4   4 110.298   4.456   4
  -2  -4   4 669.138  18.659   4
   2  -4  -4 672.844  18.675   3
  -2  -4   4 685.966  18.549   4
  -2  -4   4 694.222  17.941   1
   2  -4  -4 686.986  17.560   4
   2  -4  -4 671.082  17.645   4
  -2  -4   4 664.637  17.523   3
   2  -4  -4 680.289  19.039   2
   2   4  -4 671.445  17.679   1
  -2   4   4 669.586  18.154   4
   2   4  -4 689.990  17.646   1
  -2   4   4 676.529  17.567   1
   1  -4  -4 4777.77  122.19   4
  -1  -4   4 4798.06  120.25   3
  -1  -4   4 4793.13  122.49   4
   1  -4  -4 4765.75  117.03   1
  -1  -4   4 4873.54  122.44   4
  -1  -4   4 4833.52  117.23   1
  -1   4   4 4840.42  122.32   4
  -1   4   4 4795.27  117.08   1
   1   4  -4 4791.98  122.49   4
   1   4  -4 4793.55  120.27   3
   1   4  -4 4846.74  122.35   4
   1   4  -4 4848.26  117.20   1
   0  -4  -4 5027.25  125.78   4
   0  -4  -4 4910.45  120.30   1
   0  -4   4 4915.66  125.70   4
   0  -4   4 4986.22  120.31   1
   0  -4   4 4953.91  125.69   4
   0   4   4 4934.00  125.72   4
   0   4  -4 4990.64  125.69   4
   0   4  -4 4942.99  120.38   1
   0   4  -4 4908.23  125.76   4
   0   4   4 4911.45  120.34   1
   0   4  -4 4904.35  123.92   3
   1  -4   4 2906.26   72.85   4
   1  -4   4 2920.61   69.78   1
  -1  -4  -4 2815.97   73.21   4
  -1  -4  -4 2882.73   70.03   1
   1  -4   4 2504.95   72.81   4
   1   4   4 2896.32   70.02   1
  -1   4  -4 2900.23   70.02   1
   1   4   4 2946.94   73.16   4
  -1   4  -4 2880.77   73.02   4
  -1   4  -4 2861.07   73.00   4
   1   4   4 2849.44   72.77   2
  -2  -4  -4 92.7021  4.5035   1
  -2  -4  -4 89.6861  5.2000   4
   2   4   4 96.7118  4.6010   1
  -2   4  -4 91.7312  4.6211   4
   2   4   4 91.0492  5.4978   2
  -2   4  -4 97.5340  4.4452   1
  -2   4  -4 100.149   4.508   4
  -3  -4  -4 19.3809  3.3329   4
  -3  -4  -4 17.5202  3.1037   1
  -3   4  -4 17.1755  2.6628   4
  -3   4  -4 14.0053  2.6123   4
  -3   4  -4 18.8567  2.8874   1
   3   4   4 20.8374  4.5578   2
  -4  -4  -4 166.878   6.833   1
   4  -4   4 154.670   9.366   2
  -4  -4  -4 154.880   7.474   4
  -4   4  -4 160.344   5.957   1
  -4   4  -4 150.729   6.275   4
  -4   4  -4 166.696   6.310   4
  -4   4  -4 173.027   6.445   1
   4   4   4 180.031   9.925   2
  -5  -4  -4 36.4766  4.9562   4
  -5  -4  -4 32.2387  4.3840   1
   5  -4   4 40.0282  7.8511   2
  -5   4  -4 29.1999  3.6435   4
  -5   4  -4 39.8646  3.6304   4
  -5   4  -4 36.4199  3.9445   1
   5   4   4 34.2260  7.1143   2
   6  -4   4 45.0941  9.1865   2
  -6  -4  -4 29.5085  5.2881   4
  -6  -4  -4 23.1598  4.6767   1
  -6   4  -4 22.9887  3.6346   4
   6   4   4 33.2509  8.2251   2
  -6   4  -4 16.8799  3.8262   4
  -6   4  -4 28.3170  4.0793   1
  -6   4  -4 20.0091  7.2568   3
  -7  -4  -4 4.82199 5.56482   4
   7  -4   4 11.8964  9.9657   2
  -7  -4  -4 0.11981 4.82210   1
  -7   4  -4 1.07509 8.04857   3
  -7   4  -4 5.33527 4.19600   4
   7   4   4 10.8921  9.6526   2
  -8  -4  -4 4.75618 6.34491   4
   8  -4   4 22.0817 11.5328   2
  -8   4  -4 4.18095 5.05931   4
   8   4   4 22.2253 11.7021   2
   8  -5  -4  6.5434 11.1693   2
  -8  -5   4 3.88309 5.65229   4
   8   5  -4 -4.8730 11.3854   2
  -7  -5   4 5.89930 4.67834   1
  -7  -5   4 2.12700 4.93351   4
   7  -5  -4 9.06419 9.63322   2
   7   5  -4 -0.4932  8.7701   2
  -7   5   4 4.22931 6.57439   3
  -6  -5   4 70.7330  5.6934   4
  -6  -5   4 94.7366  5.9386   1
   6  -5  -4 64.0508  9.5167   2
  -6   5   4 76.0582  7.1112   3
  -6   5   4 74.9419  4.9319   1
  -6   5   4 78.5703  4.5125   4
   6   5  -4 87.7979 10.5003   2
  -5  -5   4 -9.2038  3.4609   1
   5  -5  -4 2.99031 6.56554   2
  -5  -5   4 -4.2375  3.6000   4
  -5  -5   4 -1.5286  3.8915   4
  -5   5   4 1.51815 2.37001   4
  -5   5   4 0.57457 2.59018   1
  -5   5   4 -3.4116  4.8714   3
   5   5  -4 -4.9308  6.6908   2
   4  -5  -4 143.029   9.358   2
  -4  -5   4 132.644   6.203   1
  -4  -5   4 130.757   6.652   4
  -4  -5   4 136.504   6.632   4
  -4   5   4 132.032   5.717   1
  -4   5   4 133.103   5.086   1
  -4   5   4 125.921   5.273   4
   4   5  -4 153.438   9.960   2
  -4   5   4 134.287   7.487   3
   3  -5  -4 89.4777  5.3567   3
  -3  -5   4 89.0518  5.3163   1
  -3  -5   4 79.8794  5.0919   4
  -3  -5   4 84.1280  5.0690   4
   3  -5  -4 77.2664  5.8504   2
  -3   5   4 82.6334  5.2791   3
   3   5  -4 77.1111  4.3899   4
  -3   5   4 86.9429  4.6518   1
   3   5  -4 78.3538  4.4030   1
   3   5  -4 78.1687  6.1687   2
  -3   5   4 82.2423  4.2028   4
  -2  -5   4 194.205   7.013   1
   2  -5  -4 209.156   7.930   3
  -2  -5   4 194.838   6.501   3
   2  -5  -4 202.924   6.218   4
  -2  -5   4 206.030   7.203   4
   2  -5  -4 213.345   6.390   1
  -2  -5   4 200.517   7.307   4
  -2   5   4 193.513   6.883   4
   2   5  -4 202.179   6.904   1
  -2   5   4 200.753   6.769   1
   2   5  -4 188.973   6.949   1
   1  -5  -4 222.346   7.121   1
   1  -5  -4 216.256   7.285   4
  -1  -5   4 223.405   7.844   4
  -1  -5   4 227.367   7.329   3
  -1  -5   4 226.412   7.512   1
  -1  -5   4 236.942   7.773   4
  -1   5   4 236.657   7.488   1
   1   5  -4 217.028   7.259   3
   1   5  -4 234.955   7.929   4
   1   5  -4 236.072   7.556   1
   1   5  -4 227.477   7.665   4
  -1   5   4 207.258   7.486   4
   0  -5  -4 17.8633  2.6703   4
   0  -5   4 15.7849  2.4777   1
   0  -5   4 17.9914  2.7600   3
   0  -5   4 16.1164  2.6454   4
   0  -5  -4 19.0825  2.7148   1
   0  -5   4 17.4291  2.7027   4
   0   5  -4 15.6577  2.8175   4
   0   5   4 14.2533  2.6958   1
   0   5  -4 18.9491  2.9315   3
   0   5  -4 19.4855  2.8737   1
   0   5  -4 19.8105  2.7186   4
   0   5   4 12.4852  2.6205   4
  -1  -5  -4 17.9921  2.5942   1
   1  -5   4 21.0560  2.6082   1
   1  -5   4 16.7642  2.5999   4
  -1  -5  -4 15.6417  3.0548   4
   1   5   4 14.4593  2.6492   4
  -1   5  -4 19.0354  2.7293   4
   1   5   4 17.1695  2.8323   1
   1   5   4 18.3222  2.8670   4
  -1   5  -4 18.4071  3.6124   3
  -1   5  -4 18.6997  2.7378   4
  -1   5  -4 16.9493  2.8170   1
  -2  -5  -4 14.6964  2.8100   1
   2  -5   4 18.3427  2.1935   4
   2  -5   4 18.2149  2.1721   1
  -2  -5  -4 15.0602  3.2653   4
   2   5   4 10.3850  2.7655   1
  -2   5  -4 16.5733  2.8236   1
   2   5   4 13.5230  3.3632   2
  -2   5  -4 13.9353  3.7744   3
  -2   5  -4 16.0108  2.6005   4
  -2   5  -4 10.9742  2.7563   4
  -3  -5  -4 219.408   7.735   1
  -3  -5  -4 201.069   8.305   4
  -3   5  -4 218.390   7.454   1
  -3   5  -4 210.622   7.461   4
   3   5   4 213.211   9.451   2
   3   5   4 224.914   7.208   1
   3   5   4 206.041   6.983   4
  -3   5  -4 213.000   7.565   4
  -4  -5  -4 2.09828 4.11433   4
  -4  -5  -4 7.07780 3.68289   1
  -4   5  -4 9.71027 5.68933   3
  -4   5  -4 9.49830 3.13957   4
  -4   5  -4 10.4958  3.3887   1
  -4   5  -4 4.95639 3.10046   4
   4   5   4 10.7175  5.7098   2
  -5  -5  -4 -7.3662  4.5956   4
   5  -5   4 6.03587 6.99787   2
  -5  -5  -4 -3.1393  4.1734   1
  -5   5  -4 6.31882 3.42870   4
  -5   5  -4 5.58919 6.53920   3
  -5   5  -4 1.22973 3.50117   1
  -5   5  -4 2.39469 3.34577   4
   5   5   4 3.70045 6.16549   2
  -6  -5  -4 5.37889 4.54624   1
  -6  -5  -4 3.99438 5.31978   4
   6  -5   4 6.78743 8.14332   2
  -6   5  -4 5.58540 3.81249   4
  -6   5  -4 5.45619 3.80374   1
   6   5   4 3.22752 7.37688   2
  -6   5  -4 10.6941  7.5486   3
  -7  -5  -4 26.5625  6.3015   4
  -7  -5  -4 21.7109  5.4750   1
  -7   5  -4 14.5783  4.5539   4
   7   5   4 19.2383  9.3808   2
  -7   5  -4 13.6032  8.7319   3
  -8  -5  -4 4.46586 6.64475   4
  -8   5  -4 -2.7656  5.0372   4
   8   5   4  7.9089 11.3200   2
   8  -6  -4  1.7232 11.0034   2
  -8  -6   4 -3.9430  6.1358   4
   8   6  -4 -13.051  11.407   2
   7  -6  -4 5.94582 9.72143   2
  -7  -6   4 6.37997 5.21994   1
  -7  -6   4 11.9232  5.4597   4
   7   6  -4 39.4662 10.4645   2
  -7   6   4 18.7799  6.8407   3
  -6  -6   4 11.8095  4.9372   4
  -6  -6   4 16.9474  4.7452   1
   6  -6  -4 -2.6802  8.0471   2
  -6   6   4 18.2795  3.4596   1
  -6   6   4 11.6188  3.1915   4
   6   6  -4 24.7398  8.8897   2
  -6   6   4 17.3809  6.0872   3
  -5  -6   4 1.56379 4.34198   4
  -5  -6   4 1.68652 3.95956   4
  -5  -6   4 0.55341 4.02440   1
   5  -6  -4 -6.5079  5.9491   2
  -5   6   4 -0.4711  3.0988   1
  -5   6   4 6.15432 5.30351   3
   5   6  -4 14.8958  6.6352   2
  -5   6   4 1.69585 2.85612   4
  -4  -6   4 1630.90   41.13   1
  -4  -6   4 1601.05   42.79   4
   4  -6  -4 1653.76   44.61   2
  -4  -6   4 1646.91   42.88   4
  -4   6   4 1615.61   41.94   4
  -4   6   4 1615.47   40.37   1
   4   6  -4 1545.98   44.78   2
  -4   6   4 1580.38   43.12   3
  -3  -6   4 1763.20   44.83   1
  -3  -6   4 1802.74   46.83   4
  -3  -6   4 1794.95   46.79   4
   3  -6  -4 1835.87   46.83   3
   3   6  -4 1768.54   44.35   1
  -3   6   4 1782.43   46.17   4
   3   6  -4 1705.09   47.91   2
  -3   6   4 1771.41   46.71   3
  -3   6   4 1776.40   44.36   1
   3   6  -4 1772.52   46.30   4
  -2  -6   4 1674.56   42.28   3
  -2  -6   4 1656.13   43.63   4
  -2  -6   4 1642.22   43.52   4
   2  -6  -4 1674.86   42.72   4
  -2  -6   4 1652.24   41.79   1
   2  -6  -4 1665.15   41.17   1
   2  -6  -4 1663.65   43.39   3
   2   6  -4 1639.00   43.47   4
  -2   6   4 1656.44   41.47   1
   2   6  -4 1623.74   41.57   1
  -2   6   4 1643.39   43.18   4
   2   6  -4 1673.33   41.65   1
  -1  -6   4 282.905   9.259   4
  -1  -6   4 267.493   9.279   4
   1  -6  -4 272.323   8.968   4
   1  -6  -4 251.203   9.234   3
   1  -6  -4 278.818   8.700   1
  -1  -6   4 279.897   8.770   3
  -1  -6   4 275.762   8.695   1
   1   6  -4 282.203   9.316   4
  -1   6   4 274.991   9.228   4
   1   6  -4 274.615   8.899   1
  -1   6   4 282.615   8.866   1
   0  -6   4 184.678   6.475   1
   0  -6   4 180.102   7.180   4
   0  -6   4 191.773   7.286   3
   0  -6   4 175.307   6.736   4
   0  -6  -4 189.464   7.212   4
   0  -6  -4 182.225   6.727   1
   0   6  -4 173.115   7.115   4
   0   6   4 189.380   7.230   4
   0   6  -4 180.459   6.896   1
   0   6  -4 185.354   7.096   4
   0   6   4 184.389   7.049   1
   0   6  -4 191.904   7.492   3
   1  -6   4 789.898  21.347   4
   1  -6   4 790.332  20.480   1
  -1  -6  -4 771.314  21.811   4
  -1  -6  -4 771.454  20.719   1
  -1   6  -4 781.443  20.779   1
   1   6   4 783.624  21.656   4
  -1   6  -4 794.037  21.559   4
  -1   6  -4 783.190  21.484   4
   1   6   4 808.811  20.875   1
  -1   6  -4 746.432  21.747   3
  -2  -6  -4 1524.04   38.78   1
   2  -6   4 1529.19   39.75   4
   2  -6   4 1542.26   38.03   1
  -2  -6  -4 1549.77   40.67   4
  -2   6  -4 1527.80   40.16   4
  -2   6  -4 1506.32   38.62   1
   2   6   4 1508.32   40.73   2
   2   6   4 1522.73   40.23   4
   2   6   4 1510.96   38.64   1
  -2   6  -4 1553.99   40.21   4
  -2   6  -4 1539.27   40.87   3
  -3  -6  -4 592.657  16.686   1
  -3  -6  -4 591.346  17.624   4
  -3   6  -4 597.248  16.786   4
   3   6   4 582.128  16.095   1
   3   6   4 598.308  18.427   2
  -3   6  -4 599.520  16.325   1
  -3   6  -4 569.269  18.583   3
  -3   6  -4 584.000  16.869   4
   3   6   4 591.663  16.553   4
  -4  -6  -4 20.4132  4.1581   1
  -4  -6  -4 23.0722  4.9072   4
  -4   6  -4 31.0336  3.7763   4
  -4   6  -4 34.2917  4.1146   1
   4   6   4 24.8827  6.1868   2
  -4   6  -4 25.9618  3.6793   4
  -4   6  -4 36.1646  6.5124   3
  -5  -6  -4 155.777   8.885   4
  -5  -6  -4 135.297   7.828   1
  -5   6  -4 157.169   6.994   1
  -5   6  -4 148.728  10.062   3
   5   6   4 138.222  10.643   2
  -5   6  -4 144.014   7.111   4
  -5   6  -4 146.412   7.195   4
  -6  -6  -4 13.9541  5.7763   4
  -6  -6  -4 20.2136  5.2480   1
  -6   6  -4 21.6590  4.4109   1
   6   6   4 13.8559  8.4451   2
  -6   6  -4 21.8565  4.4178   4
  -6   6  -4 16.9696  7.4833   3
  -7  -6  -4 -4.0945  6.2870   4
  -7  -6  -4 -4.3473  5.2388   1
   7   6   4 7.38200 8.84858   2
  -7   6  -4 -1.9839  4.4400   4
  -7   6  -4 -0.1959  8.6904   3
  -8  -6  -4 0.41188 6.67817   4
  -8   6  -4 6.17158 9.16792   3
   8   6   4 10.3337 11.3471   2
  -8   6  -4 15.0784  5.4846   4
  -8  -7   4 -4.9938  6.2389   4
  -8  -7   4 4.00432 5.95528   1
   8   7  -4 10.8493 11.1322   2
  -8   7   4 4.86469 4.10213   4
  -7  -7   4 9.93133 5.80905   4
  -7  -7   4 6.65629 5.38825   1
   7   7  -4  9.6689 10.1730   2
  -7   7   4 13.4183  7.6373   3
  -6  -7   4 165.529   8.810   1
  -6  -7   4 167.772   9.650   4
  -6   7   4 174.768   7.833   1
   6   7  -4 168.721  12.530   2
  -6   7   4 161.191  10.761   3
  -5  -7   4 95.2196  6.6184   4
  -5  -7   4 97.8583  6.5307   1
   5   7  -4 82.5805  9.4947   2
  -5   7   4 92.1125  7.7695   3
  -5   7   4 94.2717  5.3510   1
  -5   7   4 96.6247  5.7650   4
  -4  -7   4 90.5532  5.9204   4
  -4  -7   4 85.8176  6.0105   1
  -4  -7   4 72.8827  5.4961   4
  -4   7   4 82.7621  4.9384   1
  -4   7   4 88.2579  5.3471   4
   4   7  -4 86.4720  8.3236   2
  -4   7   4 96.6591  6.9637   3
  -3  -7   4 -1.8402  3.3592   4
  -3  -7   4 -1.1034  3.6053   1
  -3  -7   4 -0.9582  3.4228   4
   3   7  -4 -1.2538  4.2849   2
   3   7  -4 -6.6064  3.0080   4
   3   7  -4 -4.3313  3.0108   1
  -3   7   4 -0.5583  2.7804   4
  -3   7   4 2.26229 2.96548   1
  -3   7   4 0.83907 4.03431   3
  -2  -7   4 39.5867  3.3979   3
  -2  -7   4 50.6286  4.3195   4
   2  -7  -4 47.8892  4.5479   3
   2  -7  -4 50.3230  3.7018   1
  -2  -7   4 50.7019  4.2606   1
   2  -7  -4 44.1005  3.1735   4
  -2  -7   4 43.6204  4.1437   4
  -2   7   4 46.3793  3.6851   4
   2   7  -4 49.3336  4.3092   4
   2   7  -4 49.3159  4.0849   1
  -2   7   4 48.7128  4.0444   1
   2   7  -4 63.2957  4.3492   1
   1  -7  -4 191.485   6.932   1
  -1  -7   4 200.155   7.688   4
  -1  -7   4 195.623   7.370   1
  -1  -7   4 191.016   7.149   3
   1  -7  -4 199.360   7.877   3
  -1  -7   4 177.169   7.534   4
   1  -7  -4 199.966   7.212   4
  -1   7   4 186.940   7.372   1
  -1   7   4 192.574   7.435   4
   1   7  -4 183.123   7.311   1
   1   7  -4 184.826   7.605   4
   0  -7   4 72.6097  4.4769   3
   0  -7  -4 61.5451  4.2309   1
   0  -7   4 64.5171  4.3325   1
   0  -7   4 63.7354  4.2849   4
   0  -7  -4 55.2767  4.2875   4
   0   7   4 64.2578  4.3742   4
   0   7   4 69.4725  4.5296   1
   0   7  -4 62.3054  4.5987   3
   0   7  -4 59.7131  4.1929   4
   0   7  -4 60.0536  4.4081   4
   0   7  -4 67.4959  4.5462   1
   1  -7   4 5.65834 2.87428   1
   1  -7   4 9.50974 2.76376   4
  -1  -7  -4 9.32401 3.34088   4
  -1  -7  -4 5.99155 3.06385   1
  -1   7  -4 10.7851  2.9108   4
  -1   7  -4 7.46167 3.09001   4
  -1   7  -4 6.32390 3.04625   1
   1   7   4 12.9251  3.0600   4
   1   7   4 9.26712 3.14357   1
  -1   7  -4 16.3939  3.6294   3
  -2  -7  -4 328.224  10.606   1
   2  -7   4 324.658  10.246   4
   2  -7   4 331.676   9.665   1
  -2  -7  -4 330.867  11.270   4
   2   7   4 335.306  11.433   2
   2   7   4 332.212  10.631   1
  -2   7  -4 329.521  10.598   1
  -2   7  -4 328.253  10.793   4
   2   7   4 326.555  10.770   4
  -2   7  -4 336.337  12.309   3
  -2   7  -4 318.466  10.748   4
  -3  -7  -4 2.75619 3.80828   4
  -3  -7  -4 1.27427 3.71183   1
  -3   7  -4 1.75087 3.30421   4
  -3   7  -4 4.56588 3.16869   4
   3   7   4 1.19371 4.55540   2
  -3   7  -4 4.67574 4.69322   3
  -3   7  -4 4.79829 3.47574   1
   3   7   4 6.20045 3.00052   4
   3   7   4 2.33274 3.29741   1
  -4  -7  -4 1.91846 4.62067   4
  -4  -7  -4 2.38986 4.11678   1
   4   7   4 2.44316 2.15491   1
  -4   7  -4 -3.6754  5.9005   3
  -4   7  -4 -0.1392  3.7508   1
   4   7   4 0.10322 5.71473   2
  -4   7  -4 -1.3946  3.4647   4
  -4   7  -4 6.19453 3.67799   4
  -5  -7  -4 38.6441  5.7495   4
  -5  -7  -4 36.9843  5.5220   1
  -5   7  -4 35.9888  4.7533   1
  -5   7  -4 35.3787  4.5461   4
   5   7   4 28.1553  7.1545   2
  -5   7  -4 41.6870  7.7530   3
  -5   7  -4 33.2386  4.4327   4
  -6  -7  -4 43.1465  5.9892   1
  -6  -7  -4 38.4870  6.6606   4
  -6   7  -4 40.5227  4.9914   4
  -6   7  -4 38.4004  8.5366   3
  -6   7  -4 47.3761  5.0624   1
   6   7   4 34.5598  9.1291   2
  -7  -7  -4 2.75065 6.42920   4
  -7  -7  -4 4.47853 5.71678   1
  -7   7  -4 -2.5119  8.7967   3
  -7   7  -4 9.11828 4.96568   4
   7   7   4 -7.0701  8.6334   2
  -8  -7  -4 1.91244 7.17781   4
  -8  -7  -4 17.8438  6.7344   1
  -8   7  -4 14.4350  5.6715   4
  -8   7  -4 17.4833 10.3036   3
   8   7   4 14.6461 11.9318   2
  -8  -8   4 -20.373   6.600   4
  -8  -8   4 -10.083   6.020   1
  -8   8   4 -5.6298  4.3905   4
   8   8  -4 -18.806  11.562   2
  -7  -8   4 14.4356  6.1284   4
  -7  -8   4 20.9405  5.9376   1
   7   8  -4 20.2472 10.5631   2
  -7   8   4 18.9173  7.7603   3
  -6  -8   4 93.2902  7.3188   4
  -6  -8   4 93.7735  7.2314   1
  -6   8   4 101.415   6.002   1
  -6   8   4 93.5281  8.5787   3
   6   8  -4 80.7763 10.2729   2
  -5  -8   4 142.327   8.500   4
  -5  -8   4 146.271   8.147   1
  -5   8   4 141.032   9.619   3
   5   8  -4 124.312  10.372   2
  -5   8   4 128.479   7.691   1
  -5   8   4 143.441   7.145   4
  -4  -8   4 -0.7598  4.4213   4
  -4  -8   4 -2.0507  4.0395   4
  -4  -8   4 -4.5352  4.3141   1
  -4   8   4 1.72522 3.58436   1
   4   8  -4 0.64226 3.12478   1
  -4   8   4 7.32269 5.24163   3
   4   8  -4 0.56108 6.21480   2
   4   8  -4 -1.4725  2.9991   4
  -4   8   4 7.15467 3.43450   4
  -3  -8   4 22.8058  4.0098   4
  -3  -8   4 20.2712  4.2056   1
  -3  -8   4 16.3463  4.0816   4
  -3   8   4 18.5032  3.7687   1
  -3   8   4 11.4229  3.4378   4
   3   8  -4 21.2515  3.7292   1
  -3   8   4 19.5327  4.8133   3
  -2  -8   4 65.1499  4.9786   4
  -2  -8   4 84.6056  5.4116   1
  -2  -8   4 80.5088  4.5360   3
  -2  -8   4 65.3435  5.0610   4
   2  -8  -4 71.6855  4.7059   1
  -2   8   4 79.5277  4.9728   1
   2   8  -4 66.7272  4.9241   1
  -2   8   4 90.4049  5.6936   4
   2   8  -4 81.1563  5.3781   4
   2   8  -4 76.3883  5.0314   1
  -1  -8   4 1377.90   36.09   3
  -1  -8   4 1389.56   35.51   1
   1  -8  -4 1396.44   35.22   1
   1  -8  -4 1336.30   36.55   4
   1  -8  -4 1368.39   36.91   3
  -1  -8   4 1367.88   37.01   4
  -1  -8   4 1389.17   36.99   4
   1   8  -4 1385.89   35.54   1
  -1   8   4 1349.21   35.37   1
  -1   8   4 1389.81   36.87   4
   1   8  -4 1382.99   36.99   4
   0  -8   4 311.681  10.160   1
   0  -8   4 331.697  10.615   3
   0  -8   4 312.867  10.598   4
   0  -8  -4 318.630  10.791   4
   0  -8  -4 327.900  10.022   1
   0   8  -4 303.878  10.164   1
   0   8   4 307.646  10.522   1
   0   8   4 308.638  10.804   4
   0   8  -4 327.849  10.925   3
   0   8  -4 310.570  10.506   4
   0   8  -4 301.060  10.331   4
   0   8   4 301.526  10.454   4
  -1  -8  -4 89.1717  6.1477   4
   1  -8   4 91.9395  5.9152   4
   1  -8   4 91.1269  5.4672   1
  -1  -8  -4 79.4901  5.1905   1
   1   8   4 100.189   6.308   4
  -1   8  -4 86.2208  6.0089   3
  -1   8  -4 88.3125  6.2114   4
   1   8   4 91.8799  5.9926   1
  -1   8  -4 91.6903  5.6394   1
  -1   8  -4 91.8710  5.8927   4
   2  -8   4 269.927  10.018   4
   2  -8   4 332.404   9.787   1
  -2  -8  -4 306.115  11.339   4
  -2  -8  -4 311.874  10.647   1
  -2   8  -4 340.602  11.069   4
   2   8   4 313.965  10.482   1
  -2   8  -4 322.157  10.787   4
  -2   8  -4 329.161  12.305   3
   2   8   4 331.385  11.434   2
  -2   8  -4 319.576  10.454   1
   2   8   4 323.579  10.958   4
  -3  -8  -4 292.296  11.287   4
  -3  -8  -4 314.250  10.725   1
  -3   8  -4 296.512  10.604   1
   3   8   4 303.186  12.128   2
  -3   8  -4 321.759  10.841   4
  -3   8  -4 292.059  12.823   3
  -3   8  -4 305.918  10.750   4
   3   8   4 306.060  10.423   1
  -4  -8  -4 22.4337  5.0505   1
  -4  -8  -4 25.2163  5.4277   4
  -4   8  -4 24.7794  6.3167   3
  -4   8  -4 21.1146  4.3290   4
  -4   8  -4 20.0718  4.1306   4
   4   8   4 13.1001  3.8046   1
  -4   8  -4 29.0199  4.5606   1
   4   8   4 24.6477  5.9653   2
   4   8   4 24.0640  3.4220   4
  -5  -8  -4 3.62238 5.15262   1
  -5  -8  -4 -2.7531  5.2003   4
  -5   8  -4 -4.8747  6.9190   3
  -5   8  -4 -1.7668  4.3431   4
   5   8   4 1.40877 7.22849   2
  -5   8  -4 3.13479 4.36691   1
  -6  -8  -4 -2.8442  5.5538   1
  -6  -8  -4 10.8235  6.0675   4
   6   8   4 -7.5340  8.1747   2
  -6   8  -4 3.84541 4.65936   1
  -6   8  -4 0.80172 7.68593   3
  -6   8  -4 -1.2226  4.7290   4
  -7  -8  -4 30.8874  6.6092   1
  -7  -8  -4 22.4525  7.2847   4
  -7   8  -4 23.7946  5.5822   4
   7   8   4  8.8030 10.2824   2
  -7   8  -4 32.4711  9.4152   3
  -8  -9   4 12.0627  7.4100   4
  -8  -9   4 16.1181  6.7830   1
  -8   9   4 12.0806  5.3386   4
   8   9  -4 10.6742 12.2147   2
  -7  -9   4 -2.8478  6.3214   4
  -7  -9   4 8.97533 6.17079   1
   7   9  -4 10.6020 10.5517   2
  -7   9   4 13.5778  7.8471   3
  -6  -9   4 5.33597 5.88323   1
  -6  -9   4 1.00893 5.86720   4
  -6   9   4 9.85559 4.62941   1
  -6   9   4 2.23984 7.14705   3
   6   9  -4 12.5049  8.3158   2
  -5  -9   4 111.083   7.810   4
  -5  -9   4 106.470   7.379   1
  -5   9   4 105.548   8.670   3
  -5   9   4 108.303   6.510   1
   5   9  -4 102.298   9.861   2
  -4  -9   4 59.7886  5.7775   4
  -4  -9   4 60.0994  6.1219   4
  -4  -9   4 54.7218  5.7005   1
   4   9  -4 62.9073  4.9714   4
   4   9  -4 57.6955  8.0493   2
  -4   9   4 53.9972  5.2313   1
  -4   9   4 55.2128  4.9655   4
  -4   9   4 65.6418  6.7974   3
   4   9  -4 64.0891  4.8616   1
   3  -9  -4 13.5951  2.4590   4
  -3  -9   4 8.99819 4.32133   4
  -3  -9   4 12.9341  4.0848   4
   3  -9  -4 7.41794 2.96815   1
  -3  -9   4 14.7121  3.4746   3
  -3  -9   4 12.3144  4.3886   1
  -3   9   4 16.0217  3.9464   4
  -3   9   4 7.49508 4.06712   1
   3   9  -4 7.71131 2.97282   4
   3   9  -4 12.8709  3.7097   1
  -2  -9   4 119.755   7.493   4
  -2  -9   4 119.020   7.051   4
  -2  -9   4 124.148   6.329   1
   2  -9  -4 112.897   5.840   1
  -2  -9   4 116.381   6.596   3
  -2   9   4 108.965   6.360   4
  -2   9   4 113.787   6.728   1
   2   9  -4 98.2177  6.3365   4
   2   9  -4 113.105   6.584   1
   2   9  -4 127.002   6.534   1
   1  -9  -4 1.29518 3.14683   1
  -1  -9   4 -1.8619  3.5389   4
   1  -9  -4 3.61114 3.16194   4
  -1  -9   4 -3.0419  3.5257   1
  -1  -9   4 1.19516 3.08328   3
  -1   9   4 3.81871 3.26122   4
   1   9  -4 -0.6270  3.5521   1
   1   9  -4 -2.2637  3.5111   4
  -1   9   4 -0.9008  3.5311   1
   0  -9   4 81.3669  5.2789   3
   0  -9   4 70.7608  5.0705   4
   0  -9   4 67.0273  5.0048   1
   0  -9  -4 57.9363  4.5920   1
   0  -9  -4 71.6310  5.1617   4
   0   9  -4 76.0483  5.6126   3
   0   9   4 68.4021  5.1875   4
   0   9  -4 76.2028  5.3907   1
   0   9   4 64.7876  4.9064   1
   0   9  -4 69.6763  5.0954   4
   1  -9   4 720.214  19.680   1
   1  -9   4 742.566  20.541   4
  -1  -9  -4 713.075  20.137   1
  -1  -9  -4 720.038  21.140   4
   1   9   4 686.352  19.905   1
   1   9   4 718.878  21.043   4
  -1   9  -4 709.137  21.268   3
  -1   9  -4 716.744  20.759   4
  -1   9  -4 724.934  20.880   4
  -1   9  -4 728.731  20.090   1
  -2  -9  -4 0.11605 4.03748   4
  -2  -9  -4 6.76360 3.97578   1
   2  -9   4 -0.4723  1.0216   4
   2  -9   4 -0.2660  3.0155   1
  -2   9  -4 -3.3449  4.3974   3
   2   9   4 1.04628 3.44232   4
   2   9   4 -1.9889  3.5914   1
  -2   9  -4 2.59433 3.54540   4
  -2   9  -4 -0.8246  3.8562   1
  -2   9  -4 1.86683 3.52190   4
  -3  -9  -4 5.32271 4.36721   1
  -3  -9  -4 1.70026 4.82161   4
   3  -9   4 9.38888 2.44724   4
   3  -9   4 5.73542 2.65316   1
  -3   9  -4 11.4750  4.0601   4
  -3   9  -4 -2.9288  5.6517   3
   3   9   4 11.0816  5.4271   2
  -3   9  -4 3.15622 4.10791   1
   3   9   4 -2.5716  1.4355   4
   3   9   4 1.82237 3.89504   1
  -3   9  -4 12.5431  4.0957   4
  -4  -9  -4 88.0975  6.9246   1
  -4  -9  -4 90.9714  7.2287   4
  -4   9  -4 79.5419  6.1025   4
  -4   9  -4 92.6233  6.0220   4
  -4   9  -4 94.5011  8.6661   3
   4   9   4 91.9336  8.5483   2
   4   9   4 98.3036  6.3078   1
  -4   9  -4 86.5230  6.2393   1
   4   9   4 90.6324  5.3250   4
  -5  -9  -4 7.10724 5.37425   1
  -5  -9  -4 -1.3740  5.5159   4
  -5   9  -4 2.38422 4.46863   1
   5   9   4 10.5064  7.3278   2
  -5   9  -4 9.00460 4.85820   4
  -5   9  -4 7.56917 6.50392   3
  -6  -9  -4 -6.0498  6.2281   4
  -6  -9  -4 8.84686 6.28525   1
  -6   9  -4 4.21050 8.04878   3
  -6   9  -4 2.52366 4.97144   1
  -6   9  -4 0.36010 5.09552   4
   6   9   4 -12.445   8.257   2
  -7  -9  -4 6.22999 7.13221   4
  -7  -9  -4 -1.0168  6.7134   1
   7   9   4 -0.3241 10.0435   2
  -7   9  -4 4.35293 5.63319   4
  -7   9  -4 -13.269   9.329   3
  -7 -10   4 8.80099 6.56632   1
  -7 -10   4 9.47767 6.86112   4
  -7  10   4 4.35854 5.34934   4
  -7  10   4 9.61058 8.24804   3
   7  10  -4 1.12884 9.82674   2
  -6 -10   4 -3.2850  6.2868   4
  -6 -10   4 -2.3519  5.6229   1
  -6  10   4 7.96765 7.06003   3
   6  10  -4 0.32186 9.01818   2
  -6  10   4 6.03587 5.06454   1
  -5 -10   4 14.6511  5.8088   1
  -5 -10   4 7.76985 5.66346   4
   5  10  -4 22.1938  8.1827   2
  -5  10   4 23.6128  7.0354   3
  -5  10   4 13.5152  4.9906   1
  -4 -10   4 -5.6461  5.1423   4
  -4 -10   4 5.56768 4.91102   1
   4  10  -4 7.27369 4.15655   4
   4  10  -4 3.33596 3.98681   1
  -4  10   4 0.23802 4.60001   1
  -4  10   4 10.3739  6.0385   3
  -4  10   4 -1.0986  3.7849   4
   4  10  -4 0.31657 6.76717   2
  -3 -10   4 238.232   9.957   1
  -3 -10   4 245.781   9.801   3
   3 -10  -4 227.999   8.223   1
  -3 -10   4 231.513  10.539   4
   3 -10  -4 233.237   8.047   4
  -3 -10   4 249.771  10.823   4
  -3  10   4 238.064  10.144   1
   3  10  -4 243.845   9.621   1
  -3  10   4 239.544   9.761   4
   3  10  -4 239.163   9.978   4
   2 -10  -4 14.7185  3.5827   1
  -2 -10   4 13.2042  3.7010   3
  -2 -10   4 17.3667  4.5338   1
   2 -10  -4 12.2757  2.7123   4
  -2 -10   4 14.0953  4.1429   4
   2  10  -4 15.5830  4.3016   1
  -2  10   4 18.4491  4.5034   1
   2  10  -4 15.7483  4.5282   4
   2  10  -4 17.8135  4.4045   1
  -2  10   4 11.2453  3.8096   4
  -1 -10   4 78.4820  5.7311   1
   1 -10  -4 62.0770  4.9450   4
  -1 -10   4 80.2376  5.3180   3
  -1 -10   4 61.9718  5.5219   4
   1 -10  -4 77.5907  5.2962   1
  -1  10   4 73.3163  5.5855   1
  -1  10   4 75.9378  5.5072   4
   1  10  -4 59.8862  5.5048   4
   1  10  -4 73.2182  5.5407   1
  -1  10   4 77.3981  5.4362   4
   0 -10  -4 37.6167  4.7027   4
   0 -10   4 44.2175  4.4785   1
   0 -10  -4 52.5917  4.5625   1
   0 -10   4 35.0301  4.5185   4
   0  10   4 38.1140  4.4185   4
   0  10   4 40.7614  4.9279   1
   0  10  -4 45.1320  5.2697   3
   0  10  -4 40.3876  4.8301   4
   0  10  -4 36.1329  4.8965   1
   1 -10   4 191.830   7.909   1
   1 -10   4 196.770   8.214   4
  -1 -10  -4 186.459   9.075   4
  -1 -10  -4 186.461   8.507   1
  -1  10  -4 192.094  10.025   3
  -1  10  -4 206.179   8.774   4
  -1  10  -4 196.775   8.730   4
   1  10   4 176.184   9.127   4
  -1  10  -4 196.476   8.566   1
   1  10   4 188.602   8.731   1
  -2 -10  -4 34.2565  5.3060   4
   2 -10   4 49.6875  4.3786   1
  -2 -10  -4 45.9328  5.2287   1
  -2  10  -4 37.7366  4.5803   4
   2  10   4 36.5162  4.9497   1
  -2  10  -4 38.5805  4.9988   4
   2  10   4 42.2390  4.8314   4
  -2  10  -4 40.9383  6.1832   3
  -2  10  -4 43.5815  4.9944   1
   3 -10   4 247.791   8.558   4
  -3 -10  -4 256.157  10.758   1
   3 -10   4 258.971   8.486   1
  -3 -10  -4 241.355  10.895   4
   3  10   4 241.463  11.512   2
  -3  10  -4 253.423  12.531   3
   3  10   4 244.010   9.859   1
  -3  10  -4 249.829  10.266   4
   3  10   4 251.364   9.951   4
  -3  10  -4 261.486  10.415   4
  -3  10  -4 248.846  10.022   1
  -4 -10  -4 306.468  12.834   4
  -4 -10  -4 285.785  11.619   1
  -4  10  -4 294.343  11.327   1
  -4  10  -4 279.391  11.350   4
  -4  10  -4 312.744  14.318   3
   4  10   4 298.640  10.674   1
   4  10   4 287.055  13.666   2
  -5 -10  -4 123.241   8.485   1
  -5 -10  -4 113.177   8.646   4
   5  10   4 116.483  10.468   2
  -5  10  -4 116.400  10.577   3
  -5  10  -4 138.941   8.007   1
  -5  10  -4 125.375   8.378   4
  -6 -10  -4 36.4367  7.3106   4
  -6 -10  -4 59.9941  7.5601   1
   6  10   4 49.8623 10.0125   2
  -6  10  -4 66.8016 10.0340   3
  -6  10  -4 45.9917  6.5021   4
  -6  10  -4 51.2548  6.1633   1
  -7 -10  -4 6.75470 7.56610   4
  -7 -10  -4 13.7772  7.2093   1
  -7  10  -4 7.61415 6.01952   4
  -7  10  -4 8.95611 9.58779   3
   7  10   4 18.5439 10.8022   2
  -7 -11   4 21.8933  7.2158   1
  -7 -11   4 -1.2269  7.1188   4
   7  11  -4  7.0161 10.0135   2
  -7  11   4 6.78750 5.73626   4
  -7  11   4 4.42994 5.88733   1
  -6 -11   4 18.1929  6.5761   1
  -6 -11   4 9.85864 6.60351   4
  -6  11   4 15.5764  5.6411   1
   6  11  -4 22.2286  9.8402   2
  -6  11   4 11.4560  7.5225   3
  -6  11   4 7.39804 5.50554   4
  -5 -11   4 90.4769  7.9313   1
  -5 -11   4 89.8701  7.7231   4
  -5  11   4 82.3901  8.7072   3
   5  11  -4 68.5837  9.3617   2
  -5  11   4 108.829   7.262   1
  -4 -11   4 79.4400  7.1845   4
  -4 -11   4 97.3964  6.1377   3
  -4 -11   4 96.1744  7.6799   1
  -4  11   4 99.4458  7.1275   1
   4  11  -4 80.2628  6.0423   1
   4  11  -4 81.7529  9.1899   2
  -3 -11   4 25.0888  4.3711   3
  -3 -11   4 22.1885  5.3887   1
   3 -11  -4 21.2661  3.4319   4
  -3 -11   4 19.9390  4.9218   4
   3 -11  -4 26.0930  4.0744   1
  -3 -11   4 19.3632  5.3233   4
  -3  11   4 24.5319  5.2783   1
   3  11  -4 24.3032  4.7792   1
  -3  11   4 22.4623  4.7259   4
   3  11  -4 22.9589  5.0760   4
  -2 -11   4 193.957   9.508   4
   2 -11  -4 186.892   8.039   4
  -2 -11   4 180.409   9.076   1
   2 -11  -4 186.453   8.242   1
  -2  11   4 198.787   9.247   1
  -2  11   4 196.300   8.977   4
   2  11  -4 180.728   9.351   1
   2  11  -4 186.527   8.807   1
   2  11  -4 182.880   9.156   4
   1 -11  -4 7.39339 4.25399   1
  -1 -11   4 18.0176  4.6814   1
   1 -11  -4 13.0812  3.9811   4
  -1 -11   4 10.2339  4.0802   4
   1  11  -4 20.9266  4.7935   1
  -1  11   4 13.4715  4.2074   1
  -1  11   4 6.68221 4.30818   4
   1  11  -4 15.3712  4.6763   4
   0 -11  -4 269.536  10.528   1
   0 -11   4 283.411  10.925   4
   0 -11   4 277.717  10.436   1
   0 -11  -4 276.943  11.102   4
   0  11  -4 301.673  11.203   4
   0  11   4 263.043  10.702   4
   0  11   4 283.293  10.637   1
   0  11  -4 289.956  10.940   1
   0  11  -4 294.327  11.774   3
   1 -11   4 336.013  11.376   1
  -1 -11  -4 341.418  12.023   1
   1 -11   4 363.926  11.868   4
  -1 -11  -4 323.266  12.095   4
   1  11   4 328.026  12.066   1
  -1  11  -4 308.594  13.055   3
  -1  11  -4 342.905  12.327   4
  -1  11  -4 332.286  12.037   1
   1  11   4 324.896  12.614   4
   2 -11   4 122.452   7.073   4
  -2 -11  -4 167.170   8.669   1
  -2 -11  -4 154.788   9.204   4
   2 -11   4 187.502   7.742   1
  -2  11  -4 174.011   8.588   4
   2  11   4 170.208   8.616   1
  -2  11  -4 173.138   9.018   1
   2  11   4 198.608   9.307   4
  -2  11  -4 174.263   9.730   3
  -2  11  -4 170.769   8.670   4
  -3 -11  -4 12.9141  5.2629   1
   3 -11   4 11.4264  3.4403   4
   3 -11   4 13.3419  3.7498   1
  -3 -11  -4 2.86687 5.37094   4
   3  11   4 14.5384  4.5289   4
  -3  11  -4 6.91030 4.92057   4
   3  11   4 16.2422  4.6740   1
   3  11   4 -0.8579  5.7743   2
  -3  11  -4 17.4250  4.7379   4
  -3  11  -4 28.4616  6.9822   3
  -3  11  -4 15.2251  5.1719   1
  -4 -11  -4 24.7100  6.3235   1
  -4 -11  -4 18.0373  6.4001   4
  -4  11  -4 16.2624  5.4794   4
  -4  11  -4 24.7714  7.6880   3
  -4  11  -4 4.86892 5.12234   1
   4  11   4 22.4368  5.0444   1
   4  11   4 25.5505  7.0920   2
  -5 -11  -4 1.07956 6.21357   1
  -5 -11  -4 6.62188 6.13599   4
  -5  11  -4 14.4889  5.5291   1
   5  11   4 1.32153 7.44457   2
  -5  11  -4 6.76605 5.49330   4
  -5  11  -4 9.05331 8.07955   3
  -6 -11  -4 0.66830 6.81550   1
  -6 -11  -4 8.35385 7.03714   4
   6  11   4 13.1982  9.3640   2
  -6  11  -4 -5.2712  5.5846   1
  -6  11  -4 15.1322  9.2056   3
  -6  11  -4 2.34080 5.88875   4
  -7 -11  -4 15.1322  8.2005   4
  -7 -11  -4 4.38762 7.04824   1
  -7  11  -4 -1.3135  6.3353   4
   7  11   4  3.4891 10.5462   2
  -7  11  -4 15.1130 10.5993   3
  -7  11  -4 3.92129 6.06896   1
  -7 -12   4 6.33427 7.46408   1
  -7 -12   4 -2.7535  7.7281   4
   7  12  -4 -2.2760 11.1900   2
  -7  12   4 7.84212 6.35665   4
  -7  12   4 1.66610 6.33833   1
  -6 -12   4 -4.4422  6.7222   4
  -6 -12   4 -6.8938  6.5448   1
  -6  12   4 -0.7469  5.7907   1
   6  12  -4 1.67103 9.77638   2
  -6  12   4 4.67293 5.73517   4
  -5 -12   4 47.2582  7.0057   1
  -5 -12   4 46.2008  7.2782   4
  -5  12   4 36.8017  6.2307   4
   5  12  -4 56.0553  9.0697   2
  -5  12   4 30.7236  6.2189   1
  -4 -12   4 46.2820  6.7723   4
  -4 -12   4 70.3546  7.4163   1
   4  12  -4 55.7097  8.9268   2
  -4  12   4 55.3040  6.1563   4
  -4  12   4 54.6425  6.4367   1
   4  12  -4 60.1080  6.1012   1
  -3 -12   4 17.3028  5.7528   4
  -3 -12   4 31.2897  5.9513   1
   3 -12  -4 21.7511  4.4596   1
   3 -12  -4 20.4226  3.7474   4
  -3  12   4 31.7367  5.2516   4
  -3  12   4 15.0471  5.3203   1
  -3  12   4 19.1376  5.2635   4
   3  12  -4 18.3371  5.3239   4
   3  12  -4 22.2655  5.4084   1
   2 -12  -4 10.6095  4.3681   1
  -2 -12   4 3.86176 5.08927   4
  -2 -12   4 1.80747 5.05418   1
   2 -12  -4 10.4553  3.9595   4
   2  12  -4 13.3206  5.1428   1
  -2  12   4 10.5002  5.2317   1
   2  12  -4 -0.7514  4.6578   4
  -2  12   4 7.16543 4.94367   4
  -2  12   4 7.27251 4.36815   4
   1 -12  -4 2.27081 4.17378   4
  -1 -12   4 1.13576 4.67263   1
  -1 -12   4 5.35392 4.21825   4
   1 -12  -4 1.48865 4.60604   1
  -1  12   4 1.32767 4.12780   4
   1  12  -4 9.15363 5.28949   1
  -1  12   4 -7.1910  4.7423   1
   1  12  -4 7.80665 4.92055   1
   1  12  -4 1.30285 4.75026   4
   0 -12   4 53.2194  5.5989   4
   0 -12  -4 43.4397  5.5286   4
   0 -12  -4 53.7143  5.7529   1
   0 -12   4 42.6591  5.1460   1
   0  12  -4 55.6371  5.8709   4
   0  12   4 42.0273  5.8983   1
   0  12   4 49.8923  5.7488   4
   0  12  -4 53.7588  6.0542   1
   1 -12   4 15.6006  4.4221   4
   1 -12   4 5.40977 4.32366   1
  -1 -12  -4 13.5862  4.8702   1
  -1 -12  -4 1.79140 4.93979   4
   1  12   4 13.2276  5.0780   1
   1  12   4 8.77658 4.73256   4
  -1  12  -4 12.5652  5.1487   1
  -1  12  -4 13.2945  5.8453   3
  -1  12  -4 10.3856  4.9376   4
  -2 -12  -4 1.66126 5.05871   1
   2 -12   4 -0.9098  3.8311   4
   2 -12   4 8.67091 4.34348   1
  -2 -12  -4 -3.6082  5.1752   4
  -2  12  -4 -3.8198  4.7333   4
  -2  12  -4 10.7413  6.2966   3
  -2  12  -4 5.20080 5.12496   1
   2  12   4 2.05448 4.76551   4
  -2  12  -4 -5.0774  4.1496   4
   2  12   4 3.89311 4.78859   1
  -3 -12  -4 7.69693 5.81478   4
  -3 -12  -4 13.7370  5.7861   1
   3 -12   4 12.1187  4.1465   1
  -3  12  -4 8.85146 5.39125   4
   3  12   4 16.6305  5.2988   1
   3  12   4 11.1114  4.8553   4
  -3  12  -4 17.6204  5.8823   1
   3  12   4 15.3351  5.8151   2
  -3  12  -4 14.3515  7.0553   3
  -4 -12  -4 24.7984  6.5575   4
  -4 -12  -4 25.1812  6.6490   1
   4  12   4 27.5747  5.2828   1
  -4  12  -4 26.4629  6.1999   4
  -4  12  -4 31.5860  6.1147   1
   4  12   4 30.6752  7.5069   2
  -4  12  -4 25.6847  8.0773   3
  -5 -12  -4 50.5613  7.7066   4
  -5 -12  -4 57.2964  7.8458   1
  -5  12  -4 57.4135  9.6754   3
   5  12   4 64.5953  9.5229   2
  -5  12  -4 63.8626  7.1825   1
  -5  12  -4 55.7934  7.1075   4
  -6 -12  -4 69.1299  8.8712   1
  -6 -12  -4 65.8929  8.8086   4
  -6  12  -4 76.1848  7.5339   1
  -6  12  -4 73.4711 10.8027   3
   6  12   4 55.7505 10.8737   2
  -6  12  -4 59.2829  7.3256   4
  -7 -12  -4 30.0504  8.9718   4
  -7 -12  -4 36.8378  8.7169   1
  -7  12  -4 42.2034  7.3244   4
  -7  12  -4 38.9870  7.2502   1
  -7  12  -4 31.2857 10.8215   3
   7  12   4 42.6591 11.6988   2
  -7 -13   4 9.43579 8.09578   1
  -7 -13   4 6.77673 7.88853   4
  -7  13   4 11.0931  6.7580   4
  -7  13   4 13.9799  6.7845   1
   7  13  -4  0.3744 10.2564   2
  -6 -13   4 0.56462 6.82074   1
  -6 -13   4 -3.9526  7.0014   4
  -6  13   4 7.35881 6.52798   1
   6  13  -4 0.89847 9.00924   2
  -6  13   4 8.80915 6.16420   4
  -5 -13   4 -7.4352  6.6348   1
  -5 -13   4 4.75536 6.44133   4
   5  13  -4 -2.1244  8.4599   2
  -5  13   4 -5.8341  5.5131   4
  -5  13   4 -12.548   5.453   1
  -4 -13   4 2.63480 5.93172   4
  -4 -13   4 0.09898 5.99356   1
   4  13  -4 10.2432  6.9094   2
  -4  13   4 -0.5425  5.2961   4
  -4  13   4 -0.9145  5.6575   1
   4  13  -4 4.58970 5.00440   1
  -3 -13   4 80.0179  7.7043   4
   3 -13  -4 104.070   6.499   1
  -3 -13   4 106.103   8.112   1
  -3  13   4 104.624   7.989   1
  -3  13   4 93.8375  7.3226   4
   3  13  -4 110.189   7.969   4
   3  13  -4 95.9164  7.5985   1
  -2 -13   4 356.388  13.334   1
   2 -13  -4 359.716  12.564   4
  -2 -13   4 336.906  13.682   4
   2 -13  -4 351.335  12.403   1
   2  13  -4 328.823  13.785   4
   2  13  -4 364.176  13.347   1
  -2  13   4 348.277  13.601   4
  -2  13   4 328.069  13.465   1
   1 -13  -4 264.734  10.583   1
   1 -13  -4 262.193  10.706   4
  -1 -13   4 241.284  11.123   4
  -1 -13   4 255.872  10.994   1
   1  13  -4 242.124  11.083   1
  -1  13   4 240.697  11.517   4
   1  13  -4 246.988  10.735   1
  -1  13   4 246.255  11.429   1
   1  13  -4 245.797  11.376   4
   0 -13   4 -3.1627  4.8461   1
   0 -13   4 3.69416 4.62807   4
   0 -13  -4 2.60262 4.82447   1
   0 -13  -4 -0.9643  4.8915   4
   0  13   4 -4.8143  5.0734   1
   0  13  -4 -0.8777  5.0500   4
   0  13   4 -3.4321  4.7934   4
   0  13  -4 -2.8876  5.0968   1
   1 -13   4 17.9504  4.9465   1
  -1 -13  -4 0.37605 4.61857   1
   1 -13   4 7.88330 4.53005   4
  -1 -13  -4 12.8213  5.1044   4
   1  13   4 11.2330  5.1689   4
  -1  13  -4 6.13384 5.55404   1
   1  13   4 10.9690  5.3617   1
  -1  13  -4 6.97452 5.51887   4
  -1  13  -4 10.8159  6.3641   3
   2 -13   4 -8.9746  4.1682   4
  -2 -13  -4 -3.7174  5.4483   1
  -2 -13  -4 -1.8817  5.6535   4
   2 -13   4 2.41293 4.64013   1
  -2  13  -4 4.03922 6.52779   3
   2  13   4 -6.2752  4.8912   4
  -2  13  -4 -1.6100  4.7321   4
  -2  13  -4 1.95162 5.54885   1
   2  13   4 -3.1646  5.1173   1
  -2  13  -4 0.72720 5.20336   4
  -3 -13  -4 132.334   8.985   1
  -3 -13  -4 126.903   9.160   4
   3 -13   4 143.160   7.322   1
   3  13   4 127.054   9.704   2
  -3  13  -4 137.177   9.087   4
  -3  13  -4 141.019  10.727   3
   3  13   4 144.252   9.212   4
   3  13   4 124.672   8.385   1
  -3  13  -4 129.312   8.687   1
  -4 -13  -4 111.277   9.069   1
  -4 -13  -4 99.8130  8.9708   4
  -4  13  -4 96.3056 10.2632   3
  -4  13  -4 95.6797  7.9074   4
   4  13   4 100.407   9.622   2
  -4  13  -4 116.450   8.384   1
  -5 -13  -4 4.72053 6.75517   1
  -5 -13  -4 1.05164 7.28452   4
  -5  13  -4 12.1224  8.8941   3
   5  13   4 0.76762 8.33069   2
  -5  13  -4 9.57463 6.55914   1
  -5  13  -4 8.54748 6.45776   4
  -6 -13  -4 10.5860  7.5095   1
  -6 -13  -4 -1.5969  7.5747   4
  -6  13  -4 9.96053 6.62521   4
  -6  13  -4 3.10007 6.52107   1
  -6  13  -4 24.0405 10.1184   3
   6  13   4 7.03130 9.60364   2
  -7 -13  -4 23.2328  8.7974   4
  -7 -13  -4 5.75859 8.06895   1
  -7  13  -4  5.5171 10.7918   3
   7  13   4 -1.6010  9.6646   2
  -7  13  -4 4.45610 6.83330   1
  -7  13  -4 4.86048 7.08953   4
  -7 -14   4 -0.9180  8.0709   1
  -7 -14   4 -2.9611  8.1174   4
  -7  14   4 -1.0897  7.0567   4
   7  14  -4 -4.7754 11.4701   2
  -7  14   4 17.3828  7.3871   1
  -6 -14   4 0.05271 7.83864   1
  -6 -14   4 0.41853 7.55907   4
  -6  14   4 9.19919 7.06113   1
   6  14  -4  2.0272 10.0058   2
  -6  14   4 4.21528 6.59246   4
  -5 -14   4 2.00728 7.14015   4
  -5 -14   4 7.13902 7.36636   1
   5  14  -4 10.4241  9.2263   2
  -5  14   4 0.18125 6.61206   1
  -5  14   4 -1.1722  5.9234   4
  -4 -14   4 4.63661 6.50988   1
  -4 -14   4 15.3973  6.5605   4
   4  14  -4 8.09308 5.53650   1
  -4  14   4 12.0297  6.4161   1
  -4  14   4 21.6213  6.2349   4
   3 -14  -4 44.5885  5.6479   1
  -3 -14   4 39.5421  6.9566   4
  -3 -14   4 45.5195  7.0197   1
  -3  14   4 43.9334  6.7708   4
   3  14  -4 36.9336  6.2493   1
  -3  14   4 40.2234  6.6140   1
   3  14  -4 41.3395  6.3532   4
   2 -14  -4 145.992   8.667   4
   2 -14  -4 160.710   8.882   1
  -2 -14   4 149.807   9.920   4
  -2 -14   4 140.941   9.305   1
  -2  14   4 154.091  10.345   1
   2  14  -4 161.831   9.742   1
  -2  14   4 153.854   9.901   4
   2  14  -4 136.908   9.007   4
   1 -14  -4 125.982   8.414   4
  -1 -14   4 133.788   9.085   4
  -1 -14   4 108.456   7.714   1
   1 -14  -4 112.243   7.773   1
   1  14  -4 105.026   8.202   1
   1  14  -4 115.329   8.324   4
   1  14  -4 109.686   8.439   1
  -1  14   4 112.034   8.394   1
  -1  14   4 109.073   8.084   4
   0 -14  -4 147.885   9.062   1
   0 -14   4 133.543   8.804   1
   0 -14  -4 145.814   9.498   4
   0 -14   4 143.043   9.229   4
   0  14   4 156.489  10.480   4
   0  14   4 153.314   9.982   1
   0  14  -4 131.898   8.761   1
   0  14  -4 147.572   8.930   4
  -1 -14  -4 25.2028  6.1127   4
   1 -14   4 23.5655  5.7305   1
  -1 -14  -4 22.9872  5.6011   1
   1 -14   4 33.1101  5.4303   4
  -1  14  -4 30.8517  6.4571   1
  -1  14  -4 23.2231  7.2436   3
   1  14   4 20.1286  6.1752   1
   1  14   4 25.7607  5.9664   4
  -1  14  -4 25.3331  6.2994   4
  -2 -14  -4 84.1438  8.0932   4
   2 -14   4 57.9322  6.2387   1
  -2 -14  -4 65.5638  7.5165   1
   2 -14   4 70.7133  6.2889   4
  -2  14  -4 61.2991  7.3914   1
  -2  14  -4 58.4198  7.0146   4
  -2  14  -4 56.7676  8.4868   3
   2  14   4 75.7713  7.2413   4
   2  14   4 70.9028  7.3205   1
  -3 -14  -4 -7.0588  6.1620   1
  -3 -14  -4 -3.7385  6.2057   4
   3  14   4 6.47048 5.90165   1
   3  14   4 14.1787  6.8614   2
  -3  14  -4 3.88847 7.60428   3
  -3  14  -4 8.58364 6.18296   1
  -3  14  -4 -3.2841  5.8933   4
  -4 -14  -4 -5.3487  6.5266   1
  -4 -14  -4 -5.9770  6.6035   4
   4  14   4 5.03151 7.38228   2
  -4  14  -4 -1.0805  5.9570   4
  -4  14  -4 -8.8469  7.2440   3
  -4  14  -4 1.12326 6.43394   1
  -5 -14  -4 -7.3587  7.4389   4
  -5 -14  -4 3.32105 7.22140   1
  -5  14  -4 -4.5187  8.0569   3
  -5  14  -4 -1.3784  6.4057   4
   5  14   4 -0.1615  7.4725   2
  -5  14  -4 10.7180  6.5986   1
  -6 -14  -4 6.18674 8.47318   1
  -6 -14  -4 -7.0921  7.9951   4
  -6  14  -4 -6.8948  9.8809   3
   6  14   4 3.01892 8.59649   2
  -6  14  -4 -5.5397  6.7826   1
  -6  14  -4 -3.2057  6.9666   4
  -6 -15   4 1.70510 8.12839   4
  -6 -15   4 21.1504  8.1472   1
   6  15  -4 3.92455 9.45833   2
  -6  15   4 25.7561  7.7065   4
  -6  15   4 8.89942 7.49389   1
  -5 -15   4 6.38686 7.38847   4
  -5 -15   4 3.32563 7.51353   1
   5  15  -4 15.3216  9.7260   2
  -5  15   4 19.8787  7.0870   1
  -5  15   4 10.1241  7.0558   4
  -4 -15   4 15.5356  7.5867   1
  -4 -15   4 9.25133 6.95935   4
  -4  15   4 36.6633  6.6349   4
  -4  15   4 11.0592  6.5428   1
  -3 -15   4 -0.5512  6.3239   4
  -3 -15   4 3.47432 6.51761   1
   3  15  -4 5.44339 5.83078   1
  -3  15   4 5.32265 5.77690   4
  -3  15   4 2.19149 6.28767   1
  -2 -15   4 36.9373  6.9675   1
   2 -15  -4 33.9939  5.7782   1
  -2 -15   4 25.0698  6.7742   4
   2 -15  -4 34.1265  5.3298   4
  -2  15   4 31.5954  6.9405   1
   2  15  -4 30.1446  6.8239   1
   2  15  -4 31.8603  6.5659   4
  -2  15   4 30.3144  6.4922   4
   1 -15  -4 0.91504 5.49375   4
  -1 -15   4 3.71883 5.91301   4
  -1 -15   4 3.97479 6.03022   1
   1 -15  -4 6.91480 5.61609   1
   1  15  -4 18.0143  6.6173   1
  -1  15   4 11.1722  6.1536   4
   1  15  -4 4.78096 6.08706   4
  -1  15   4 3.99857 6.44814   1
   1  15  -4 5.54604 6.31324   1
   0 -15  -4 5.33423 5.73365   1
   0 -15   4 5.44276 5.65331   4
   0 -15   4 17.6225  6.0599   1
   0 -15  -4 0.44008 5.63002   4
   0  15   4 7.81706 5.75067   1
   0  15  -4 12.4291  6.5380   1
   0  15   4 6.54372 5.97080   4
   0  15  -4 4.02800 6.05305   4
   0  15  -4 2.16740 5.63914   1
   1 -15   4 130.852   8.555   1
  -1 -15  -4 122.815   8.961   1
  -1 -15  -4 118.729   8.981   4
   1 -15   4 127.942   8.787   4
   1  15   4 125.835   9.212   1
   1  15   4 147.839   9.448   4
  -1  15  -4 116.163   8.967   4
  -1  15  -4 111.081   8.504   1
  -2 -15  -4 13.0875  6.5784   4
   2 -15   4 15.7141  5.2054   1
  -2 -15  -4 12.3348  6.6051   1
  -2  15  -4 5.40598 6.38879   1
   2  15   4 19.0451  6.2819   4
  -2  15  -4 -3.9543  7.4728   3
  -2  15  -4 10.8583  6.2763   4
   2  15   4 9.28676 6.23437   1
  -3 -15  -4 -7.0853  6.3438   1
  -3 -15  -4 0.48373 6.62367   4
  -3  15  -4 -2.1979  6.6293   1
   3  15   4 3.16384 5.88774   1
  -3  15  -4 3.05838 6.06119   4
  -3  15  -4 1.19165 7.76985   3
  -4 -15  -4 4.73195 7.14555   1
  -4 -15  -4 -7.3705  6.9981   4
  -4  15  -4 -3.8513  6.8563   1
  -4  15  -4 -22.379   8.150   3
  -4  15  -4 -6.3908  6.0396   4
   4  15   4 8.64809 7.74534   2
  -5 -15  -4 12.0317  8.4316   1
  -5 -15  -4 21.1108  8.5226   4
  -5  15  -4 26.6265  7.2711   4
  -5  15  -4 29.6977  7.5688   1
   5  15   4 8.15483 8.76294   2
  -5  15  -4 40.2043 10.5308   3
  -6 -15  -4 -0.9559  8.8387   1
  -6 -15  -4 12.2804  8.8793   4
   6  15   4 2.55518 9.69819   2
  -6  15  -4 15.4718  7.7311   4
  -6  15  -4 9.62014 7.63661   1
  -6  15  -4 5.70863 9.55573   3
  -6 -16   4 -13.094   7.788   4
  -6 -16   4 -1.0246  8.6862   1
  -6  16   4 5.28203 7.78511   4
   6  16  -4  3.0258 10.7858   2
  -6  16   4 16.6186  7.7413   1
  -5 -16   4 -9.2118  7.6723   1
  -5 -16   4 8.91710 8.17717   4
  -5  16   4 -9.5063  7.3067   4
   5  16  -4 -0.9727  8.7177   2
  -5  16   4 3.90513 7.29343   1
  -4 -16   4 38.9402  8.0458   4
  -4 -16   4 59.2440  9.0202   1
  -4  16   4 49.9975  7.9936   1
  -4  16   4 50.0000  7.9187   4
  -3 -16   4 7.52070 6.97836   1
  -3 -16   4 8.02503 6.83258   4
  -3  16   4 2.85603 6.43416   4
  -3  16   4 9.57100 6.88342   1
   3  16  -4 8.90069 6.82340   1
  -2 -16   4 60.5558  7.9929   4
  -2 -16   4 66.5445  8.1443   1
   2 -16  -4 67.7328  7.2246   1
  -2  16   4 65.6949  8.2189   4
  -2  16   4 60.8426  8.2822   1
   2  16  -4 62.1277  7.9297   1
   2  16  -4 75.4885  7.9412   4
   1 -16  -4 163.980   9.918   1
  -1 -16   4 179.836  10.732   1
  -1 -16   4 174.579  10.877   4
   1 -16  -4 179.472  10.193   4
   1  16  -4 157.430  10.578   1
   1  16  -4 165.609  10.792   1
  -1  16   4 145.470  10.342   1
   1  16  -4 174.517  11.008   4
  -1  16   4 166.140  11.436   4
   0 -16   4 220.303  11.107   1
   0 -16  -4 218.762  11.302   1
   0 -16   4 232.566  11.556   4
   0 -16  -4 213.871  11.634   4
   0  16  -4 203.968  12.297   1
   0  16   4 218.630  11.760   4
   0  16   4 208.298  12.118   1
   0  16  -4 199.242  11.795   1
   0  16  -4 194.334  10.979   4
   1 -16   4 86.7892  7.6098   1
  -1 -16  -4 65.5374  7.6287   4
  -1 -16  -4 75.9054  8.4570   1
   1 -16   4 93.3480  7.6045   4
  -1  16  -4 85.3164  8.4398   4
   1  16   4 93.5163  8.6034   4
  -1  16  -4 87.9250  8.7077   1
   1  16   4 91.6996  8.1467   1
  -2 -16  -4 5.89446 6.79716   1
   2 -16   4 4.01815 5.73537   1
  -2 -16  -4 17.7388  6.9739   4
   2  16   4 15.4017  6.6897   1
  -2  16  -4 5.46302 7.24791   3
  -2  16  -4 5.16403 6.85449   4
  -2  16  -4 16.6300  7.2888   1
   2  16   4 14.3737  6.2128   4
  -3 -16  -4 0.50515 7.11950   4
  -3 -16  -4 0.98530 7.11480   1
  -3  16  -4 -2.6873  6.4091   4
   3  16   4 -15.421   5.887   1
  -3  16  -4 -7.7714  7.9906   3
  -3  16  -4 -6.2723  6.9506   1
  -4 -16  -4 -5.6991  7.4509   1
  -4 -16  -4 0.50909 7.56856   4
  -4  16  -4 4.44173 6.91471   1
   4  16   4 3.25940 8.06801   2
  -4  16  -4 0.05829 7.19557   4
  -4  16  -4 -6.2645  9.0993   3
  -5 -16  -4 6.58217 8.32823   1
  -5 -16  -4 0.34884 8.04342   4
  -5  16  -4 3.91609 7.28247   4
  -5  16  -4  3.2567 10.0288   3
   5  16   4 -8.2279  8.6433   2
  -5  16  -4 0.88289 7.46659   1
  -6 -16  -4 14.0089  9.7245   1
  -6 -16  -4 -5.9701  8.4925   4
  -6  16  -4 0.27133 8.04716   1
  -6  16  -4 -1.5611  7.9341   4
   6  16   4  5.7510 10.0601   2
  -6  16  -4 22.4031 11.2684   3
  -6 -17   4 -5.7640  9.1841   1
  -6 -17   4 -12.889   8.944   4
   6  17  -4 -3.3655 10.8045   2
  -6  17   4 0.34841 8.31765   1
  -6  17   4 0.00425 7.73367   4
  -5 -17   4 11.7448  8.1945   4
  -5 -17   4 -1.7633  8.8451   1
  -5  17   4 2.80238 7.96556   1
  -5  17   4 6.30019 7.58345   4
   5  17  -4 13.3624 10.2123   2
  -4 -17   4 54.8632  9.0684   4
  -4 -17   4 66.7045  9.3911   1
  -4  17   4 73.3631  8.6567   4
  -4  17   4 57.1571  8.8021   1
  -3 -17   4 15.8046  7.7429   1
  -3 -17   4 12.3616  7.5505   4
   3  17  -4 13.4812  6.7659   1
  -3  17   4 13.4725  6.9877   4
  -3  17   4 16.7793  7.6590   1
  -2 -17   4 46.1113  7.9909   1
   2 -17  -4 46.5817  7.1738   1
  -2 -17   4 34.3832  7.5621   4
   2  17  -4 45.3772  7.7400   1
   2  17  -4 36.0663  7.6876   4
  -2  17   4 35.7858  8.0251   1
  -2  17   4 55.8288  8.0181   4
  -1 -17   4 5.83402 6.68170   1
  -1 -17   4 1.17414 6.37273   4
   1 -17  -4 8.80959 6.66066   1
   1 -17  -4 -1.8293  5.5696   4
   1  17  -4 -2.6178  6.9119   1
  -1  17   4 -1.5554  6.9266   1
   1  17  -4 -0.3499  6.3770   4
  -1  17   4 12.8268  6.6440   4
   0 -17  -4 15.7366  6.7923   1
   0 -17   4 2.63293 6.27137   1
   0 -17  -4 -2.5121  6.0955   4
   0 -17   4 9.84719 6.17772   4
   0  17  -4 -1.1215  7.0354   1
   0  17   4 4.12996 6.59798   4
   0  17  -4 -6.2017  6.7278   1
   0  17  -4 1.40829 6.51636   4
   0  17   4 -1.9216  6.2337   1
  -1 -17  -4 5.48982 7.07852   1
   1 -17   4 4.42098 6.12381   1
   1 -17   4 -2.6143  5.8456   4
  -1 -17  -4 7.92915 6.75349   4
  -1  17  -4 7.28836 7.55578   1
   1  17   4 -1.7170  6.8903   1
  -1  17  -4 5.02996 6.63721   4
   1  17   4 -0.8197  6.4987   4
  -1  17  -4 -0.9888  7.0702   1
  -2 -17  -4 1.41766 7.31292   1
  -2 -17  -4 3.53894 7.14290   4
   2 -17   4 -0.9439  5.8873   1
   2  17   4 1.08142 6.47469   4
  -2  17  -4 -5.2825  7.1539   1
  -2  17  -4 -3.6774  6.5988   4
   2  17   4 -6.4510  6.6507   1
  -3 -17  -4 13.0047  7.8851   4
  -3 -17  -4 26.9158  8.1355   1
  -3  17  -4 11.8964  7.7870   4
   3  17   4 12.3286  7.3427   1
  -3  17  -4 9.30549 9.03246   3
  -3  17  -4 15.2152  7.6687   1
  -4 -17  -4 7.84720 8.75830   1
  -4 -17  -4 9.62166 8.06619   4
  -4  17  -4 7.93171 9.95179   3
  -4  17  -4 -0.5303  7.3673   1
   4  17   4 2.56573 8.61910   2
  -4  17  -4 3.74137 7.52198   4
  -5 -17  -4 0.11007 8.85896   1
  -5 -17  -4 -2.9513  8.8897   4
  -5  17  -4 -2.6348  8.3135   1
  -5  17  -4 1.50168 7.63518   4
   5  17   4 -4.4178  8.8107   2
  -5  17  -4 -0.6121 10.4891   3
   6  17   4  1.1459 10.0046   2
  -6  17  -4 -3.9837 11.4752   3
  -5 -18   4 10.6475  8.9844   4
  -5 -18   4 4.61191 8.88620   1
  -5  18   4 -2.4309  8.5024   1
   5  18  -4 -1.1668 10.2317   2
  -5  18   4 9.07690 8.17865   4
  -4 -18   4 69.6653 10.0729   1
  -4 -18   4 82.6011  9.9734   4
  -4  18   4 77.6923  9.5475   4
  -4  18   4 98.1853 10.0011   1
  -3 -18   4 90.6912  9.8353   4
  -3 -18   4 93.8785 10.2289   1
   3  18  -4 86.5020  9.1027   1
  -3  18   4 80.4110  9.2208   4
  -3  18   4 97.6402 10.1169   1
   2 -18  -4 44.4906  7.2290   1
  -2 -18   4 28.7269  7.8161   4
  -2 -18   4 36.5478  8.3414   1
   2  18  -4 38.1718  8.1082   1
  -2  18   4 52.2565  8.8606   1
  -2  18   4 45.5041  8.1581   4
   2  18  -4 31.8035  7.8839   4
  -1 -18   4 47.1339  7.6739   1
   1 -18  -4 44.9537  7.4951   1
  -1 -18   4 46.9388  8.0432   4
  -1  18   4 44.0097  8.5147   1
   1  18  -4 50.9509  8.6051   1
   1  18  -4 56.8060  8.3493   4
  -1  18   4 68.2297  8.6890   4
   0 -18  -4 21.7291  7.2713   1
   0 -18   4 25.5705  7.3089   1
   0 -18   4 34.7275  7.1044   4
   0 -18  -4 28.0683  7.3784   4
   0  18  -4 25.0575  7.5543   1
   0  18  -4 22.1008  7.6027   4
   0  18   4 24.2246  8.0750   1
   0  18   4 33.4796  7.8640   4
   0  18  -4 33.8534  7.6123   1
   1 -18   4 0.21077 6.45447   1
  -1 -18  -4 -3.1677  7.0124   4
  -1 -18  -4 6.75239 6.74947   1
   1  18   4 -0.8519  7.2333   1
  -1  18  -4 12.7368  7.8467   1
   1  18   4 7.71657 7.12377   4
  -1  18  -4 7.35593 7.17689   4
  -1  18  -4 10.4747  8.0135   1
  -2 -18  -4 3.55825 7.47013   4
   2 -18   4 15.8222  6.8008   1
  -2 -18  -4 11.7391  8.0593   1
  -2  18  -4 20.5846  8.2268   1
  -2  18  -4 13.0473  8.1126   1
   2  18   4 17.2204  7.4432   1
  -2  18  -4 12.2744  7.4937   4
  -3 -18  -4 10.3004  7.6183   1
  -3 -18  -4 14.1838  8.3205   4
  -3  18  -4 5.73971 7.91118   4
  -3  18  -4 1.14050 9.64376   3
  -3  18  -4 11.2716  8.1553   1
   3  18   4 -3.6980  6.9480   1
  -4 -18  -4 19.8988  8.7191   4
  -4 -18  -4 15.8538  9.0673   1
  -4  18  -4 5.95677 7.61916   4
   4  18   4 13.3215  9.2973   2
  -4  18  -4 20.0208  8.8639   1
  -4  18  -4 12.2971 10.4843   3
  -5 -18  -4 19.1965  9.3642   4
  -5 -18  -4 18.8220  9.8621   1
  -5  18  -4 25.7043 10.6857   3
  -5  18  -4 22.6747  9.2054   1
   5  18   4 32.2227 10.1827   2
  -5  18  -4 21.1274  8.6464   4
  -5 -19   4 15.4306  9.8397   1
  -5 -19   4 16.2628  9.3768   4
  -5  19   4 26.6954  9.5725   1
   5  19  -4  4.6580 10.8036   2
  -5  19   4 7.74091 8.71020   4
  -4 -19   4 6.42200 9.36104   1
  -4 -19   4 -1.7285  8.5312   4
  -4  19   4 2.67633 7.82099   4
  -4  19   4 12.5915  9.2043   1
  -3 -19   4 7.21352 8.47197   1
  -3 -19   4 4.84935 8.17156   4
   3  19  -4 15.1262  7.7397   1
  -3  19   4 -0.1913  8.2366   4
  -3  19   4 8.78746 8.60885   1
  -2 -19   4 5.72348 7.81157   4
  -2 -19   4 0.89570 8.06376   1
   2 -19  -4 4.78482 6.69964   1
  -2  19   4 -0.6845  7.5243   4
   2  19  -4 5.53655 7.68824   1
  -2  19   4 -4.0978  7.9017   1
  -1 -19   4 7.15086 7.72608   1
   1 -19  -4 3.49237 7.01483   1
  -1 -19   4 10.1646  7.6111   4
  -1  19   4 0.92499 8.04429   1
  -1  19   4 18.8930  7.9532   4
   1  19  -4 -4.4132  7.1268   4
   1  19  -4 -0.4133  7.8874   1
   0 -19  -4 1.63225 7.35985   1
   0 -19  -4 -7.2072  6.7990   4
   0 -19   4 -1.5032  7.1507   1
   0 -19   4 2.62405 6.72924   4
   0  19   4 -0.1527  8.0291   1
   0  19   4 4.45127 7.66583   4
   0  19  -4 -7.7407  7.1106   4
   0  19  -4 8.93928 8.55457   1
  -1 -19  -4 11.4892  7.7215   1
   1 -19   4 -3.1678  6.6313   1
  -1 -19  -4 -5.6091  7.2781   4
  -1  19  -4 4.99171 8.28595   1
  -1  19  -4 -2.6945  7.8168   1
   1  19   4 -3.9656  7.5943   1
   1  19   4 4.99635 7.49241   4
  -1  19  -4 -1.2937  7.4222   4
   2 -19   4 14.4627  7.1456   1
  -2 -19  -4 5.70861 7.14695   4
  -2 -19  -4 -0.0701  8.3201   1
   2  19   4 1.92907 7.66842   1
  -2  19  -4 5.43958 7.77969   4
  -2  19  -4 7.42876 8.29309   1
  -2  19  -4 2.50312 8.43448   1
  -3 -19  -4 13.4890  8.4803   4
  -3 -19  -4 -13.105   8.459   1
  -3  19  -4 -2.2819  8.6987   1
  -3  19  -4 -6.9119  7.9893   4
   3  19   4 -3.3187  7.4225   1
  -3  19  -4 2.41275 8.52988   1
  -4 -19  -4 0.22957 9.38852   1
  -4 -19  -4 11.1589  8.9685   4
  -4  19  -4 -0.4325 10.5492   3
  -4  19  -4 4.55536 8.64095   1
  -4  19  -4 -5.2713  7.6160   4
   4  19   4 1.80158 9.29409   2
  -4  19  -4 5.61256 9.06549   1
  -5 -19  -4  5.5493 10.5012   1
  -5 -19  -4 -4.3494  9.2143   4
   5  19   4 -2.5426  9.7859   2
  -5  19  -4 -4.9904  9.1072   1
  -5  19  -4 8.57195 9.07523   1
  -5  19  -4 -3.9360 10.4776   3
  -5  19  -4 -2.8699  8.5068   4
  -5 -20   4 15.7506 10.7996   1
  -5 -20   4 -0.8138  9.4303   4
   5  20  -4 -0.6216 11.2243   2
  -5  20   4 5.66697 9.31269   4
  -5  20   4 -5.7759  9.5029   1
  -4 -20   4 0.99170 8.77344   4
  -4 -20   4 3.53278 9.67362   1
  -4  20   4 -15.540   9.303   1
  -4  20   4 20.4323  8.7126   4
  -3 -20   4 8.14948 9.13114   1
  -3 -20   4 4.76832 8.38521   4
   3  20  -4 -3.6811  7.6266   1
  -3  20   4 0.99736 8.74045   4
  -3  20   4 11.0998  9.0753   1
   2 -20  -4 7.73583 7.15428   1
  -2 -20   4 16.2077  8.0839   1
  -2 -20   4 8.56172 8.26776   4
  -2  20   4 11.7680  8.8221   1
   2  20  -4 14.4111  8.2490   1
  -2  20   4 7.38430 8.44107   4
  -1 -20   4 36.3245  8.4846   4
  -1 -20   4 29.2796  8.6028   1
   1 -20  -4 34.3551  8.0441   1
  -1  20   4 28.4870  8.9861   4
   1  20  -4 18.4694  8.4569   4
  -1  20   4 35.2925  9.4758   1
   1  20  -4 33.1141  9.2153   1
   0 -20   4 17.4532  8.0438   1
   0 -20  -4 10.8182  8.0209   1
   0  20  -4 -12.814   8.530   1
   0  20   4 8.84811 8.17101   4
   0  20   4 12.9974  8.6268   1
   0  20  -4 4.50799 7.95169   4
  -1 -20  -4 16.1668  8.5992   1
  -1 -20  -4 4.08539 8.04270   4
   1 -20   4 11.2434  8.0807   1
  -1  20  -4 20.5547  9.3095   1
   1  20   4 22.8870  8.1155   4
   1  20   4 21.4452  8.6931   1
  -1  20  -4 12.1622  8.2182   4
  -1  20  -4 16.0778  8.8957   1
  -2 -20  -4 32.6271  8.9833   4
  -2 -20  -4 27.2686  9.2697   1
  -2  20  -4 35.0952  9.2334   1
  -2  20  -4 21.5317  9.4015   1
  -2  20  -4 22.8364  8.6668   4
   2  20   4 32.2990  8.6648   1
  -3 -20  -4 30.5948 10.1160   1
  -3 -20  -4 32.9737  9.4843   4
   3  20   4 28.9519  8.9757   1
  -3  20  -4 12.5243  9.4722   1
  -3  20  -4 36.7945  9.5363   4
  -3  20  -4 39.8597  9.6721   1
  -4 -20  -4 6.48934 9.52875   4
  -4 -20  -4 16.0594 10.1536   1
  -4  20  -4 11.2986  8.6399   4
  -4  20  -4 8.06451 9.11212   1
   4  20   4 3.70818 9.59725   2
  -4  20  -4 10.2705  9.7164   1
  -4 -21   4 -6.2894  9.7123   1
  -4 -21   4 13.7096  9.5944   4
  -4  21   4 12.0339  9.2582   4
  -4  21   4  4.9688 10.1987   1
  -3 -21   4 4.82671 9.52581   1
  -3 -21   4 1.68227 9.16481   4
   3  21  -4 -2.9526  8.0513   1
  -3  21   4 -7.3559  9.7533   1
  -3  21   4 -2.3339  9.4181   4
  -2 -21   4 27.1878  9.6541   1
  -2 -21   4 20.9126  9.1076   4
  -2  21   4 13.5812  9.6036   1
   2  21  -4 30.2330  9.0066   1
  -2  21   4 35.4395  9.7077   4
  -1 -21   4 14.4392  8.9320   1
   1 -21  -4 12.0759  8.0461   1
  -1 -21   4 11.7672  8.3438   4
   1  21  -4 28.9974  8.8117   4
  -1  21   4 27.8848  9.6526   4
   1  21  -4 17.0764  9.2082   1
  -1  21   4 36.9753  9.9637   1
   0 -21  -4 -0.6552  8.1106   1
   0 -21   4 -2.5688  7.8130   1
   0  21  -4 -0.5847  8.3186   4
   0  21   4 -2.5300  8.7510   1
   0  21  -4 -5.0748  8.9929   1
   0  21   4 2.12301 8.61724   4
   1 -21   4 4.32147 7.58853   1
  -1 -21  -4 -3.5561  8.5993   1
  -1 -21  -4 -6.7106  8.0313   4
   1  21   4 3.81942 8.05469   4
  -1  21  -4 6.22651 9.72986   1
  -1  21  -4 -7.6521  8.0278   4
   1  21   4 -4.8374  7.5017   1
  -2 -21  -4 0.86862 8.95869   1
  -2 -21  -4 -5.9622  8.3426   4
   2  21   4 18.2794  8.7429   1
  -2  21  -4 -0.3835  8.4846   4
  -2  21  -4 -3.5291  9.1650   1
  -2  21  -4 13.0647  9.7799   1
  -3 -21  -4 12.9322  9.7974   1
  -3 -21  -4 -2.5806  9.0623   4
   3  21   4 2.25607 8.44805   1
  -3  21  -4 3.89498 9.26909   4
  -3  21  -4 -6.2661  9.1855   1
  -3  21  -4 1.51998 9.57672   1
  -4 -21  -4 4.72971 9.79611   4
  -4 -21  -4 -8.3961 10.1302   1
  -4  21  -4 -12.795   9.747   1
  -4  21  -4 -1.6700 10.2130   1
   4  21   4 21.7294 10.4543   2
  -4  21  -4 5.51398 8.99127   4
  -3 -22   4  2.2284 10.0469   4
  -3 -22   4  4.8737 10.2927   1
  -3  22   4 10.8123 10.0687   1
   3  22  -4 17.5823  9.2181   1
  -3  22   4 3.65529 9.34057   4
  -2 -22   4 10.9265  9.5359   1
  -2 -22   4 9.18007 9.43344   4
   2  22  -4 -0.0898  9.0890   1
  -2  22   4 7.57639 9.28693   4
  -2  22   4 -1.4604  9.6870   1
  -1 -22   4 27.1820  9.4360   1
   1 -22  -4 11.7750  9.1089   1
  -1  22   4 3.38697 9.79514   1
   1  22  -4 19.5822  9.7517   1
  -1  22   4 25.1138  9.8818   4
   0 -22  -4 -0.8319  8.6326   1
   0 -22   4 14.2245  8.8361   1
   0  22   4 13.1889  8.6720   4
   0  22  -4 3.87002 9.86093   1
   0  22  -4 -3.3070  8.6797   4
   0  22   4 8.43311 9.59815   1
   1 -22   4 3.48438 8.17830   1
  -1 -22  -4 17.7728  9.5726   1
  -1  22  -4 -15.453   8.534   4
   1  22   4 -3.2084  8.7973   1
  -1  22  -4 2.51951 8.98431   1
  -2 -22  -4 -1.6895  9.1495   4
  -2 -22  -4 -4.0437  9.5717   1
  -2  22  -4 -16.289  10.089   1
  -2  22  -4 2.32883 8.97616   4
   2  22   4 -6.4682  8.7278   1
  -3 -22  -4  2.3516 10.0080   1
  -3 -22  -4 12.9673  9.7319   4
  -3  22  -4 -0.8087 10.5976   1
  -3  22  -4 -0.5517  9.1524   4
   3  22   4 13.6342  9.4361   1
  -3  22  -4 11.5945 10.3420   1
  -3  23   4  5.6286 10.8245   1
   3  23  -4 1.30540 9.09063   1
  -2 -23   4 -6.8381 10.0302   1
  -2 -23   4 3.41388 9.31050   4
   2  23  -4  6.5922 10.0352   1
  -2  23   4 -14.695   9.210   4
  -2  23   4  7.4510 10.7165   1
   1 -23  -4 18.6907  8.8715   1
  -1 -23   4 0.35800 9.41053   1
  -1  23   4 9.45988 9.64683   4
   1  23  -4 2.22127 9.96255   1
  -1  23   4  8.2030 10.4012   1
   0 -23  -4 7.42272 9.06839   1
   0 -23   4 -7.8992  8.7086   1
   0  23  -4 -9.6714 10.1783   1
   0  23   4 23.2409 10.3587   1
   0  23   4 21.8947  9.3506   4
   0  23  -4 14.8008  9.5457   4
   1 -23   4 39.8403  9.4090   1
  -1 -23  -4 46.0405 10.7162   1
  -1  23  -4 16.0621  9.8519   4
   1  23   4 40.4965 10.4164   1
  -1  23  -4 28.1790 11.3259   1
  -2 -23  -4 -0.0288 10.2265   1
  -2 -23  -4 2.85176 9.88747   4
  -2  23  -4 -5.1357 10.0375   4
  -2  23  -4 -6.3453 11.4651   1
   2  23   4  5.6958 10.0505   1
  -1 -24   4 27.5775 10.3541   1
   1 -24  -4 -0.8371  9.2263   1
  -1  24   4  9.7954 11.1940   1
  -1  24   4 -6.0710  9.4861   4
   1  24  -4 13.0815 10.5183   1
   0 -24   4 -7.5534  9.3030   1
   0 -24  -4 10.9372  9.7451   1
   0  24   4 -12.969  10.179   1
   0  24  -4 -11.331   9.608   4
   0  24  -4  5.9581 10.9586   1
  -1 -24  -4  3.4455 10.8494   1
  -1  24  -4 -1.4133  9.8665   4
  -1  24  -4  3.0657 11.2696   1
   1  24   4  7.3682 10.4148   1
   8   0  -5 -7.3659 10.4538   2
   7   0  -5 1.35217 8.90318   2
  -7   0   5 -4.2908  3.2868   4
   6   0  -5 8.42347 7.09571   2
  -6   0   5 -0.4428  2.8202   1
  -6   0   5 4.99802 4.22541   3
  -6   0   5 -0.3678  2.9083   4
  -6   0   5 -3.4412  2.6219   4
  -5   0   5 1.51730 2.61178   1
  -5   0   5 8.87898 3.63884   3
  -5   0   5 -1.6776  2.3505   1
  -5   0   5 3.48393 2.38721   4
   5   0  -5 -5.6722  5.5416   2
  -5   0   5 1.98417 2.23512   4
  -4   0   5 -1.2340  1.9719   1
  -4   0   5 -1.1534  2.1847   1
  -4   0   5 3.27188 1.92218   4
  -4   0   5 1.00919 1.89704   4
   4   0  -5 -6.2462  4.1055   2
  -4   0   5 1.29889 2.63237   3
  -3   0   5 1.97835 1.77465   4
  -3   0   5 1.22818 1.79917   4
  -3   0   5 0.36973 1.95060   1
  -3   0   5 -0.3009  1.8397   3
   3   0  -5 4.65025 3.61393   2
  -3   0   5 -0.3789  1.7942   1
  -2   0   5 0.17871 1.89437   1
  -2   0   5 -1.2593  1.7373   4
  -2   0   5 2.43645 1.83287   4
   2   0  -5 -0.9135  0.2993   1
   2   0  -5 0.83488 1.42233   3
   2   0  -5 -2.4047  2.6635   2
   1   0  -5 -1.6843  1.7322   4
  -1   0   5 1.16063 1.92827   4
  -1   0   5 1.23425 1.83411   1
  -1   0   5 1.49318 1.77746   4
   1   0  -5 1.43065 1.79977   2
   1   0  -5 -1.5235  1.6924   4
   1   0  -5 -3.2168  1.7419   1
   0   0   5 2.57900 1.78541   4
   0   0   5 -0.3200  1.8016   1
   0   0  -5 0.03558 1.70393   4
   0   0   5 -1.1199  1.6411   4
   0   0  -5 2.26480 1.70714   4
   0   0  -5 -1.4470  1.8095   1
  -1   0  -5 2.49809 2.13262   1
   1   0   5 -3.0972  1.9605   2
  -1   0  -5 -0.4215  2.3294   4
   1   0   5 -1.7725  2.0091   4
   1   0   5 -3.4364  2.0251   1
   2   0   5 -0.3689  0.8071   1
  -2   0  -5 4.25679 2.06720   1
   2   0   5 6.88668 2.89175   2
  -2   0  -5 4.62178 2.36461   4
  -3   0  -5 2.98706 2.21404   1
   3   0   5 3.91081 3.96609   2
  -3   0  -5 1.11161 2.64056   4
  -4   0  -5 -0.7917  2.5075   1
  -4   0  -5 -2.1972  3.0243   4
   4   0   5 -6.6755  4.4434   2
   5   0   5 4.65159 6.67613   2
  -5   0  -5 -2.6722  3.7089   4
  -5   0  -5 1.02088 3.03477   1
  -6   0  -5 9.62706 3.69451   1
   6   0   5 7.03445 7.83668   2
  -6   0  -5 3.82173 4.40442   4
  -7   0  -5 -4.8277  4.7310   4
   7   0   5 -2.9233  9.0595   2
  -8   0  -5 -0.9945  5.4932   4
   8   0   5 -7.7045 10.8857   2
  -8  -1   5 42.5796  4.7991   4
   8  -1  -5 36.1942 11.7412   2
   8   1  -5 39.8767 11.9704   2
  -7  -1   5 105.007   6.266   4
   7  -1  -5 133.126  12.556   2
   7   1  -5 104.768  11.964   2
   6  -1  -5 19.8492  7.9698   2
  -6  -1   5 14.8589  3.2172   4
  -6  -1   5 15.4025  3.2586   1
  -6  -1   5 12.4070  3.4600   4
  -6  -1   5 17.8588  4.2927   3
  -6   1   5 19.4466  2.8691   1
   6   1  -5 21.4484  8.0245   2
  -6   1   5 18.4057  4.6575   3
  -5  -1   5 34.6395  3.2002   1
  -5  -1   5 31.0245  3.0918   4
  -5  -1   5 28.4992  3.7356   3
  -5  -1   5 32.7841  3.3175   1
  -5  -1   5 37.1841  3.4810   4
   5  -1  -5 24.3367  6.4763   2
  -5   1   5 36.9375  2.8680   1
  -5   1   5 42.1589  4.4603   3
   5   1  -5 35.3731  7.1678   2
  -5   1   5 39.1466  2.8882   1
   4  -1  -5 18.3238  4.7573   2
  -4  -1   5 15.8287  2.6579   3
  -4  -1   5 19.0081  2.7674   4
  -4  -1   5 19.8629  2.4548   4
  -4  -1   5 14.6805  2.6755   1
  -4  -1   5 16.9860  2.4300   1
  -4   1   5 15.1780  3.0082   3
  -4   1   5 21.8276  2.2555   1
   4   1  -5 16.9255  5.2116   2
  -4   1   5 18.3478  2.1782   1
  -3  -1   5 22.1232  2.5555   1
   3  -1  -5 27.1310  3.9042   2
  -3  -1   5 23.9487  2.5161   4
  -3  -1   5 21.0625  2.3060   4
  -3  -1   5 24.5817  1.9666   3
  -3   1   5 23.4200  2.1351   1
   3   1  -5 27.5124  4.2672   2
  -3   1   5 24.0662  2.0608   4
  -3   1   5 27.6808  2.6552   3
  -3   1   5 25.2756  2.1983   1
  -3   1   5 27.2259  2.0372   4
   2  -1  -5 1.96587 1.78399   3
  -2  -1   5 8.78987 2.17721   1
   2  -1  -5 -0.3654  2.4619   2
  -2  -1   5 4.22152 1.91202   4
  -2  -1   5 3.80227 2.06835   4
   2   1  -5 -0.5912  1.0310   1
   2   1  -5 4.33423 1.35092   4
  -2   1   5 8.51156 1.81595   1
  -2   1   5 1.08547 1.81435   4
   2   1  -5 3.67773 1.45084   4
  -2   1   5 4.67063 1.75594   4
   2   1  -5 -0.3962  2.6321   2
  -1  -1   5 26.6296  2.6672   4
  -1  -1   5 25.1919  2.4719   1
   1  -1  -5 28.9864  2.5527   1
   1  -1  -5 15.4045  1.9772   4
   1  -1  -5 27.6287  2.3015   4
  -1  -1   5 30.1184  2.3983   4
   1  -1  -5 31.1673  2.1622   2
  -1   1   5 29.0297  2.4115   4
   1   1  -5 28.0023  2.2282   4
   1   1  -5 24.3295  2.5591   4
  -1   1   5 30.8843  2.3372   1
   1   1  -5 30.2571  2.4964   1
  -1   1   5 27.0608  2.4829   4
   0  -1   5 8.50906 2.02337   1
   0  -1   5 6.44770 1.92875   4
   0  -1   5 8.21359 2.06385   4
   0  -1  -5 9.59112 2.06843   4
   0  -1  -5 9.00937 1.85087   4
   0  -1  -5 7.29439 0.86739   2
   0  -1  -5 9.92953 1.98400   1
   0   1   5 7.38449 1.76631   1
   0   1  -5 6.72920 1.87341   4
   0   1  -5 8.09660 1.87200   1
   0   1  -5 9.09590 2.11288   4
   0   1   5 7.95424 1.79079   4
  -1  -1  -5 78.9324  4.6260   4
   1  -1   5 81.2027  3.9989   4
  -1  -1  -5 81.4826  3.8032   1
   1  -1   5 84.4464  3.6998   1
  -1   1  -5 81.6913  4.0859   4
   1   1   5 82.3178  4.1233   4
  -1   1  -5 76.2066  4.1701   4
   1   1   5 81.5597  4.1211   1
  -1   1  -5 88.4863  4.2083   1
   1   1   5 78.0870  4.0851   2
   2  -1   5 182.572   5.195   4
  -2  -1  -5 184.458   6.443   4
  -2  -1  -5 173.686   5.894   1
   2  -1   5 187.620   7.065   2
   2   1   5 172.586   5.668   4
   2   1   5 177.769   5.768   1
   2   1   5 178.534   5.765   4
  -2   1  -5 182.111   6.010   1
  -2   1  -5 185.685   6.285   4
   2   1   5 180.308   7.222   2
   3  -1   5 347.037  12.721   2
  -3  -1  -5 367.582  10.357   1
  -3  -1  -5 362.566  11.057   4
  -3   1  -5 366.109  10.807   4
  -3   1  -5 367.058  10.312   1
   3   1   5 365.525  12.663   2
  -4  -1  -5 18.3669  3.0966   1
  -4  -1  -5 14.3275  3.5457   4
   4  -1   5 30.5050  5.9377   2
   4   1   5 23.4159  5.6399   2
  -4   1  -5 24.7559  3.3099   4
  -4   1  -5 26.8182  3.0402   1
   5  -1   5 10.9875  6.7610   2
  -5  -1  -5 -7.7921  3.8257   4
  -5  -1  -5 1.39887 3.10208   1
  -5   1  -5 -0.4956  3.5315   4
   5   1   5 1.87458 6.51874   2
  -5   1  -5 2.02413 3.16130   1
  -6  -1  -5 55.6270  4.7975   1
   6  -1   5 57.2451  9.2738   2
  -6  -1  -5 60.3896  5.4619   4
   6   1   5 47.0869  8.5478   2
  -6   1  -5 64.1199  5.3787   4
  -6   1  -5 65.6137  4.6421   1
   7  -1   5 -7.8540  8.9409   2
  -7  -1  -5 -7.6401  4.7977   4
  -7  -1  -5 8.10037 4.32013   1
   7   1   5 17.6096  8.8407   2
  -7   1  -5 3.76312 4.81854   4
   8  -1   5 -4.3124 10.9468   2
  -8  -1  -5 -9.1336  5.6023   4
  -8   1  -5 -4.9096  5.3434   4
   8   1   5 22.5221 10.3716   2
  -8  -2   5 24.1627  5.0940   4
   8  -2  -5 16.2696 11.1383   2
   8   2  -5 16.7218 11.1929   2
   7  -2  -5 9.60139 9.23568   2
  -7  -2   5 0.88461 3.92988   4
  -7  -2   5 9.76633 3.79224   1
   7   2  -5 5.46109 8.54615   2
  -6  -2   5 16.3856  3.5117   1
   6  -2  -5 10.7630  7.8376   2
  -6  -2   5 25.0576  3.7638   4
  -6  -2   5 11.3054  3.9333   3
  -6  -2   5 17.9854  3.6813   4
  -6   2   5 6.56256 4.81947   3
   6   2  -5 22.1017  8.4160   2
  -5  -2   5 133.076   6.104   4
  -5  -2   5 137.964   6.580   4
  -5  -2   5 146.576   6.135   1
  -5  -2   5 148.571   6.786   3
   5  -2  -5 137.519   9.610   2
  -5   2   5 146.073   7.653   3
  -5   2   5 151.681   5.148   1
   5   2  -5 126.123   9.398   2
  -5   2   5 137.343   5.190   1
  -4  -2   5 138.045   5.945   4
   4  -2  -5 137.564   8.844   2
  -4  -2   5 133.737   5.310   3
  -4  -2   5 145.333   5.638   1
  -4  -2   5 136.042   5.562   4
   4   2  -5 134.936   9.190   2
  -4   2   5 132.175   4.803   1
  -4   2   5 126.685   4.603   4
  -4   2   5 135.746   4.579   4
  -4   2   5 137.806   6.593   3
  -4   2   5 130.940   4.913   1
  -3  -2   5 34.7392  2.7950   4
   3  -2  -5 33.3034  4.3577   2
  -3  -2   5 38.1346  3.0887   1
  -3  -2   5 37.2682  3.1334   4
  -3   2   5 39.0100  2.6464   1
  -3   2   5 37.8234  2.4653   4
  -3   2   5 37.3892  2.4840   1
  -3   2   5 35.0028  2.2899   4
  -3   2   5 33.6411  3.1121   3
   3   2  -5 45.4314  4.9020   2
  -2  -2   5 120.734   4.960   1
   2  -2  -5 135.633   5.709   2
  -2  -2   5 134.076   5.062   4
  -2  -2   5 130.683   5.355   4
   2  -2  -5 124.986   5.108   3
  -2   2   5 120.988   4.702   4
  -2   2   5 123.722   4.900   4
   2   2  -5 121.816   6.154   2
   2   2  -5 126.919   4.539   1
  -2   2   5 127.049   4.591   1
   2   2  -5 122.115   4.419   4
   2   2  -5 125.203   4.837   4
  -1  -2   5 558.961  14.981   4
   1  -2  -5 538.990  14.831   4
  -1  -2   5 557.848  14.523   1
   1  -2  -5 521.484  14.261   1
   1  -2  -5 537.017  14.390   2
  -1  -2   5 524.444  15.054   4
  -1   2   5 543.046  14.793   4
   1   2  -5 544.769  15.023   4
  -1   2   5 535.520  14.197   1
   1   2  -5 531.175  14.262   1
   1   2  -5 545.396  14.794   4
  -1   2   5 546.742  14.865   4
   0  -2  -5 244.785   7.445   1
   0  -2   5 266.685   8.056   4
   0  -2   5 259.039   8.051   4
   0  -2   5 260.663   7.701   1
   0  -2  -5 247.482   7.851   4
   0   2  -5 250.361   8.062   4
   0   2   5 250.556   7.997   4
   0   2  -5 257.261   7.625   1
   0   2  -5 255.504   7.945   4
   0   2   5 249.464   7.689   1
   1  -2   5 1136.18   28.63   1
   1  -2   5 1170.85   29.92   4
  -1  -2  -5 1145.72   30.21   4
  -1  -2  -5 1113.16   28.79   1
  -1   2  -5 1153.68   30.08   4
   1   2   5 1159.50   28.83   1
  -1   2  -5 1165.39   28.94   1
   1   2   5 1130.90   30.10   4
  -1   2  -5 1138.20   30.05   4
   1   2   5 1141.50   29.76   2
   2  -2   5 457.899  13.813   2
  -2  -2  -5 443.689  12.363   1
   2  -2   5 454.368  11.988   4
  -2  -2  -5 445.819  13.111   4
  -2   2  -5 451.160  12.751   4
   2   2   5 453.187  12.490   4
  -2   2  -5 453.800  12.423   1
   2   2   5 465.244  12.336   1
  -2   2  -5 453.855  12.791   4
   2   2   5 461.814  13.598   2
  -3  -2  -5 -0.7495  2.4076   1
  -3  -2  -5 2.61379 3.02648   4
   3  -2   5 -0.7716  3.9429   2
   3   2   5 -1.7051  3.4771   2
  -3   2  -5 -0.2294  2.3679   4
  -3   2  -5 1.61635 2.48851   1
  -4  -2  -5 8.32828 2.99904   1
   4  -2   5 -2.4480  4.8310   2
  -4  -2  -5 2.41901 3.43563   4
  -4   2  -5 7.60082 2.90526   1
   4   2   5 2.83251 5.16935   2
  -4   2  -5 14.8134  2.9176   4
   5  -2   5 9.48840 6.89238   2
  -5  -2  -5 4.94929 4.13705   4
  -5  -2  -5 4.38887 3.48535   1
  -5   2  -5 13.9874  3.4649   1
  -5   2  -5 2.11195 3.42624   4
   5   2   5 0.70462 5.95172   2
  -6  -2  -5 171.864   8.793   4
   6  -2   5 206.398  14.028   2
  -6  -2  -5 176.253   7.550   1
   6   2   5 158.381  12.270   2
  -6   2  -5 168.604   7.252   1
  -6   2  -5 164.747   7.805   4
  -7  -2  -5 34.4057  5.6612   4
  -7  -2  -5 27.4297  4.8827   1
   7  -2   5 22.3318  9.4989   2
  -7   2  -5 30.1269  5.2044   4
   7   2   5 34.2473  9.3708   2
   8  -2   5 17.4837 11.7040   2
  -8  -2  -5 8.32990 5.85717   4
   8   2   5  9.7193 11.0834   2
  -8   2  -5 8.26151 5.43637   4
   8  -3  -5 -12.362  10.262   2
  -8  -3   5 -7.2124  4.9065   4
   8   3  -5 15.1502 11.4363   2
   7  -3  -5 39.4659 10.0176   2
  -7  -3   5 33.3654  4.8207   4
  -7  -3   5 35.1937  4.6848   1
   7   3  -5 40.1035  9.7774   2
  -6  -3   5 6.25218 3.81792   4
  -6  -3   5 2.58907 3.66587   4
  -6  -3   5 7.81469 3.77220   3
   6  -3  -5 1.64698 7.46628   2
  -6  -3   5 8.37327 3.77696   1
   6   3  -5 25.9095  8.3708   2
  -6   3   5 16.3319  5.0401   3
  -5  -3   5 27.7373  3.8006   4
  -5  -3   5 36.3628  3.9417   4
  -5  -3   5 36.5610  3.6648   3
   5  -3  -5 34.6792  7.1918   2
  -5  -3   5 34.6694  3.8077   1
   5   3  -5 42.1739  7.1139   2
  -5   3   5 34.9826  2.8152   1
  -5   3   5 33.9662  2.9829   1
  -5   3   5 37.1794  4.9536   3
  -4  -3   5 3.18830 2.83625   1
  -4  -3   5 3.85695 2.77664   4
  -4  -3   5 -0.6509  2.9122   4
   4  -3  -5 2.96278 4.75351   2
  -4   3   5 -2.3048  2.0847   1
  -4   3   5 -2.3938  1.8481   4
  -4   3   5 -3.3462  3.3648   3
  -4   3   5 0.90741 2.12550   4
  -4   3   5 2.48917 2.24615   1
   4   3  -5 6.57587 4.69781   2
  -3  -3   5 4.61284 2.58643   1
  -3  -3   5 6.22854 2.54511   4
   3  -3  -5 5.26600 2.86301   3
  -3  -3   5 4.72960 2.45624   4
   3  -3  -5 -1.6715  3.5266   2
   3   3  -5 2.02306 3.91908   2
  -3   3   5 -2.4858  2.0689   4
  -3   3   5 1.80359 1.93157   4
  -3   3   5 4.39409 2.24727   1
  -3   3   5 6.15228 2.09595   1
  -3   3   5 1.30507 2.66886   3
   2  -3  -5 1264.61   31.58   4
   2  -3  -5 1251.73   32.66   2
  -2  -3   5 1263.39   32.42   4
   2  -3  -5 1255.23   31.63   4
  -2  -3   5 1223.60   31.15   1
  -2  -3   5 1235.31   32.58   4
   2  -3  -5 1203.84   32.08   3
  -2   3   5 1255.13   32.25   4
   2   3  -5 1259.89   30.92   1
  -2   3   5 1265.12   30.88   1
   2   3  -5 1120.55   32.20   4
  -2   3   5 1237.88   32.15   4
   2   3  -5 1218.63   33.19   2
   1  -3  -5 1384.33   36.62   4
  -1  -3   5 1394.51   36.88   4
   1  -3  -5 1422.94   36.61   4
   1  -3  -5 1428.00   35.14   1
  -1  -3   5 1407.14   35.29   1
  -1  -3   5 1381.85   36.73   4
   1   3  -5 1404.43   36.68   4
  -1   3   5 1393.90   35.13   1
   1   3  -5 1432.33   35.28   1
   1   3  -5 1425.34   36.88   4
   1   3  -5 1412.50   35.68   3
  -1   3   5 1400.78   36.68   4
   0  -3   5 3120.52   80.67   4
   0  -3  -5 3127.50   77.21   1
   0  -3   5 3134.28   77.21   1
   0  -3   5 3142.68   80.66   4
   0  -3  -5 3193.66   80.73   4
   0   3  -5 3231.09   80.70   4
   0   3  -5 3158.95   80.74   4
   0   3   5 3136.15   80.67   4
   0   3  -5 3154.96   77.31   1
   0   3   5 3152.72   77.21   1
   1  -3   5 715.403  17.955   1
  -1  -3  -5 691.835  18.149   1
   1  -3   5 634.452  18.701   4
   1  -3   5 699.836  18.702   4
  -1  -3  -5 705.040  19.113   4
   1   3   5 707.246  18.963   4
  -1   3  -5 694.864  18.878   4
  -1   3  -5 677.847  18.827   4
   1   3   5 699.833  18.140   1
  -1   3  -5 706.139  18.227   1
   1   3   5 693.550  18.595   2
  -2  -3  -5 265.903   8.720   4
   2  -3   5 253.317   7.399   4
[truncated: 1,170,926 more chars]
