# Supplementary material for: (3aS,4R,5R,6S,7aR)-4,5-Di­bromo-2-[4-(tri­fluoro­meth­yl)phen­yl]-2,3,3a,4,5,6,7,7a-octa­hydro-3a,6-ep­oxy-1H-isoindol-1-one: crystal structure and Hirshfeld surface analysis
Source: Acta Crystallogr E Crystallogr Commun. 2021 Apr 9;77(Pt 5):466–72. doi: 10.1107/S2056989021003200 (PMC8100269; doi:10.1107/S2056989021003200)
Supplement: Supplementary file 2 [file e-77-00466-Isup2.hkl]

data_I                                                                          
_shelx_title ' M419 in P2(1)/c'                                                 
_shelx_refln_list_code          4                                               
_shelx_F_calc_maximum      443.39                                               
_exptl_crystal_F_000      1776.00                                               
_reflns_d_resolution_high  0.7696                                               
                                                                                
loop_                                                                           
 _space_group_symop_operation_xyz                                               
 'x, y, z'                                                                      
 '-x, y+1/2, -z+1/2'                                                            
 '-x, -y, -z'                                                                   
 'x, -y-1/2, z-1/2'                                                             
                                                                                
_cell_length_a     6.6543                                                       
_cell_length_b    18.9031                                                       
_cell_length_c    25.1995                                                       
_cell_angle_alpha  90.000                                                       
_cell_angle_beta   97.132                                                       
_cell_angle_gamma  90.000                                                       
                                                                                
_shelx_F_squared_multiplier     1.000                                           
                                                                                
loop_                                                                           
 _refln_index_h                                                                 
 _refln_index_k                                                                 
 _refln_index_l                                                                 
 _refln_F_squared_calc                                                          
 _refln_F_squared_meas                                                          
 _refln_F_squared_sigma                                                         
 _refln_observed_status                                                         
   2   0   0      15573.42      15985.70       438.96 o                         
   3   0   0       8220.20       8823.15       284.59 o                         
   4   0   0       5100.67       5783.47       250.10 o                         
   5   0   0       8693.63       8472.04       340.27 o                         
   6   0   0       3466.10       3920.27       251.86 o                         
   7   0   0          0.10        -56.08       116.67 o                         
   8   0   0        294.40        566.72       236.52 o                         
   2   1   0       2376.87       2373.74        41.82 o                         
   3   1   0       1675.15       1531.02        95.52 o                         
   4   1   0        934.16        789.64        63.16 o                         
   5   1   0        233.62        237.72        31.39 o                         
   6   1   0         49.48         -9.31        52.01 o                         
   7   1   0         10.33         71.27        52.97 o                         
   8   1   0       1028.16       1152.04       147.05 o                         
   2   2   0      66612.76      68323.59       698.86 o                         
   3   2   0      42259.66      42205.41       437.78 o                         
   4   2   0       1182.48       1030.65        29.92 o                         
   5   2   0       1615.25       1674.45        51.66 o                         
   6   2   0        839.31        935.46        41.46 o                         
   7   2   0          4.04        -19.60        62.32 o                         
   8   2   0         20.01        -81.62        81.62 o                         
   1   3   0      11775.03      11382.78       140.19 o                         
   2   3   0      21377.60      21696.68       177.02 o                         
   3   3   0       1474.57       1745.31        45.13 o                         
   4   3   0          7.76          6.97        25.71 o                         
   5   3   0        764.55        753.41        38.47 o                         
   6   3   0       2552.25       2548.11        66.27 o                         
   7   3   0        992.16       1026.54        84.26 o                         
   8   3   0        214.48        220.29        90.03 o                         
   0   4   0      18938.18      19151.14       187.76 o                         
   1   4   0       9607.83       9585.48        79.49 o                         
   2   4   0       5582.89       5962.01        56.93 o                         
   3   4   0       1217.84       1281.86        30.63 o                         
   4   4   0         13.73          7.68        27.05 o                         
   5   4   0        394.79        372.86        37.99 o                         
   6   4   0       1396.66       1413.60        61.66 o                         
   7   4   0        801.69        749.88        61.76 o                         
   8   4   0        328.78        344.01        97.14 o                         
   1   5   0      19569.38      19174.35       145.47 o                         
   2   5   0      28776.95      28635.65       261.23 o                         
   3   5   0        508.68        510.30        20.62 o                         
   4   5   0       7233.78       7065.39        75.97 o                         
   5   5   0       1435.93       1480.06        38.98 o                         
   6   5   0         10.86        -36.41        36.41 o                         
   7   5   0        485.19        647.08        64.38 o                         
   8   5   0         40.16        126.56       136.37 o                         
   0   6   0         61.16        -17.31        17.31 o                         
   1   6   0       1112.71       1142.92        21.24 o                         
   2   6   0         12.16         -7.40        15.17 o                         
   3   6   0        915.25        937.35        26.21 o                         
   4   6   0       3596.51       3582.01        60.48 o                         
   5   6   0       2077.06       2000.78        59.06 o                         
   6   6   0        159.61        221.37        36.92 o                         
   7   6   0        285.35        165.60        47.19 o                         
   8   6   0         99.12        102.80       112.09 o                         
   1   7   0       4270.22       3936.47        43.70 o                         
   2   7   0       9832.65       9899.61        83.71 o                         
   3   7   0       1346.83       1329.09        37.52 o                         
   4   7   0      11692.21      11520.66       122.76 o                         
   5   7   0       2380.82       2613.89        57.94 o                         
   6   7   0        175.86        220.46        57.52 o                         
   7   7   0        129.95        141.54        53.92 o                         
   8   7   0         46.26        -34.05        85.83 o                         
   0   8   0       9224.54       8783.72       100.80 o                         
   1   8   0       8813.83       8830.33        78.17 o                         
   2   8   0       7568.52       7614.46        72.87 o                         
   3   8   0       3739.70       3785.34        63.63 o                         
   4   8   0       1767.16       1733.68        41.73 o                         
   5   8   0         13.83        -11.02        34.51 o                         
   6   8   0        375.67        337.29        46.27 o                         
   7   8   0        491.18        473.69        61.35 o                         
   8   8   0         85.21         81.65        67.79 o                         
   1   9   0       5079.59       4865.17        59.01 o                         
   2   9   0        969.71        887.18        29.45 o                         
   3   9   0         16.26        -20.57        20.57 o                         
   4   9   0       1429.32       1425.17        37.45 o                         
   5   9   0         37.52         19.53        48.51 o                         
   6   9   0        263.85        195.45        49.71 o                         
   7   9   0        391.76        416.88        70.23 o                         
   0  10   0        485.23        463.54        38.34 o                         
   1  10   0      15677.61      15482.57       147.13 o                         
   2  10   0      19430.88      19053.46       168.11 o                         
   3  10   0      16179.36      15916.74       136.89 o                         
   4  10   0       4263.93       4202.13        71.35 o                         
   5  10   0         16.44         -5.29        46.32 o                         
   6  10   0        188.76        184.11        53.15 o                         
   7  10   0         37.33         80.43        66.29 o                         
   1  11   0         74.64         80.78        26.57 o                         
   2  11   0          1.67        -10.17        25.95 o                         
   3  11   0        125.31         94.32        26.35 o                         
   4  11   0       1397.92       1381.30        71.79 o                         
   5  11   0       1025.35       1037.93        59.16 o                         
   6  11   0       1011.59       1229.09        80.36 o                         
   7  11   0        340.57        385.61        55.50 o                         
   0  12   0      40973.04      40881.74       537.24 o                         
   1  12   0       9077.91       8765.15        99.44 o                         
   2  12   0          5.55        -28.75        28.75 o                         
   3  12   0        409.54        381.59        32.77 o                         
   4  12   0         12.26         49.39        44.01 o                         
   5  12   0       1377.70       1264.46        64.64 o                         
   6  12   0        704.20        718.12        58.72 o                         
   7  12   0          2.19        -63.40        63.40 o                         
   1  13   0         95.80         36.59        33.43 o                         
   2  13   0       2361.39       2353.13        50.58 o                         
   3  13   0       1631.11       1756.10        53.16 o                         
   4  13   0         10.41        -24.87        46.43 o                         
   5  13   0        398.22        400.74        54.73 o                         
   6  13   0        269.43        206.53        56.76 o                         
   7  13   0        431.21        545.98        71.66 o                         
   0  14   0       9843.71       9896.65       170.88 o                         
   1  14   0          2.26        -35.70        35.70 o                         
   2  14   0        584.67        541.15        40.72 o                         
   3  14   0       2033.23       2254.50        62.75 o                         
   4  14   0        289.18        273.10        48.91 o                         
   5  14   0        926.42        944.03        62.94 o                         
   6  14   0        688.35        868.58        67.04 o                         
   7  14   0          1.48         14.65        70.71 o                         
   1  15   0        948.08        912.89        49.22 o                         
   2  15   0        366.61        360.23        41.72 o                         
   3  15   0        479.51        540.14        58.33 o                         
   4  15   0        236.33        263.09        57.03 o                         
   5  15   0        108.10         95.10        59.08 o                         
   6  15   0          1.96        -22.48        70.04 o                         
   0  16   0         12.54         -4.14        62.68 o                         
   1  16   0         51.08          7.33        44.83 o                         
   2  16   0        140.77        161.73        46.95 o                         
   3  16   0       1919.83       1798.66        73.92 o                         
   4  16   0         11.11        -59.06        65.80 o                         
   5  16   0         14.89        -52.10        61.02 o                         
   6  16   0        262.38        306.96        75.34 o                         
   1  17   0        872.62        912.17        55.33 o                         
   2  17   0       2067.29       2104.71        75.69 o                         
   3  17   0         71.23        -35.93        59.76 o                         
   4  17   0        322.02        216.12        74.63 o                         
   5  17   0         56.21         48.23        78.46 o                         
   6  17   0          1.89          0.06        83.36 o                         
   0  18   0       3612.61       3767.98       119.32 o                         
   1  18   0        130.97        170.16        56.27 o                         
   2  18   0       1031.88       1135.17        65.48 o                         
   3  18   0         53.58        -17.31        69.59 o                         
   4  18   0        227.57        289.09        79.91 o                         
   5  18   0         44.29        129.21        81.50 o                         
   1  19   0        582.75        574.37        63.44 o                         
   2  19   0        171.66        241.72        66.79 o                         
   3  19   0          5.55        -60.42        72.60 o                         
   4  19   0        119.42        272.18        83.63 o                         
   5  19   0         36.46         49.85        86.34 o                         
   0  20   0        880.02        916.03       106.59 o                         
   1  20   0        909.46        971.13        69.63 o                         
   2  20   0        647.73        761.53        83.78 o                         
   3  20   0        542.72        723.89        85.68 o                         
   4  20   0        114.57         42.74        89.98 o                         
   1  21   0        231.82        271.08        66.91 o                         
   2  21   0         11.59         59.35        81.10 o                         
   3  21   0        158.43        224.52        85.86 o                         
   4  21   0        418.45        506.16        96.03 o                         
   0  22   0        152.67        215.93       111.38 o                         
   1  22   0         93.88         74.33        82.59 o                         
   2  22   0        107.76        102.89        86.31 o                         
   3  22   0        251.65        326.59       103.92 o                         
   1  23   0         65.53         85.03        88.32 o                         
   2  23   0          1.63         87.40        89.98 o                         
   3  23   0          0.46        -54.36        98.94 o                         
   0  24   0        262.87        231.53       121.11 o                         
   1  24   0          5.89        -11.96        92.83 o                         
  -8   1   1         26.11         20.55        72.38 o                         
  -7   1   1         39.91        -63.74        92.17 o                         
  -6   1   1        235.63        180.57        50.11 o                         
  -5   1   1         34.15        -32.41        49.20 o                         
  -4   1   1        232.68        252.45        30.50 o                         
  -3   1   1          6.30        -14.43        46.90 o                         
  -2   1   1       9351.03       9157.86       123.89 o                         
   2   1   1       6436.75       6748.58        91.39 o                         
   3   1   1        270.02        336.66        21.65 o                         
   4   1   1        193.83        190.65        35.09 o                         
   5   1   1        230.02        304.65        54.81 o                         
   6   1   1         77.37         51.32        32.33 o                         
   7   1   1        105.15        171.21        60.97 o                         
   8   1   1        651.08        654.39        87.72 o                         
  -8   2   1        126.86        161.40        83.40 o                         
  -7   2   1        145.02        160.47        74.24 o                         
  -6   2   1        747.81        714.73        45.07 o                         
  -5   2   1       3527.78       3371.08        55.79 o                         
  -4   2   1       9394.03       9186.49       102.40 o                         
  -3   2   1       1653.64       1598.14        38.87 o                         
  -2   2   1          6.18         -2.49        13.65 o                         
   2   2   1      41547.08      41947.83       477.78 o                         
   3   2   1        359.43        272.98        19.61 o                         
   4   2   1       1798.36       1916.64        53.87 o                         
   5   2   1        171.32        104.18        31.10 o                         
   6   2   1       1540.22       1568.94        49.97 o                         
   7   2   1        321.30        237.01        66.58 o                         
   8   2   1        420.99        564.77        89.70 o                         
  -8   3   1        501.07        736.12        96.11 o                         
  -7   3   1       1165.76       1298.51        63.19 o                         
  -6   3   1       5320.57       5301.92       130.79 o                         
  -5   3   1       3018.35       3119.42        85.51 o                         
  -4   3   1       1017.14       1049.28        34.95 o                         
  -3   3   1       3015.36       2937.98        51.50 o                         
  -2   3   1       1232.60       1267.86        30.31 o                         
  -1   3   1        246.74        206.00         9.66 o                         
   1   3   1       2122.22       2155.93        28.01 o                         
   2   3   1      34907.88      36108.33       276.67 o                         
   3   3   1      31285.47      31648.53       332.79 o                         
   4   3   1       4723.90       4444.14        71.24 o                         
   5   3   1        331.48        424.39        35.77 o                         
   6   3   1         40.51        -10.64        46.98 o                         
   7   3   1         44.65         59.20        53.54 o                         
   8   3   1         52.07        -42.28        89.58 o                         
  -8   4   1         67.49         72.48        91.31 o                         
  -7   4   1        190.65        128.06        66.69 o                         
  -6   4   1         17.46         -1.31        45.92 o                         
  -5   4   1        751.56        690.90        43.87 o                         
  -4   4   1        242.42        269.70        23.28 o                         
  -3   4   1       4442.15       4399.19        53.67 o                         
  -2   4   1       9798.11       9613.61        80.87 o                         
  -1   4   1      10273.05      10385.62        81.39 o                         
   0   4   1      41371.44      41679.98       292.16 o                         
   1   4   1      13885.67      14682.18       112.24 o                         
   2   4   1       1041.40        973.64        21.75 o                         
   3   4   1       3828.67       4100.04        48.18 o                         
   4   4   1       8440.14       8257.27        90.26 o                         
   5   4   1       3259.17       3018.81        57.31 o                         
   6   4   1        469.14        504.86        54.18 o                         
   7   4   1         98.98         54.24        56.06 o                         
   8   4   1          6.25         47.57        93.85 o                         
  -8   5   1       1287.62       1419.82       116.10 o                         
  -7   5   1       1270.55       1267.07        99.43 o                         
  -6   5   1       1003.53       1128.22        76.43 o                         
  -5   5   1       2721.91       2677.79        56.48 o                         
  -4   5   1      11424.85      11286.87       109.09 o                         
  -3   5   1       4178.00       4112.51        46.98 o                         
  -2   5   1        986.40       1032.51        26.58 o                         
  -1   5   1       7993.44       7661.68        64.47 o                         
   0   5   1      15899.49      16035.67       118.35 o                         
   1   5   1      11345.09      11604.42        92.18 o                         
   2   5   1       9815.50      10015.58        94.68 o                         
   3   5   1       2591.27       2387.86        62.25 o                         
   4   5   1      11483.28      11680.07       113.64 o                         
   5   5   1       2627.38       2608.23        47.06 o                         
   6   5   1       1854.37       1988.41        59.78 o                         
   7   5   1        236.08        279.23        62.03 o                         
   8   5   1        126.12         91.78        98.43 o                         
  -8   6   1          0.30          6.10       115.41 o                         
  -7   6   1         41.01         31.14        44.29 o                         
  -6   6   1        530.85        539.73        37.29 o                         
  -5   6   1        173.17        212.01        30.25 o                         
  -4   6   1       1707.95       1840.25        40.31 o                         
  -3   6   1        314.51        330.67        30.70 o                         
  -2   6   1        966.81        924.26        31.83 o                         
  -1   6   1       2304.21       2052.97        28.13 o                         
   0   6   1      15603.80      15811.03       118.26 o                         
   1   6   1        466.64        489.48        16.60 o                         
   2   6   1        453.93        441.54        24.84 o                         
   3   6   1         51.98         44.90        18.95 o                         
   4   6   1       1054.07       1026.45        32.78 o                         
   5   6   1        157.19        111.75        29.18 o                         
   6   6   1          6.77        -31.95        31.95 o                         
   7   6   1          1.58        -47.86        47.86 o                         
   8   6   1         87.54        143.72       117.53 o                         
  -8   7   1         93.28        -83.85       115.78 o                         
  -7   7   1        733.47        592.57        56.72 o                         
  -6   7   1        216.55        176.78        45.49 o                         
  -5   7   1        841.35        785.47        39.11 o                         
  -4   7   1       2134.89       2179.04        56.22 o                         
  -3   7   1       2938.83       2929.03        46.43 o                         
  -2   7   1        188.16        223.26        18.77 o                         
  -1   7   1       5874.43       5550.90        50.03 o                         
   0   7   1       3512.26       3304.51        38.30 o                         
   1   7   1      28706.58      28443.75       214.58 o                         
   2   7   1       3764.59       3883.81        53.13 o                         
   3   7   1        745.17        661.20        25.30 o                         
   4   7   1         31.26         31.08        15.43 o                         
   5   7   1        280.91        209.73        34.94 o                         
   6   7   1       1237.84       1118.19        50.36 o                         
   7   7   1        119.57        113.33        54.68 o                         
   8   7   1          0.18          1.53        64.27 o                         
  -8   8   1        119.45         57.69        92.51 o                         
  -7   8   1        338.29        277.00        92.33 o                         
  -6   8   1        120.28        174.30        45.40 o                         
  -5   8   1         20.48         53.31        34.76 o                         
  -4   8   1       1186.70       1109.34        47.39 o                         
  -3   8   1       7107.52       6955.40        90.43 o                         
  -2   8   1      33151.11      34002.71       266.76 o                         
  -1   8   1       2131.95       1868.81        36.90 o                         
   0   8   1         44.44         29.28        16.99 o                         
   1   8   1       2547.87       2965.06        39.70 o                         
   2   8   1       1955.83       2064.29        47.08 o                         
   3   8   1       2328.41       2236.47        42.72 o                         
   4   8   1       2605.93       2571.52        62.25 o                         
   5   8   1       2120.81       2096.38        61.22 o                         
   6   8   1        262.88        259.91        46.85 o                         
   7   8   1          7.02          3.69        58.88 o                         
   8   8   1          0.57         54.24        73.25 o                         
  -8   9   1         56.45         29.11        71.22 o                         
  -7   9   1        141.48         93.14        61.68 o                         
  -6   9   1        220.61        230.39        49.09 o                         
  -5   9   1        176.86        125.14        44.43 o                         
  -4   9   1       1587.36       1661.52        38.91 o                         
  -3   9   1       7616.52       7558.88        86.10 o                         
  -2   9   1       1773.52       1686.44        36.25 o                         
  -1   9   1       3995.00       4110.21        62.26 o                         
   0   9   1         86.44         88.82        21.95 o                         
   1   9   1       2679.94       2571.78        43.57 o                         
   2   9   1       3848.73       3828.02        59.70 o                         
   3   9   1       9337.79       9022.20        98.94 o                         
   4   9   1        195.41        193.24        29.04 o                         
   5   9   1         10.95        -32.65        43.67 o                         
   6   9   1       2436.65       2556.56        75.73 o                         
   7   9   1        321.09        472.29        90.52 o                         
  -7  10   1          0.72         39.28        64.88 o                         
  -6  10   1        516.10        549.67        63.98 o                         
  -5  10   1       1832.52       1786.38        62.65 o                         
  -4  10   1       1704.06       1489.85        42.86 o                         
  -3  10   1        333.41        360.33        25.79 o                         
  -2  10   1       3902.40       3963.63        56.01 o                         
  -1  10   1        499.12        484.37        30.49 o                         
   0  10   1       1659.54       1729.90        38.83 o                         
   1  10   1       4701.99       4782.29        61.30 o                         
   2  10   1         21.39          2.39        24.20 o                         
   3  10   1        187.27        230.82        24.44 o                         
   4  10   1        325.96        347.88        37.43 o                         
   5  10   1         96.68        180.34        48.16 o                         
   6  10   1         65.09         -8.17        52.03 o                         
   7  10   1         34.37        -62.10        65.63 o                         
  -7  11   1         77.23         59.39        60.86 o                         
  -6  11   1         61.17         -3.48        48.02 o                         
  -5  11   1       1056.78        919.78        57.74 o                         
  -4  11   1        108.84         87.62        46.56 o                         
  -3  11   1        339.87        353.19        28.35 o                         
  -2  11   1        554.16        578.99        30.43 o                         
  -1  11   1       2438.34       2453.49        47.27 o                         
   0  11   1      22208.61      23006.58       209.93 o                         
   1  11   1       7296.79       7617.68        88.28 o                         
   2  11   1         68.24         55.49        25.86 o                         
   3  11   1        374.07        327.80        28.08 o                         
   4  11   1          5.99        -40.64        40.64 o                         
   5  11   1         59.93         -7.09        50.92 o                         
   6  11   1        153.18         61.48        55.77 o                         
   7  11   1        307.35        226.01        61.56 o                         
  -7  12   1         40.61         74.61        90.18 o                         
  -6  12   1         17.96          1.64        52.11 o                         
  -5  12   1          0.17         -1.30        49.30 o                         
  -4  12   1         57.90         84.65        52.01 o                         
  -3  12   1         31.29         -3.33        28.74 o                         
  -2  12   1        560.20        513.75        39.15 o                         
  -1  12   1       3024.41       3081.26        57.30 o                         
   0  12   1       3145.04       2977.55        58.21 o                         
   1  12   1       2043.53       1983.44        49.62 o                         
   2  12   1        188.74        172.61        30.64 o                         
   3  12   1          6.69        -27.96        29.63 o                         
   4  12   1       2357.58       2435.79        67.69 o                         
   5  12   1        542.42        537.63        59.37 o                         
   6  12   1        481.66        514.08        65.68 o                         
   7  12   1        147.41         86.93        58.46 o                         
  -7  13   1        113.09         15.58        66.88 o                         
  -6  13   1        321.13        352.91        65.43 o                         
  -5  13   1       1356.53       1483.89        79.80 o                         
  -4  13   1        929.55       1013.28        56.11 o                         
  -3  13   1        157.22        149.92        37.28 o                         
  -2  13   1        118.62         81.43        32.01 o                         
  -1  13   1         58.35         19.99        35.48 o                         
   0  13   1       3778.83       3721.11        64.50 o                         
   1  13   1       2751.97       2584.23        56.18 o                         
   2  13   1       2478.72       2351.45        52.09 o                         
   3  13   1       1578.45       1681.26        57.05 o                         
   4  13   1       1515.66       1502.81        61.12 o                         
   5  13   1        313.94        273.91        61.43 o                         
   6  13   1        174.11        174.20        61.78 o                         
   7  13   1         43.35          7.06        60.94 o                         
  -7  14   1          1.50         43.83        71.59 o                         
  -6  14   1          2.25          1.45        64.83 o                         
  -5  14   1        416.94        285.46        57.29 o                         
  -4  14   1        123.14         94.85        46.40 o                         
  -3  14   1        219.34        121.53        46.74 o                         
  -2  14   1         95.10        -14.75        55.34 o                         
  -1  14   1        944.81        850.19        53.51 o                         
   0  14   1        742.35        666.42        40.56 o                         
   1  14   1       4714.69       4626.08        75.48 o                         
   2  14   1       4978.62       5126.73        79.24 o                         
   3  14   1         84.75        110.98        47.77 o                         
   4  14   1        440.21        428.56        60.32 o                         
   5  14   1        162.55        107.31        62.36 o                         
   6  14   1         89.87         79.88        60.08 o                         
   7  14   1        485.40        442.74        75.88 o                         
  -6  15   1       1632.84       1764.70        89.42 o                         
  -5  15   1        339.50        334.14        91.43 o                         
  -4  15   1        169.26        107.78        72.57 o                         
  -3  15   1        396.56        479.96        56.06 o                         
  -2  15   1        184.51         67.29        41.67 o                         
  -1  15   1         27.76        -40.95        40.95 o                         
   0  15   1        193.11         68.94        42.46 o                         
   1  15   1       2623.17       2583.12        61.23 o                         
   2  15   1       1095.25       1136.04        48.94 o                         
   3  15   1       5313.83       5497.62       102.37 o                         
   4  15   1        906.72        877.74        62.65 o                         
   5  15   1        481.97        426.87        62.89 o                         
   6  15   1         15.77         -4.41        63.19 o                         
  -6  16   1          5.04        -19.32        78.81 o                         
  -5  16   1        648.30        725.88        81.29 o                         
  -4  16   1        589.23        655.56        75.44 o                         
  -3  16   1        389.78        523.17        67.40 o                         
  -2  16   1        256.07        236.44        54.55 o                         
  -1  16   1         82.11        120.73        46.13 o                         
   0  16   1        911.04        720.38        50.81 o                         
   1  16   1        504.47        592.44        46.52 o                         
   2  16   1       2562.59       2661.83        68.59 o                         
   3  16   1        144.01        159.70        59.60 o                         
   4  16   1         14.19         51.31        58.66 o                         
   5  16   1        327.79        445.67        66.61 o                         
   6  16   1         26.87         37.81        67.70 o                         
  -6  17   1         22.30        -43.53       141.88 o                         
  -5  17   1        154.68        111.75        78.39 o                         
  -4  17   1        457.81        426.43        75.47 o                         
  -3  17   1         48.38         64.41        66.06 o                         
  -2  17   1        435.94        451.33        55.96 o                         
  -1  17   1        464.04        418.84        55.71 o                         
   0  17   1        328.43        308.00        49.79 o                         
   1  17   1        564.79        440.23        60.16 o                         
   2  17   1        384.44        384.61        52.26 o                         
   3  17   1         28.49         58.51        60.46 o                         
   4  17   1        239.79        205.90        82.33 o                         
   5  17   1        185.30        240.51        68.14 o                         
   6  17   1          0.60         21.23        77.45 o                         
  -5  18   1        224.22        243.48        84.32 o                         
  -4  18   1          4.10         -0.10        77.53 o                         
  -3  18   1        455.95        388.95        74.31 o                         
  -2  18   1        470.28        538.37        60.44 o                         
  -1  18   1       2842.80       3007.82        83.10 o                         
   0  18   1         36.59        -25.92        48.33 o                         
   1  18   1       1254.33       1069.69        64.11 o                         
   2  18   1         26.72         69.56        51.10 o                         
   3  18   1        234.28        149.69        65.94 o                         
   4  18   1        285.15        245.40        71.31 o                         
   5  18   1         52.77        -17.33        81.17 o                         
  -5  19   1          0.16         18.47       101.23 o                         
  -4  19   1          0.43        -32.38        87.37 o                         
  -3  19   1         80.80         52.37        75.00 o                         
  -2  19   1        215.07        130.22        82.76 o                         
  -1  19   1        228.59        284.22        59.86 o                         
   0  19   1       1448.67       1649.55        67.52 o                         
   1  19   1        130.05        265.09        60.28 o                         
   2  19   1        234.81        150.54        65.86 o                         
   3  19   1        104.89        254.80        77.31 o                         
   4  19   1          1.98        115.66        83.85 o                         
   5  19   1         98.20        134.64        87.47 o                         
  -5  20   1          1.41        -91.02        91.02 o                         
  -4  20   1        208.59        349.52        98.96 o                         
  -3  20   1        113.21        212.55        81.25 o                         
  -2  20   1       1143.35       1204.09        90.30 o                         
  -1  20   1          2.42        -59.85        61.16 o                         
   0  20   1         33.44        101.84        68.18 o                         
   1  20   1         51.92         63.59        66.51 o                         
   2  20   1          0.79        -69.66        75.06 o                         
   3  20   1          2.10        151.66        78.34 o                         
   4  20   1          1.44        -61.81        84.18 o                         
  -4  21   1         36.17         -2.83        96.89 o                         
  -3  21   1        236.01        299.16        84.93 o                         
  -2  21   1         64.99         39.97        80.18 o                         
  -1  21   1         18.94        103.81        74.38 o                         
   0  21   1          1.14         66.30        71.35 o                         
   1  21   1          0.43         22.38        64.16 o                         
   2  21   1        398.80        589.70        86.58 o                         
   3  21   1        234.07        403.18        86.75 o                         
   4  21   1         97.29        -61.98        90.30 o                         
  -3  22   1         57.90         23.13        88.31 o                         
  -2  22   1         51.78        102.46        86.08 o                         
  -1  22   1          6.48         75.20        83.58 o                         
   0  22   1         61.71         71.22        75.20 o                         
   1  22   1          4.27        130.13        82.86 o                         
   2  22   1         25.26         86.50        86.87 o                         
   3  22   1        135.90         53.52        89.19 o                         
  -3  23   1        134.08        173.98        94.39 o                         
  -2  23   1        168.71        255.06        92.58 o                         
  -1  23   1          1.35        218.95        98.66 o                         
   0  23   1        338.40        577.25        96.18 o                         
   1  23   1        309.90        281.96        91.29 o                         
   2  23   1         55.44        176.18       103.18 o                         
  -1  24   1         14.48        109.15        94.18 o                         
   0  24   1         21.82         36.43        84.39 o                         
   1  24   1         96.89         64.42       107.05 o                         
  -8   0   2        437.59         57.85       226.09 o                         
  -7   0   2        517.55        228.52       179.59 o                         
  -6   0   2       1066.59       1016.07       101.04 o                         
  -5   0   2       3305.92       3539.98       143.39 o                         
  -4   0   2        172.65        -68.58        98.50 o                         
  -3   0   2      27526.84      27988.37       758.24 o                         
  -2   0   2      79108.08      80490.30      2053.88 o                         
   2   0   2       1241.17       1205.05        31.38 o                         
   3   0   2      28060.63      28356.78       413.59 o                         
   4   0   2       3649.55       3380.97        69.69 o                         
   5   0   2       2107.38       2067.55        60.36 o                         
   6   0   2       1395.46       1409.81        97.54 o                         
   7   0   2         94.60        145.88        72.16 o                         
   8   0   2        237.97        -63.04       224.96 o                         
  -8   1   2         16.02        208.56       156.01 o                         
  -7   1   2         54.03        -51.28        60.29 o                         
  -6   1   2       2238.33       2373.99        68.30 o                         
  -5   1   2      10262.09      10311.07       177.83 o                         
  -4   1   2       1128.34       1057.48        51.14 o                         
  -3   1   2       2656.84       2735.54        83.32 o                         
  -2   1   2      17083.66      17459.21       169.04 o                         
   2   1   2        102.62        125.66        12.29 o                         
   3   1   2       5773.91       5687.39        70.59 o                         
   4   1   2        677.41        628.16        43.06 o                         
   5   1   2       1654.20       1706.65        45.07 o                         
   6   1   2          3.77        -36.88        42.76 o                         
   7   1   2        187.58        106.33        65.46 o                         
   8   1   2         80.63         12.88        83.81 o                         
  -8   2   2        119.58        140.35        79.24 o                         
  -7   2   2        815.96        692.55        67.62 o                         
  -6   2   2       2150.85       2118.98        56.06 o                         
  -5   2   2       5062.88       5332.64       125.07 o                         
  -4   2   2       4089.41       4040.42        56.04 o                         
  -3   2   2       6249.94       6834.39        77.36 o                         
  -2   2   2       1382.32       1393.43        27.30 o                         
   1   2   2      17482.99      17124.41       160.95 o                         
   2   2   2        625.75        735.43        17.27 o                         
   3   2   2      11602.42      11475.24       144.15 o                         
   4   2   2      12065.56      12658.50       146.24 o                         
   5   2   2         20.18        -15.14        32.44 o                         
   6   2   2        135.76         80.69        48.11 o                         
   7   2   2         81.51        101.29        54.56 o                         
   8   2   2        127.82        111.15       174.22 o                         
  -8   3   2        311.22        377.98        89.45 o                         
  -7   3   2        977.09        979.96        77.29 o                         
  -6   3   2        359.37        391.16        39.45 o                         
  -5   3   2         24.52         58.26        31.91 o                         
  -4   3   2        869.97        840.28        32.87 o                         
  -3   3   2      11874.06      11183.27       130.34 o                         
  -2   3   2       8841.41       8603.57        66.08 o                         
  -1   3   2       3498.06       3809.60        36.66 o                         
   1   3   2      77579.04      80590.73       581.53 o                         
   2   3   2         36.99         17.34        10.53 o                         
   3   3   2        408.43        345.96        16.59 o                         
   4   3   2        360.94        326.74        21.49 o                         
   5   3   2       3129.44       3205.31        72.68 o                         
   6   3   2        304.85        421.38        58.35 o                         
   7   3   2        485.80        552.66        59.12 o                         
   8   3   2         22.42         25.38        93.26 o                         
  -8   4   2        229.04        181.46        91.49 o                         
  -7   4   2       1967.05       2137.77        77.46 o                         
  -6   4   2       2113.07       2153.60        73.63 o                         
  -5   4   2         40.16         59.63        35.17 o                         
  -4   4   2         75.56         89.61        24.99 o                         
  -3   4   2       1589.36       1754.40        29.42 o                         
  -2   4   2         40.42         59.34        12.69 o                         
  -1   4   2        130.70         85.09        12.93 o                         
   0   4   2        104.78         83.12        11.61 o                         
   1   4   2     101965.84     103630.96       779.45 o                         
   2   4   2      49230.73      50164.06       381.32 o                         
   3   4   2      19211.87      19428.52       154.83 o                         
   4   4   2       5105.94       4976.57        55.11 o                         
   5   4   2       1345.97       1292.65        36.97 o                         
   6   4   2       3146.87       2925.61        68.72 o                         
   7   4   2        358.67        349.68        71.04 o                         
   8   4   2         19.82        -30.95        96.13 o                         
  -8   5   2          3.77        -93.79        94.90 o                         
  -7   5   2          0.18        -52.40        57.45 o                         
  -6   5   2        112.88         22.93        49.10 o                         
  -5   5   2        236.00        271.77        32.00 o                         
  -4   5   2       4302.32       4359.01        88.27 o                         
  -3   5   2       3957.18       4145.27        68.22 o                         
  -2   5   2         33.03         14.27         9.27 o                         
  -1   5   2      24040.68      23428.11       168.10 o                         
   0   5   2      19880.34      20009.96       145.70 o                         
   1   5   2      15230.04      15903.34       117.77 o                         
   2   5   2      18121.56      17669.80       148.79 o                         
   3   5   2       2036.10       1869.42        32.00 o                         
   4   5   2       1144.43       1192.68        33.36 o                         
   5   5   2       3288.41       3517.78        55.53 o                         
   6   5   2        190.89        161.35        47.61 o                         
   7   5   2        467.39        435.73        64.72 o                         
   8   5   2         50.19         36.53       113.81 o                         
  -8   6   2        207.01        229.74       124.84 o                         
  -7   6   2        374.26        316.94        63.42 o                         
  -6   6   2         92.73        129.87        33.56 o                         
  -5   6   2        536.62        607.57        32.71 o                         
  -4   6   2       9777.45       9784.63       107.26 o                         
  -3   6   2       5025.15       4863.98        57.83 o                         
  -2   6   2       8326.72       8386.47        74.58 o                         
  -1   6   2      56854.79      57437.05       386.78 o                         
   0   6   2      41779.48      41689.52       295.40 o                         
   1   6   2      10927.19      10930.40        93.43 o                         
   2   6   2       4241.15       4380.78        44.79 o                         
   3   6   2      10769.05      11076.88       101.68 o                         
   4   6   2      11517.73      11333.24       119.85 o                         
   5   6   2      10540.09      10276.35       114.36 o                         
   6   6   2        992.12       1055.41        41.86 o                         
   7   6   2        759.89        780.00        72.32 o                         
   8   6   2         53.70         58.09       119.14 o                         
  -8   7   2        316.02        456.85        90.20 o                         
  -7   7   2        399.07        511.61        81.46 o                         
  -6   7   2       3134.12       3085.77        71.32 o                         
  -5   7   2        282.42        343.86        34.88 o                         
  -4   7   2       1213.73       1279.67        40.23 o                         
  -3   7   2         80.96         62.41        22.39 o                         
  -2   7   2      21637.07      23030.75       175.68 o                         
  -1   7   2      28390.90      28712.36       206.81 o                         
   0   7   2      13232.01      13302.85       103.28 o                         
   1   7   2       3102.98       3050.04        40.15 o                         
   2   7   2       3911.09       3641.72        44.03 o                         
   3   7   2        550.51        548.46        24.76 o                         
   4   7   2       1774.46       1645.45        42.35 o                         
   5   7   2       2544.38       2375.88        57.68 o                         
   6   7   2        804.63        691.46        47.36 o                         
   7   7   2       1243.17       1407.04        93.05 o                         
   8   7   2        736.72       1105.56       124.58 o                         
  -8   8   2          1.50        -64.66        64.66 o                         
  -7   8   2        832.01        916.79        64.12 o                         
  -6   8   2       1543.94       1517.96        64.36 o                         
  -5   8   2        922.36        862.58        46.38 o                         
  -4   8   2         33.00         12.02        25.80 o                         
  -3   8   2       1802.88       1788.93        53.33 o                         
  -2   8   2       6342.33       6542.00        65.55 o                         
  -1   8   2       3540.93       3393.21        44.88 o                         
   0   8   2       1080.41       1096.21        25.42 o                         
   1   8   2       6222.13       6024.76        62.35 o                         
   2   8   2       7723.73       7510.18        73.04 o                         
   3   8   2        942.31        965.72        29.51 o                         
   4   8   2         70.63         60.17        28.18 o                         
   5   8   2         35.97         38.78        44.31 o                         
   6   8   2        530.76        462.80        51.34 o                         
   7   8   2        291.69        262.61        62.94 o                         
   8   8   2         17.02         48.44        81.17 o                         
  -8   9   2        131.73          0.53        71.45 o                         
  -7   9   2        361.90        236.05        62.63 o                         
  -6   9   2          9.24          8.45        47.17 o                         
  -5   9   2         47.00         49.91        43.06 o                         
  -4   9   2       2064.40       2044.73        47.49 o                         
  -3   9   2      13539.12      13341.78       138.30 o                         
  -2   9   2       6590.21       6465.53        67.61 o                         
  -1   9   2        544.69        452.29        23.97 o                         
   0   9   2       3971.60       3936.33        55.81 o                         
   1   9   2       3011.95       3387.16        49.08 o                         
   2   9   2       8299.41       8319.61        84.96 o                         
   3   9   2       1139.47       1104.06        37.01 o                         
   4   9   2        583.64        577.62        32.55 o                         
   5   9   2       1172.62       1289.60        57.11 o                         
   6   9   2         10.20         45.01        53.94 o                         
   7   9   2         10.11        -11.12        62.47 o                         
  -7  10   2        581.11        578.50        95.13 o                         
  -6  10   2        449.74        509.45        54.69 o                         
  -5  10   2       1962.43       2030.55        59.47 o                         
  -4  10   2       4559.33       4649.84        66.17 o                         
  -3  10   2       2717.58       2671.29        46.62 o                         
  -2  10   2          5.55        -16.95        16.95 o                         
  -1  10   2       1394.45       1418.11        33.25 o                         
   0  10   2       5468.19       5399.49        94.84 o                         
   1  10   2      15261.23      15355.24       139.92 o                         
   2  10   2       1674.61       1725.92        46.33 o                         
   3  10   2       1473.29       1450.35        41.82 o                         
   4  10   2       1141.46       1219.42        45.62 o                         
   5  10   2          3.39        -26.89        47.66 o                         
   6  10   2        559.73        523.00        57.28 o                         
   7  10   2        186.36        167.40        69.17 o                         
  -7  11   2        326.88        354.19        61.81 o                         
  -6  11   2        114.58        142.53        54.36 o                         
  -5  11   2       1646.72       1631.75        58.20 o                         
  -4  11   2          1.58         22.55        37.68 o                         
  -3  11   2       3320.18       3323.04        50.74 o                         
  -2  11   2       7682.45       7316.92        94.77 o                         
  -1  11   2       1285.01       1266.45        39.59 o                         
   0  11   2       7971.83       7865.84        95.79 o                         
   1  11   2       7615.37       7669.15        84.40 o                         
   2  11   2        157.68        145.94        27.01 o                         
   3  11   2       1049.98       1007.74        33.49 o                         
   4  11   2        202.96        113.00        43.30 o                         
   5  11   2          3.08         11.16        51.17 o                         
   6  11   2        176.26        135.67        56.67 o                         
   7  11   2        198.21        178.56        62.63 o                         
  -7  12   2         92.25        107.79        73.22 o                         
  -6  12   2        804.81        762.36        64.10 o                         
  -5  12   2        897.28        881.96        54.71 o                         
  -4  12   2        372.23        368.90        43.23 o                         
  -3  12   2       4159.99       3981.22        61.33 o                         
  -2  12   2       3323.79       3182.11        56.23 o                         
  -1  12   2        537.62        470.23        34.49 o                         
   0  12   2       3062.26       2836.33        71.70 o                         
   1  12   2       7987.25       7455.78        90.08 o                         
   2  12   2        178.69        184.92        31.07 o                         
   3  12   2       1713.63       1879.78        46.20 o                         
   4  12   2       1988.67       2043.60        63.63 o                         
   5  12   2       1157.66       1128.86        65.87 o                         
   6  12   2        420.13        530.07        63.67 o                         
   7  12   2         19.64        -63.21        63.21 o                         
  -7  13   2          0.70        -15.00        96.34 o                         
  -6  13   2        437.78        492.18        65.94 o                         
  -5  13   2       1513.32       1607.28        78.98 o                         
  -4  13   2       1039.54       1030.79        52.09 o                         
  -3  13   2        343.66        336.49        40.47 o                         
  -2  13   2       2573.85       2411.17        54.37 o                         
  -1  13   2        362.26        338.59        38.94 o                         
   0  13   2        668.80        538.98        37.39 o                         
   1  13   2       2682.82       2647.51        58.56 o                         
   2  13   2        719.33        788.86        38.57 o                         
   3  13   2       2371.28       2354.19        59.73 o                         
   4  13   2        294.03        406.78        50.79 o                         
   5  13   2        294.62        319.93        66.04 o                         
   6  13   2         11.91        -38.14        61.38 o                         
   7  13   2         29.38        -47.72        62.26 o                         
  -7  14   2         75.41         52.56        77.82 o                         
  -6  14   2        343.10        301.70        67.65 o                         
  -5  14   2        550.93        601.37        64.20 o                         
  -4  14   2        719.10        663.89        58.97 o                         
  -3  14   2         82.54         46.39        43.32 o                         
  -2  14   2       3352.19       3156.03        70.06 o                         
  -1  14   2       3211.93       2948.01        66.07 o                         
   0  14   2        838.02        731.63        45.83 o                         
   1  14   2        105.43         71.41        37.20 o                         
   2  14   2       4356.32       4045.94        84.83 o                         
   3  14   2       8699.33       8666.73       124.63 o                         
   4  14   2       2387.91       2514.56        80.56 o                         
   5  14   2        257.64        235.76        62.63 o                         
   6  14   2          0.08         39.78        66.58 o                         
  -6  15   2         17.75        -73.06        73.06 o                         
  -5  15   2        669.71        695.28        75.37 o                         
  -4  15   2        547.16        497.90        72.92 o                         
  -3  15   2         31.83          4.64        56.74 o                         
  -2  15   2        290.01        306.51        44.29 o                         
  -1  15   2        709.26        646.47        47.05 o                         
   0  15   2       3012.76       2947.36       125.45 o                         
   1  15   2        910.32        813.72        45.78 o                         
   2  15   2        180.42        226.74        48.04 o                         
   3  15   2          4.74        -45.51        53.68 o                         
   4  15   2         38.36        100.44        60.28 o                         
   5  15   2         43.17        206.56        67.96 o                         
   6  15   2         16.06         41.79        63.74 o                         
  -6  16   2        120.68         84.34        80.19 o                         
  -5  16   2         45.93        -50.60        72.62 o                         
  -4  16   2        119.37        117.65        68.28 o                         
  -3  16   2       1588.47       1473.51        76.95 o                         
  -2  16   2         99.96         97.20        49.17 o                         
  -1  16   2         39.71        -10.21        43.51 o                         
   0  16   2        826.91        905.03        52.73 o                         
   1  16   2       5128.40       5168.69        84.10 o                         
   2  16   2       2403.15       2501.76        73.23 o                         
   3  16   2       4208.41       4427.14       105.24 o                         
   4  16   2        994.59        948.91        73.33 o                         
   5  16   2        670.43        686.05        74.13 o                         
   6  16   2        236.01        137.65        68.64 o                         
  -6  17   2        126.74         59.90        84.42 o                         
  -5  17   2        749.79        792.91        86.91 o                         
  -4  17   2       1062.37       1021.20        91.89 o                         
  -3  17   2        959.29        820.13        74.23 o                         
  -2  17   2        421.18        367.53        55.26 o                         
  -1  17   2        100.37         94.37        48.12 o                         
   0  17   2         39.78         28.67        56.71 o                         
   1  17   2       2842.38       2618.80        66.48 o                         
   2  17   2       1014.25        920.77        77.47 o                         
   3  17   2        129.92        120.56        61.56 o                         
   4  17   2        109.89        160.44        64.70 o                         
   5  17   2        603.32        555.58        72.52 o                         
   6  17   2         60.82        -26.39        70.73 o                         
  -5  18   2        136.62        185.70        84.98 o                         
  -4  18   2        509.50        725.88        94.09 o                         
  -3  18   2        842.64        856.02        89.69 o                         
  -2  18   2         14.45         11.45        56.05 o                         
  -1  18   2        574.37        651.61        60.86 o                         
   0  18   2        168.22        306.85        52.40 o                         
   1  18   2          0.17        -15.38        51.52 o                         
   2  18   2          5.86         23.13        52.21 o                         
   3  18   2         21.56         29.26        65.60 o                         
   4  18   2        324.65        239.82        70.43 o                         
   5  18   2        158.28         81.35        71.38 o                         
  -5  19   2          1.31        -78.76        87.78 o                         
  -4  19   2          1.00        -30.34        87.84 o                         
  -3  19   2        266.69        259.72        78.36 o                         
  -2  19   2       2406.85       2605.20        92.55 o                         
  -1  19   2        833.17        794.23        64.52 o                         
   0  19   2        318.77        300.76        60.01 o                         
   1  19   2         19.71        -35.51        58.69 o                         
   2  19   2        127.09         87.55        60.71 o                         
   3  19   2         40.77         27.62        68.95 o                         
   4  19   2        283.09        221.98        76.20 o                         
   5  19   2        136.36        126.12        78.54 o                         
  -5  20   2        367.88        294.21        95.90 o                         
  -4  20   2         15.48         76.65        94.06 o                         
  -3  20   2        202.35        -47.50        77.85 o                         
  -2  20   2        446.57        452.17        81.26 o                         
  -1  20   2        424.08        417.63        79.13 o                         
   0  20   2         31.31        -40.67        66.21 o                         
   1  20   2        203.37        146.20        67.00 o                         
   2  20   2        146.36        122.95        78.36 o                         
   3  20   2         14.84        -19.07        79.38 o                         
   4  20   2          0.83        123.54        87.16 o                         
  -4  21   2          4.62        -99.67        99.67 o                         
  -3  21   2        256.13        355.73        87.27 o                         
  -2  21   2         70.45        137.82        80.82 o                         
  -1  21   2         73.44         52.20        77.39 o                         
   0  21   2         25.01         35.61        69.71 o                         
   1  21   2         58.74        153.30        67.81 o                         
   2  21   2        230.98        234.01        84.44 o                         
   3  21   2         43.72        119.28        87.58 o                         
   4  21   2          0.28         98.90        93.09 o                         
  -3  22   2         52.88        276.52        91.29 o                         
  -2  22   2         67.35         93.68       124.37 o                         
  -1  22   2         51.96        164.83       122.91 o                         
   0  22   2         17.04        -56.12        74.14 o                         
   1  22   2         24.48          5.46        83.02 o                         
   2  22   2         11.13        116.78        89.92 o                         
   3  22   2         15.98        139.76        91.26 o                         
  -3  23   2         42.60        105.86       120.79 o                         
  -2  23   2         32.25         33.13        90.85 o                         
  -1  23   2          2.05        -14.77        87.66 o                         
   0  23   2         84.83        184.02        81.52 o                         
   1  23   2         65.47        128.36        87.71 o                         
   2  23   2          8.93          4.14        91.04 o                         
  -1  24   2         28.99        141.99        92.99 o                         
   0  24   2        403.44        543.76       107.21 o                         
   1  24   2        227.77        243.21       110.21 o                         
  -8   1   3        728.20        641.69        78.77 o                         
  -7   1   3        545.88        476.33        66.00 o                         
  -6   1   3       2414.39       2405.23        58.37 o                         
  -5   1   3      11115.00      11420.11       139.96 o                         
  -4   1   3      27882.42      27660.89       323.82 o                         
  -3   1   3      34997.56      35854.44       372.91 o                         
  -2   1   3       8327.50       8982.08        80.09 o                         
   1   1   3       6627.22       6305.55        55.00 o                         
   2   1   3        234.02        223.33        14.44 o                         
   3   1   3       1011.19        959.79        26.19 o                         
   4   1   3       5125.25       4989.38        62.69 o                         
   5   1   3       4568.05       4713.01        64.57 o                         
   6   1   3       3881.19       3830.50        69.45 o                         
   7   1   3        502.19        602.45        64.09 o                         
   8   1   3        373.37        442.01       166.94 o                         
  -8   2   3         18.65        -39.27        79.25 o                         
  -7   2   3         99.90         65.86        67.38 o                         
  -6   2   3         24.71         55.21        31.53 o                         
  -5   2   3        354.63        414.81        40.23 o                         
  -4   2   3        134.19        134.18        21.17 o                         
  -3   2   3       4170.43       4431.20        65.03 o                         
  -2   2   3      27844.61      29198.74       223.91 o                         
  -1   2   3       9674.61       9845.74        85.98 o                         
   1   2   3       2604.37       2801.73        30.33 o                         
   2   2   3       1995.77       2292.73        35.45 o                         
   3   2   3       9369.81       9638.74       101.66 o                         
   4   2   3      12169.62      12133.58       139.08 o                         
   5   2   3       6021.39       6208.94        98.42 o                         
   6   2   3       1043.01        908.71        39.27 o                         
   7   2   3         38.33        -43.82        43.82 o                         
   8   2   3         12.37        -29.86        91.34 o                         
  -8   3   3          0.55         37.57        84.94 o                         
  -7   3   3       1023.64       1108.16        62.71 o                         
  -6   3   3       2005.74       1889.93        69.12 o                         
  -5   3   3        503.28        497.32        35.38 o                         
  -4   3   3        664.44        590.28        31.55 o                         
  -3   3   3       1282.13       1359.44        35.64 o                         
  -2   3   3        781.53        760.94        14.38 o                         
  -1   3   3      23113.31      23634.59       181.99 o                         
   1   3   3      20747.74      21545.69       167.30 o                         
   2   3   3       8715.68       8415.02        74.98 o                         
   3   3   3      13152.67      12794.56       116.55 o                         
   4   3   3       2677.76       2594.12        41.71 o                         
   5   3   3        833.94        758.00        34.71 o                         
   6   3   3         68.56         53.49        32.78 o                         
   7   3   3         92.42         52.04        56.26 o                         
   8   3   3        203.77        121.19        97.07 o                         
  -8   4   3         43.32         32.02        90.39 o                         
  -7   4   3        137.81        149.81        53.72 o                         
  -6   4   3          7.70         -8.46        44.73 o                         
  -5   4   3       2471.17       2292.72        59.83 o                         
  -4   4   3       9646.12       9914.67       103.14 o                         
  -3   4   3        921.25       1011.04        35.87 o                         
  -2   4   3       2925.56       2906.94        64.76 o                         
  -1   4   3        176.11        208.57        15.93 o                         
   0   4   3       8819.17       9205.56        74.55 o                         
   1   4   3      72029.62      73847.43       558.04 o                         
   2   4   3      11053.04      10853.44       143.61 o                         
   3   4   3        341.65        344.45        21.30 o                         
   4   4   3        305.65        291.06        21.31 o                         
   5   4   3        691.86        690.49        31.30 o                         
   6   4   3        188.47        180.62        31.47 o                         
   7   4   3       1725.52       1621.64        65.59 o                         
   8   4   3         28.66         54.36       121.54 o                         
  -8   5   3         59.60        131.62        97.13 o                         
  -7   5   3        459.98        484.58        73.39 o                         
  -6   5   3        681.54        625.09        41.35 o                         
  -5   5   3        194.85        185.20        23.85 o                         
  -4   5   3       2226.47       2141.70        38.37 o                         
  -3   5   3       1043.50       1107.20        32.54 o                         
  -2   5   3       6081.31       6043.50        67.43 o                         
  -1   5   3      19131.14      19044.98       144.97 o                         
   0   5   3      18601.87      18909.87       144.11 o                         
   1   5   3       7409.69       8094.96        68.34 o                         
   2   5   3         17.47         23.00         9.73 o                         
   3   5   3        506.27        577.29        21.38 o                         
   4   5   3       1323.87       1309.74        34.32 o                         
   5   5   3       2781.02       2676.30        53.81 o                         
   6   5   3         80.29         51.95        33.06 o                         
   7   5   3          2.80        -28.73        49.25 o                         
   8   5   3        139.12        113.73       115.11 o                         
  -8   6   3          6.95        -96.25        96.25 o                         
  -7   6   3        134.36        154.09        61.99 o                         
  -6   6   3        450.55        479.47        48.84 o                         
  -5   6   3          3.08         46.53        31.04 o                         
  -4   6   3          2.70        -33.89        33.89 o                         
  -3   6   3       8185.38       8713.80        79.79 o                         
  -2   6   3        215.71        313.51        18.96 o                         
  -1   6   3       1485.37       1440.55        26.51 o                         
   0   6   3        856.61        858.88        20.17 o                         
   1   6   3        165.97        188.71        21.28 o                         
   2   6   3        867.82        889.43        22.46 o                         
   3   6   3       1132.46       1049.73        36.53 o                         
   4   6   3        186.27        170.79        38.44 o                         
   5   6   3        225.87        195.34        35.52 o                         
   6   6   3        210.26        255.38        42.94 o                         
   7   6   3         48.93        108.03        55.67 o                         
   8   6   3          0.79        176.63        77.47 o                         
  -8   7   3         12.05        -84.28        84.28 o                         
  -7   7   3         15.34        -44.31        65.73 o                         
  -6   7   3        262.98        270.55        49.19 o                         
  -5   7   3        940.51        961.79        66.46 o                         
  -4   7   3       3165.81       3281.99        56.33 o                         
  -3   7   3        293.86        247.78        22.49 o                         
  -2   7   3       7583.38       7955.83        77.55 o                         
  -1   7   3          4.23        -16.83        16.83 o                         
   0   7   3         34.41         29.60        16.66 o                         
   1   7   3         16.38         21.52        17.20 o                         
   2   7   3       2683.33       2716.72        39.02 o                         
   3   7   3        617.29        590.08        27.62 o                         
   4   7   3        358.73        395.43        34.69 o                         
   5   7   3       4066.82       4115.75        73.38 o                         
   6   7   3        322.75        320.21        45.92 o                         
   7   7   3        548.94        550.31        63.98 o                         
   8   7   3         13.59        -57.27        66.12 o                         
  -8   8   3        130.07        188.60        67.92 o                         
  -7   8   3          1.64         58.65        55.96 o                         
  -6   8   3         36.28        149.29        51.24 o                         
  -5   8   3       3752.99       3561.32        77.24 o                         
  -4   8   3       1539.67       1626.29        37.08 o                         
  -3   8   3        450.66        442.04        31.40 o                         
  -2   8   3        577.05        601.23        32.01 o                         
  -1   8   3       2974.26       2845.15        43.14 o                         
   0   8   3       8437.14       8474.23        76.17 o                         
   1   8   3      10409.70      10128.92        91.78 o                         
   2   8   3       6222.96       6031.45        66.48 o                         
   3   8   3          5.28         11.95        21.15 o                         
   4   8   3        616.37        730.80        32.40 o                         
   5   8   3       1213.44       1165.29        47.34 o                         
   6   8   3        141.75        138.05        47.87 o                         
   7   8   3        872.70        776.59        69.45 o                         
  -8   9   3        297.99        240.59        73.99 o                         
  -7   9   3       1961.51       1974.70        82.64 o                         
  -6   9   3       3226.43       3394.08        99.54 o                         
  -5   9   3       3499.04       3524.84       129.41 o                         
  -4   9   3       2268.25       2263.91        46.20 o                         
  -3   9   3       4466.39       4495.54        65.26 o                         
  -2   9   3       8406.15       8405.65        89.54 o                         
  -1   9   3      12384.04      12205.51       113.16 o                         
   0   9   3      16454.45      16325.51       144.95 o                         
   1   9   3       1144.60       1310.96        32.53 o                         
   2   9   3       2689.05       2450.02        47.58 o                         
   3   9   3      14380.78      14298.44       149.30 o                         
   4   9   3       4052.06       4099.62        64.60 o                         
   5   9   3         24.07        -14.18        52.96 o                         
   6   9   3        909.61        975.30        58.50 o                         
   7   9   3        300.29        291.69        67.25 o                         
  -7  10   3        357.01        415.46        67.89 o                         
  -6  10   3          3.09        -50.13        50.13 o                         
  -5  10   3        906.76        855.76        61.37 o                         
  -4  10   3        280.47        224.59        33.55 o                         
  -3  10   3        101.29         89.26        24.57 o                         
  -2  10   3       3001.36       2875.03        55.37 o                         
  -1  10   3       3421.16       3422.60        56.44 o                         
   0  10   3        125.89         89.41        28.07 o                         
   1  10   3      17907.98      18448.01       163.81 o                         
   2  10   3       1473.96       1502.94        39.09 o                         
   3  10   3       2054.65       2053.92        41.41 o                         
   4  10   3        545.12        463.42        40.86 o                         
   5  10   3          2.43         26.20        48.15 o                         
   6  10   3         80.18        119.23        85.78 o                         
   7  10   3        183.63        312.03        87.44 o                         
  -7  11   3        695.51        814.01        66.38 o                         
  -6  11   3        836.78        928.66        91.16 o                         
  -5  11   3       4987.57       5068.75       100.21 o                         
  -4  11   3       3830.40       3857.42        78.96 o                         
  -3  11   3       7877.19       7701.98        84.96 o                         
  -2  11   3       6144.19       5839.32        74.74 o                         
  -1  11   3       3624.01       3593.53        58.43 o                         
   0  11   3        223.45         87.93        41.79 o                         
   1  11   3         54.70          6.17        26.65 o                         
   2  11   3         88.30         71.06        26.90 o                         
   3  11   3        143.09         81.98        27.48 o                         
   4  11   3       2775.05       2840.38        96.60 o                         
   5  11   3       2761.31       2607.72        79.37 o                         
   6  11   3        459.27        476.23        61.17 o                         
   7  11   3        372.01        428.29        66.68 o                         
  -7  12   3         32.64         -8.63        62.51 o                         
  -6  12   3          6.00         33.58        58.31 o                         
  -5  12   3         27.51        101.37        52.15 o                         
  -4  12   3         16.24        -46.85        46.85 o                         
  -3  12   3        860.00        838.66        37.45 o                         
  -2  12   3       1858.41       1881.40        47.36 o                         
  -1  12   3      12611.46      12878.68       131.88 o                         
   0  12   3        677.04        500.87        36.03 o                         
   1  12   3         97.57         14.80        31.22 o                         
   2  12   3       2706.28       2752.83        60.82 o                         
   3  12   3       2891.90       2889.92        53.86 o                         
   4  12   3       3543.82       3677.97        79.90 o                         
   5  12   3        599.24        634.62        61.52 o                         
   6  12   3         42.25         42.43        60.43 o                         
   7  12   3        113.52        122.71        67.07 o                         
  -7  13   3         25.81        111.08        71.33 o                         
  -6  13   3         71.13         14.12        69.13 o                         
  -5  13   3        438.17        404.10        63.09 o                         
  -4  13   3       2053.19       1897.19        66.93 o                         
  -3  13   3       2498.76       2519.69        63.30 o                         
  -2  13   3        679.67        569.32        38.86 o                         
  -1  13   3        723.39        724.32        39.29 o                         
   0  13   3        504.85        439.84        38.63 o                         
   1  13   3         16.58        -38.84        39.58 o                         
   2  13   3        163.77        114.19        33.71 o                         
   3  13   3         36.62        -19.94        39.20 o                         
   4  13   3         33.96        105.03        56.51 o                         
   5  13   3        855.99        823.36        65.64 o                         
   6  13   3        131.06        124.78        64.46 o                         
   7  13   3         56.04        -18.28        70.31 o                         
  -7  14   3          1.30         18.97        77.12 o                         
  -6  14   3         16.14         11.92        69.67 o                         
  -5  14   3         15.56        -11.41        64.90 o                         
  -4  14   3        202.61         72.34        51.44 o                         
  -3  14   3       1726.16       1618.56        59.99 o                         
  -2  14   3       1997.35       1942.51        56.62 o                         
  -1  14   3       2456.91       2373.85        56.04 o                         
   0  14   3       3493.16       3622.65        69.65 o                         
   1  14   3         29.60         10.74        38.63 o                         
   2  14   3       1433.15       1235.98        47.93 o                         
   3  14   3        671.84        644.62        52.97 o                         
   4  14   3        698.10        737.49        65.41 o                         
   5  14   3       1318.99       1076.61        75.85 o                         
   6  14   3        502.77        499.26        71.56 o                         
  -6  15   3          8.99         56.90        73.86 o                         
  -5  15   3         23.47        -55.44        68.71 o                         
  -4  15   3        645.50        864.27        79.81 o                         
  -3  15   3        293.59        325.28        61.94 o                         
  -2  15   3        153.06        196.65        43.12 o                         
  -1  15   3       1381.82       1493.09        55.07 o                         
   0  15   3        928.14       1043.19        48.90 o                         
   1  15   3        374.58        295.95        45.01 o                         
   2  15   3       2131.36       2170.68        64.32 o                         
   3  15   3       1958.13       1982.59        91.99 o                         
   4  15   3          3.80        -36.41        61.29 o                         
   5  15   3        173.46        127.84        65.67 o                         
   6  15   3        114.38        177.83        73.31 o                         
  -6  16   3          6.79        -72.99        77.06 o                         
  -5  16   3        720.71        705.97        80.67 o                         
  -4  16   3         94.01        183.02        74.93 o                         
  -3  16   3         19.37        119.69        62.63 o                         
  -2  16   3         70.13         15.60        48.81 o                         
  -1  16   3         19.98        -13.32        49.88 o                         
   0  16   3          0.92         13.34        41.72 o                         
   1  16   3       1179.72       1043.06        51.53 o                         
   2  16   3         66.45         58.17        48.66 o                         
   3  16   3         47.30          9.72        59.66 o                         
   4  16   3        220.16        139.43        65.69 o                         
   5  16   3         25.61        113.50        78.84 o                         
   6  16   3         11.57        -73.61        73.61 o                         
  -6  17   3         18.15        132.89        84.97 o                         
  -5  17   3         17.97         68.21        77.04 o                         
  -4  17   3       1095.14       1124.77        91.77 o                         
  -3  17   3       1411.06       1447.73        80.31 o                         
  -2  17   3        374.38        352.02        55.12 o                         
  -1  17   3        969.31       1014.09        56.74 o                         
   0  17   3         61.95         76.75        45.15 o                         
   1  17   3          8.21         23.78        45.51 o                         
   2  17   3          1.45        -47.95        47.95 o                         
   3  17   3         57.09         14.28        62.61 o                         
   4  17   3        591.95        552.15        75.09 o                         
   5  17   3        654.88        706.75        79.69 o                         
   6  17   3        153.10        134.02        73.01 o                         
  -5  18   3          2.96          3.50        81.42 o                         
  -4  18   3        205.16        181.64        85.78 o                         
  -3  18   3         71.23         91.65        70.76 o                         
  -2  18   3         26.69        -10.81        55.18 o                         
  -1  18   3        157.08        129.98        56.68 o                         
   0  18   3         34.34         -6.68        50.43 o                         
   1  18   3         42.70          5.61        51.38 o                         
   2  18   3         45.10         22.71        52.15 o                         
   3  18   3         79.49        108.69        66.02 o                         
   4  18   3        122.07        152.05        68.73 o                         
   5  18   3         28.85         12.30        71.14 o                         
  -5  19   3        727.30        792.83        94.33 o                         
  -4  19   3        771.89        689.41        97.43 o                         
  -3  19   3        372.16        436.14        78.87 o                         
  -2  19   3        882.77        901.28        76.53 o                         
  -1  19   3        192.61        251.18        60.19 o                         
   0  19   3        134.51        136.70        55.38 o                         
   1  19   3         58.93          9.66        56.22 o                         
   2  19   3        617.66        749.71        67.36 o                         
   3  19   3         22.06        -63.28        70.71 o                         
   4  19   3         85.31        147.96        78.41 o                         
   5  19   3        120.70        189.72        80.23 o                         
  -5  20   3        265.64        266.56        94.69 o                         
  -4  20   3          2.04         59.75        95.94 o                         
  -3  20   3        481.37        575.68        85.41 o                         
  -2  20   3         69.95         86.14        77.78 o                         
  -1  20   3         25.10        -26.83        62.09 o                         
   0  20   3         49.50         88.24        68.44 o                         
   1  20   3        103.99        133.21        63.68 o                         
   2  20   3          0.19        -11.03        70.48 o                         
   3  20   3        286.35        272.58        76.57 o                         
   4  20   3        126.07        148.67        80.80 o                         
  -4  21   3         54.61         64.74       100.72 o                         
  -3  21   3        316.82        352.63        87.09 o                         
  -2  21   3         47.41          0.94        88.95 o                         
  -1  21   3        707.36        704.29        81.43 o                         
   0  21   3         21.82        -46.78        89.40 o                         
   1  21   3          4.84         48.95        66.53 o                         
   2  21   3          3.91        -64.71        80.65 o                         
   3  21   3        239.55        389.93        94.76 o                         
   4  21   3        235.29        386.32       100.85 o                         
  -3  22   3          1.17         83.17        91.81 o                         
  -2  22   3         19.70         90.77        88.21 o                         
  -1  22   3          5.49         38.26        82.70 o                         
   0  22   3        718.42        542.71        81.00 o                         
   1  22   3        869.83        999.28        94.72 o                         
   2  22   3        428.25        466.85        92.34 o                         
   3  22   3         58.77         33.26        91.59 o                         
  -3  23   3         73.17         48.15        94.22 o                         
  -2  23   3          8.82         80.63        90.42 o                         
  -1  23   3        105.76        203.85        90.75 o                         
   0  23   3         25.79        185.52        80.84 o                         
   1  23   3          4.23         40.97        88.79 o                         
   2  23   3         11.49       -107.06       107.06 o                         
  -1  24   3        297.00        380.45        96.80 o                         
   0  24   3         58.48        218.94       106.71 o                         
   1  24   3         41.91        -20.93       107.40 o                         
  -8   0   4          4.08        -52.85       226.16 o                         
  -7   0   4        759.78        838.50       196.09 o                         
  -6   0   4        766.02        937.97        75.86 o                         
  -5   0   4       3736.58       3817.83        73.59 o                         
  -4   0   4       8877.73       9135.01       130.53 o                         
  -3   0   4       2198.53       2485.73        49.57 o                         
  -2   0   4       2913.53       2912.27       105.99 o                         
  -1   0   4        211.74        230.48        17.14 o                         
   1   0   4         23.48        -18.39        18.39 o                         
   2   0   4      12239.31      11982.30       408.23 o                         
   3   0   4       6856.36       6881.86       102.44 o                         
   4   0   4       9455.93       9404.06       137.02 o                         
   5   0   4        974.96       1043.96        66.09 o                         
   6   0   4      10095.84       9589.48       367.73 o                         
   7   0   4       1487.48       1519.29       106.23 o                         
   8   0   4        584.83        696.98       225.40 o                         
  -8   1   4        392.17        410.77        78.93 o                         
  -7   1   4       1253.33       1321.22        79.51 o                         
  -6   1   4        836.43        818.30        35.57 o                         
  -5   1   4       1046.44       1098.94        36.96 o                         
  -4   1   4        108.35        142.51        22.21 o                         
  -2   1   4      95187.07      98372.65       740.66 o                         
  -1   1   4      28916.48      29718.38       231.14 o                         
   1   1   4      60425.64      62189.58       469.68 o                         
   2   1   4         64.56         36.09        34.04 o                         
   3   1   4      10305.32      10737.25       113.13 o                         
   4   1   4       7973.82       8104.20        92.63 o                         
   5   1   4         15.70         -9.08        29.82 o                         
   6   1   4       1193.79       1286.87        53.27 o                         
   7   1   4        441.01        424.08        64.00 o                         
   8   1   4         93.16        124.54        68.24 o                         
  -8   2   4         68.84        132.84        82.18 o                         
  -7   2   4        212.57        245.05        62.55 o                         
  -6   2   4         88.81         75.64        34.74 o                         
  -5   2   4         30.53         13.74        31.81 o                         
  -4   2   4        618.06        538.38        32.78 o                         
  -3   2   4      12060.12      11856.42       114.37 o                         
  -2   2   4      33962.43      34705.03       244.75 o                         
  -1   2   4      11758.10      11769.27        86.42 o                         
   1   2   4        962.01        935.57        28.20 o                         
   2   2   4       2156.38       2172.22        26.85 o                         
   3   2   4        112.20         76.78        19.26 o                         
   4   2   4       5757.01       5695.18        71.86 o                         
   5   2   4       3066.47       3031.33       101.02 o                         
   6   2   4       1000.36       1051.37        43.96 o                         
   7   2   4        131.40        194.58        48.03 o                         
   8   2   4        253.03        158.71       155.00 o                         
  -8   3   4        113.10        101.48        86.59 o                         
  -7   3   4         51.20         47.96        54.91 o                         
  -6   3   4        416.31        420.94        43.03 o                         
  -5   3   4       3512.48       3433.25        67.57 o                         
  -4   3   4      24452.41      24432.03       227.29 o                         
  -3   3   4         67.04         48.44        14.05 o                         
  -2   3   4        554.06        519.79        13.30 o                         
  -1   3   4        814.60        954.02        23.68 o                         
   0   3   4      29646.66      30701.49       247.36 o                         
   1   3   4      21963.80      22700.40       185.30 o                         
   2   3   4       5054.14       4944.96        55.96 o                         
   3   3   4       2542.16       2543.19        45.51 o                         
   4   3   4        205.71        233.86        24.26 o                         
   5   3   4          1.01        -22.41        27.63 o                         
   6   3   4        218.15        151.15        41.79 o                         
   7   3   4        118.16        169.28        66.45 o                         
   8   3   4         82.37        108.01        87.68 o                         
  -8   4   4        260.00        168.77        92.30 o                         
  -7   4   4        150.95        127.00        54.21 o                         
  -6   4   4       2262.28       2367.50        79.78 o                         
  -5   4   4       3843.81       3830.57        57.95 o                         
  -4   4   4        432.40        435.73        21.49 o                         
  -3   4   4       2338.28       2375.76        39.97 o                         
  -2   4   4      14570.11      14202.27       109.06 o                         
  -1   4   4      99821.29     100843.89       727.05 o                         
   0   4   4     103581.52     103586.76       780.30 o                         
   1   4   4      59244.19      59864.26       453.79 o                         
   2   4   4       1820.56       1984.48        37.43 o                         
   3   4   4        434.89        369.95        26.00 o                         
   4   4   4       3339.04       3419.87        65.34 o                         
   5   4   4        671.47        743.01        35.71 o                         
   6   4   4        478.76        545.18        52.59 o                         
   7   4   4        137.77        101.48        51.07 o                         
   8   4   4        155.82        214.11       106.96 o                         
  -8   5   4         56.14         49.96        96.61 o                         
  -7   5   4          2.47         85.79        57.30 o                         
  -6   5   4       1653.51       1658.12        67.94 o                         
  -5   5   4          2.93        -26.16        26.16 o                         
  -4   5   4       2712.28       2800.13        45.09 o                         
  -3   5   4       1789.98       1727.17        31.39 o                         
  -2   5   4       3986.87       4207.19        43.42 o                         
  -1   5   4       4578.65       4737.12        46.01 o                         
   0   5   4        365.16        361.63        16.40 o                         
   1   5   4        377.47        374.43        17.65 o                         
   2   5   4        325.83        330.17        18.14 o                         
   3   5   4       4347.14       4479.75        56.90 o                         
   4   5   4        183.36        160.12        30.03 o                         
   5   5   4         11.74         33.59        31.92 o                         
   6   5   4         86.56        119.02        40.13 o                         
   7   5   4        350.04        414.30        57.83 o                         
   8   5   4         43.80         39.36        79.27 o                         
  -8   6   4          3.99       -100.00       101.62 o                         
  -7   6   4        193.60        324.00       103.63 o                         
  -6   6   4        213.62        308.46        51.17 o                         
  -5   6   4         39.61         40.30        29.92 o                         
  -4   6   4      33450.11      33784.56       315.78 o                         
  -3   6   4      38702.59      37250.42       305.20 o                         
  -2   6   4      32892.34      34688.24       256.80 o                         
  -1   6   4       5535.33       5766.01        56.92 o                         
   0   6   4       3585.70       3854.57        42.49 o                         
   1   6   4      16218.97      16397.44       140.66 o                         
   2   6   4      32509.72      32025.62       250.56 o                         
   3   6   4      12998.69      12360.34       119.04 o                         
   4   6   4        567.36        601.01        43.80 o                         
   5   6   4       2897.38       3087.61        63.98 o                         
   6   6   4        345.55        406.91        46.76 o                         
   7   6   4          1.02        -29.11        56.30 o                         
   8   6   4        302.13        173.97        76.34 o                         
  -8   7   4         53.52         64.34        60.14 o                         
  -7   7   4        162.36        201.76        69.50 o                         
  -6   7   4       3461.62       3530.95        89.40 o                         
  -5   7   4       1969.12       1980.14        56.21 o                         
  -4   7   4       1855.19       1798.77        46.81 o                         
  -3   7   4          5.05        -22.99        22.99 o                         
  -2   7   4       1027.60       1017.57        23.79 o                         
  -1   7   4       3995.48       4008.62        46.71 o                         
   0   7   4       1463.07       1338.85        27.68 o                         
   1   7   4        167.14        202.90        20.33 o                         
   2   7   4       6499.85       6895.81        68.03 o                         
   3   7   4        111.44         70.62        24.83 o                         
   4   7   4         26.83         27.69        26.85 o                         
   5   7   4        712.88        749.79        42.52 o                         
   6   7   4        739.37        882.82        53.17 o                         
   7   7   4          1.04         53.47        60.06 o                         
   8   7   4        162.20        272.39        70.23 o                         
  -8   8   4         17.10        -70.96        70.96 o                         
  -7   8   4        388.77        389.01        73.82 o                         
  -6   8   4       1816.89       1990.71        70.38 o                         
  -5   8   4       3016.93       2909.31        71.65 o                         
  -4   8   4         14.18         18.70        26.94 o                         
  -3   8   4        326.08        398.52        31.27 o                         
  -2   8   4       1606.94       1602.49        49.52 o                         
  -1   8   4      27399.10      28831.21       229.04 o                         
   0   8   4       6522.87       6576.26        63.39 o                         
   1   8   4       1817.70       1888.01        38.74 o                         
   2   8   4       7088.22       6673.89        85.15 o                         
   3   8   4       6093.99       6388.44        82.38 o                         
   4   8   4        388.71        481.24        31.56 o                         
   5   8   4         46.26         -0.46        44.66 o                         
   6   8   4         19.30         20.91        49.08 o                         
   7   8   4        437.41        525.23        69.93 o                         
  -8   9   4        199.36        271.25        73.28 o                         
  -7   9   4        172.08        144.42        75.75 o                         
  -6   9   4         69.56        128.93        56.27 o                         
  -5   9   4       2214.74       2248.36        73.19 o                         
  -4   9   4       1213.25       1248.12        39.29 o                         
  -3   9   4        293.54        248.21        22.89 o                         
  -2   9   4       2380.04       2421.33        43.37 o                         
  -1   9   4         10.96          5.06        23.41 o                         
   0   9   4       1627.84       1474.82        33.85 o                         
   1   9   4      15027.72      15047.53       135.98 o                         
   2   9   4          1.89          7.43        16.39 o                         
   3   9   4        208.73         96.19        29.98 o                         
   4   9   4       1880.82       1891.77        45.99 o                         
   5   9   4        112.68        116.74        46.59 o                         
   6   9   4          9.33          0.66        53.68 o                         
   7   9   4         26.86          1.25        68.06 o                         
  -7  10   4         71.04        142.54        64.83 o                         
  -6  10   4         53.10         37.68        58.50 o                         
  -5  10   4        355.75        329.78        56.79 o                         
  -4  10   4         66.89         51.60        34.61 o                         
  -3  10   4       5136.65       4989.20        63.36 o                         
  -2  10   4        347.12        311.00        25.67 o                         
  -1  10   4       1448.91       1521.23        43.17 o                         
   0  10   4        924.16        874.96        32.92 o                         
   1  10   4       3829.11       4028.66        57.76 o                         
   2  10   4        869.52        877.23        34.83 o                         
   3  10   4       5430.69       5256.27        63.88 o                         
   4  10   4       6095.04       6167.17        95.59 o                         
   5  10   4       2357.71       2600.82        76.41 o                         
   6  10   4       1114.42       1085.54        73.20 o                         
   7  10   4        256.55        222.10        72.40 o                         
  -7  11   4         40.17        159.95        63.71 o                         
  -6  11   4        274.67        283.72        56.30 o                         
  -5  11   4       1670.13       1929.25       112.62 o                         
  -4  11   4       1884.96       1889.57        80.52 o                         
  -3  11   4        549.87        483.84        30.50 o                         
  -2  11   4       3912.43       3943.07        62.12 o                         
  -1  11   4        280.61        282.74        32.19 o                         
   0  11   4       6140.84       5911.47        76.10 o                         
   1  11   4       7166.03       7012.68        84.77 o                         
   2  11   4       3707.68       3558.17        87.14 o                         
   3  11   4        312.87        270.81        35.57 o                         
   4  11   4        241.94        408.89        47.39 o                         
   5  11   4        133.07        141.98        53.80 o                         
   6  11   4         98.53         93.13        60.82 o                         
   7  11   4         36.57        125.97        64.67 o                         
  -7  12   4         74.21         56.02        68.96 o                         
  -6  12   4         66.20        -23.92        61.47 o                         
  -5  12   4        792.91        901.70        81.61 o                         
  -4  12   4       1176.29       1207.86        58.13 o                         
  -3  12   4        441.38        477.99        35.25 o                         
  -2  12   4        120.21        150.89        32.81 o                         
  -1  12   4        104.15         50.96        31.91 o                         
   0  12   4       1025.29       1039.24        42.08 o                         
   1  12   4        268.44        220.87        34.02 o                         
   2  12   4          7.84         33.05        31.19 o                         
   3  12   4        301.85        271.61        37.71 o                         
   4  12   4        592.85        580.47        51.19 o                         
   5  12   4       1228.77       1223.54        68.35 o                         
   6  12   4       1463.88       1417.67        74.60 o                         
   7  12   4        631.67        796.85        74.50 o                         
  -7  13   4        235.48        187.74        72.09 o                         
  -6  13   4        109.53         63.64        64.97 o                         
  -5  13   4         10.31        -58.72        58.72 o                         
  -4  13   4          8.96         52.03        48.84 o                         
  -3  13   4       1904.90       2096.22        67.41 o                         
  -2  13   4       7637.56       7285.20        98.12 o                         
  -1  13   4       5418.24       5242.72        77.15 o                         
   0  13   4         41.74        -24.58        36.25 o                         
   1  13   4        352.33        200.66        36.09 o                         
   2  13   4          0.89        -33.70        33.70 o                         
   3  13   4       3106.62       2819.00        62.15 o                         
   4  13   4       2229.01       2183.31        76.45 o                         
   5  13   4        209.38        129.04        61.77 o                         
   6  13   4         53.45        170.50        65.58 o                         
   7  13   4         86.25        146.37        70.28 o                         
  -7  14   4         62.99         44.68        75.73 o                         
  -6  14   4         40.10         70.80        71.10 o                         
  -5  14   4         56.25         65.74        65.87 o                         
  -4  14   4        223.04        263.30        58.23 o                         
  -3  14   4        809.10        878.80        51.21 o                         
  -2  14   4       3210.75       3156.68        69.80 o                         
  -1  14   4       2561.23       2402.68        57.57 o                         
   0  14   4       3156.79       3029.96        68.85 o                         
   1  14   4        489.88        551.88        42.28 o                         
   2  14   4       1388.53       1415.85        56.89 o                         
   3  14   4         85.66         52.44        54.62 o                         
   4  14   4         12.60        -52.79        56.78 o                         
   5  14   4          3.69          7.43        61.02 o                         
   6  14   4         14.60        -49.63        67.73 o                         
  -6  15   4        267.47        270.64        94.90 o                         
  -5  15   4        315.25        228.14        71.20 o                         
  -4  15   4        468.36        452.46       133.09 o                         
  -3  15   4         35.88         68.09        57.40 o                         
  -2  15   4        698.52        676.36        47.24 o                         
  -1  15   4        128.11        134.01        42.22 o                         
   0  15   4        128.16        140.77        41.02 o                         
   1  15   4       2656.26       2631.76        66.02 o                         
   2  15   4        239.73        223.04        46.64 o                         
   3  15   4         47.66         -4.09        55.40 o                         
   4  15   4         24.09        -71.32        71.32 o                         
   5  15   4        607.84        498.11        86.25 o                         
   6  15   4        286.73        162.97        73.64 o                         
  -6  16   4        165.73         46.09        78.34 o                         
  -5  16   4         96.13        -32.26        72.89 o                         
  -4  16   4       1041.26       1048.13        86.01 o                         
  -3  16   4        188.35        153.28        63.55 o                         
  -2  16   4       1367.91       1383.65        62.88 o                         
  -1  16   4       3344.01       3518.94        74.22 o                         
   0  16   4       4465.72       4460.64        80.97 o                         
   1  16   4       1819.93       1797.91        60.10 o                         
   2  16   4        363.18        219.19        49.38 o                         
   3  16   4         35.72        -58.32        58.32 o                         
   4  16   4          2.20         -8.87        65.24 o                         
   5  16   4        102.15         24.72        69.84 o                         
   6  16   4         28.10         99.64        77.27 o                         
  -6  17   4         37.49        -82.76        82.76 o                         
  -5  17   4         67.97        132.18        78.96 o                         
  -4  17   4       1287.24       1341.35        93.93 o                         
  -3  17   4        181.14        300.28        68.48 o                         
  -2  17   4        882.87        921.82        61.18 o                         
  -1  17   4          0.67         56.50        47.96 o                         
   0  17   4         77.86         50.86        45.21 o                         
   1  17   4         82.96         53.37        46.53 o                         
   2  17   4          3.25        -31.54        53.03 o                         
   3  17   4        260.51        314.20        67.80 o                         
   4  17   4         37.20        104.53        70.60 o                         
   5  17   4         24.99        -30.55        74.55 o                         
  -5  18   4          5.10         90.08        83.22 o                         
  -4  18   4       1614.53       1744.58       105.12 o                         
  -3  18   4       2078.45       1879.92        90.59 o                         
  -2  18   4        821.84        854.55        63.48 o                         
  -1  18   4       1187.00       1088.72        64.62 o                         
   0  18   4        582.69        597.43        52.48 o                         
   1  18   4        119.34        103.31        52.99 o                         
   2  18   4        303.38        281.33        60.29 o                         
   3  18   4        156.92        133.04        68.28 o                         
   4  18   4        248.13        301.71        76.03 o                         
   5  18   4        492.06        486.10        82.01 o                         
  -5  19   4        284.58        298.54        89.86 o                         
  -4  19   4         43.82         99.79        90.75 o                         
  -3  19   4         19.87        151.72        77.11 o                         
  -2  19   4         20.26         44.21        64.77 o                         
  -1  19   4         51.29        104.19        60.14 o                         
   0  19   4          3.03         -2.72        54.52 o                         
   1  19   4          1.03          9.19        55.48 o                         
   2  19   4         17.73        115.65        61.59 o                         
   3  19   4         49.57        -35.97        70.37 o                         
   4  19   4         35.19         50.53        70.97 o                         
   5  19   4         17.18        -14.74        74.82 o                         
  -4  20   4         48.40         54.95       116.47 o                         
  -3  20   4        111.25         83.01        79.97 o                         
  -2  20   4        122.15        229.48        69.44 o                         
  -1  20   4        644.29        656.44        69.02 o                         
   0  20   4        171.75        148.40        70.24 o                         
   1  20   4        356.98        323.14        62.69 o                         
   2  20   4        662.11        610.57        77.17 o                         
   3  20   4        603.76        650.79        81.47 o                         
   4  20   4        221.50        194.31        80.58 o                         
  -4  21   4         63.42        130.21       101.34 o                         
  -3  21   4         16.37        -25.99        85.44 o                         
  -2  21   4        313.06        544.02        88.09 o                         
  -1  21   4        287.45        448.08        73.18 o                         
   0  21   4          1.74        -31.94        71.90 o                         
   1  21   4          0.97        -28.43        64.46 o                         
   2  21   4        105.66         73.82        75.92 o                         
   3  21   4         31.71         38.53        78.63 o                         
   4  21   4         65.55         29.96        85.63 o                         
  -3  22   4         24.75        166.61        91.49 o                         
  -2  22   4         43.48        109.29        88.07 o                         
  -1  22   4        199.80        364.27        89.78 o                         
   0  22   4        124.11        123.62        77.05 o                         
   1  22   4         19.40         14.28        87.49 o                         
   2  22   4          4.51        -86.83        86.83 o                         
   3  22   4         61.79        137.51        84.17 o                         
  -2  23   4         15.71        -23.00        91.97 o                         
  -1  23   4        157.52        166.96        90.11 o                         
   0  23   4        150.12        169.08       109.45 o                         
   1  23   4        645.70        745.95        97.49 o                         
   2  23   4        113.57         -9.19        96.41 o                         
  -1  24   4         51.32        171.56       103.03 o                         
   0  24   4         75.40        -66.53        95.48 o                         
   1  24   4          4.95         63.91       110.64 o                         
  -8   1   5        738.16        870.82        87.26 o                         
  -7   1   5       2345.33       2316.23       167.42 o                         
  -6   1   5        348.77        357.10        28.85 o                         
  -5   1   5        743.51        741.06        27.60 o                         
  -4   1   5        407.35        382.91        18.06 o                         
  -3   1   5        476.15        518.82        15.11 o                         
  -2   1   5         96.16         74.31        15.38 o                         
  -1   1   5        584.41        580.95        16.04 o                         
   0   1   5        166.73        168.52        10.12 o                         
   1   1   5       1699.26       1710.97        26.98 o                         
   2   1   5       3822.66       3776.85        40.07 o                         
   3   1   5       7816.56       7617.09        95.75 o                         
   4   1   5        447.59        488.48        40.87 o                         
   5   1   5         10.69         11.67        36.63 o                         
   6   1   5       1333.90       1269.06        48.94 o                         
   7   1   5         60.87         52.28        88.99 o                         
   8   1   5          6.22        -29.21       115.19 o                         
  -8   2   5        422.06        447.46        89.68 o                         
  -7   2   5         62.79        126.23        52.43 o                         
  -6   2   5        371.55        366.85        45.99 o                         
  -5   2   5       2729.95       2979.83        51.94 o                         
  -4   2   5       2841.35       2823.17        35.17 o                         
  -2   2   5       2364.49       2641.19        30.03 o                         
  -1   2   5      11429.04      11324.26        88.64 o                         
   0   2   5       5387.57       5326.03        51.90 o                         
   1   2   5      23753.33      24003.43       195.53 o                         
   2   2   5       9662.00       9513.54        84.35 o                         
   3   2   5         10.18          4.16        23.90 o                         
   4   2   5        145.64        158.34        43.63 o                         
   5   2   5        135.29        137.65        38.20 o                         
   6   2   5       3638.22       3610.11        99.43 o                         
   7   2   5        692.68        634.50        57.55 o                         
   8   2   5        231.46        209.88        74.81 o                         
  -8   3   5          4.67        -72.76       154.33 o                         
  -7   3   5        727.47        743.43        63.45 o                         
  -6   3   5        239.02        184.77        51.35 o                         
  -5   3   5        689.45        731.01        27.15 o                         
  -4   3   5          9.92         13.84        19.10 o                         
  -3   3   5         79.40         63.01        16.50 o                         
  -2   3   5      26607.01      25908.40       185.69 o                         
  -1   3   5      29453.72      29494.90       218.41 o                         
   0   3   5      64381.21      66104.27       525.11 o                         
   1   3   5      14322.45      14542.34       117.23 o                         
   2   3   5       5166.35       5428.28        57.12 o                         
   3   3   5       1077.56       1006.53        30.94 o                         
   4   3   5        171.95        133.55        27.31 o                         
   5   3   5        285.91        261.65        32.77 o                         
   6   3   5         53.49         52.18        60.51 o                         
   7   3   5         69.99         -0.65        51.10 o                         
   8   3   5        879.19        826.43        83.39 o                         
  -8   4   5        124.41        126.20        90.39 o                         
  -7   4   5         39.37         17.28        60.06 o                         
  -6   4   5        520.26        493.38        54.69 o                         
  -5   4   5        934.99        886.78        32.39 o                         
  -4   4   5         24.83         28.71        19.15 o                         
  -3   4   5        960.07        793.15        23.01 o                         
  -2   4   5      17553.38      18190.24       144.20 o                         
  -1   4   5       7939.33       8457.38        73.30 o                         
   0   4   5        176.21        189.88        16.42 o                         
   1   4   5       8644.13       9014.56        77.82 o                         
   2   4   5       2174.55       2100.00        35.86 o                         
   3   4   5       8425.18       8142.24        86.11 o                         
   4   4   5       6682.07       6557.15        86.30 o                         
   5   4   5        777.52        682.11        37.50 o                         
   6   4   5        660.18        582.55        44.68 o                         
   7   4   5         25.31        -51.39        51.39 o                         
   8   4   5         57.35        -31.37        74.92 o                         
  -8   5   5         16.32        -57.26        94.72 o                         
  -7   5   5        164.77        204.48        65.39 o                         
  -6   5   5        467.95        388.17        35.87 o                         
  -5   5   5        874.82        861.87        34.32 o                         
  -4   5   5      17296.01      17243.62       170.62 o                         
  -3   5   5      25198.93      24587.68       196.42 o                         
  -2   5   5      49922.41      51528.04       392.44 o                         
  -1   5   5       6522.39       6549.42        58.34 o                         
   0   5   5      18286.10      19240.04       154.39 o                         
   1   5   5        894.68        905.42        23.24 o                         
   2   5   5      18898.77      19033.57       168.67 o                         
   3   5   5       3743.73       3664.95        52.46 o                         
   4   5   5         95.31        102.29        31.72 o                         
   5   5   5       4351.62       4035.48        71.71 o                         
   6   5   5        410.62        468.37        48.35 o                         
   7   5   5        714.48        798.82        69.42 o                         
   8   5   5         21.35        -21.85        76.10 o                         
  -8   6   5         85.12          0.84       125.57 o                         
  -7   6   5         96.14         60.00        59.71 o                         
  -6   6   5        770.56        793.57        41.38 o                         
  -5   6   5         29.30         48.03        30.80 o                         
  -4   6   5         83.65        149.08        29.44 o                         
  -3   6   5        483.20        463.92        22.57 o                         
  -2   6   5         97.02         89.73        16.94 o                         
  -1   6   5          3.15          9.09        16.45 o                         
   0   6   5       2462.50       2444.46        48.05 o                         
   1   6   5       1110.60       1265.37        29.28 o                         
   2   6   5       5041.46       4911.38        53.22 o                         
   3   6   5       2388.72       2410.81        44.51 o                         
   4   6   5       2440.16       2354.22        74.64 o                         
   5   6   5         37.34         19.97        36.59 o                         
   6   6   5        454.71        471.51        50.81 o                         
   7   6   5        210.52        193.60        65.04 o                         
   8   6   5        154.35        302.17        82.85 o                         
  -8   7   5         42.87        -35.11        85.40 o                         
  -7   7   5         88.11        194.95        67.83 o                         
  -6   7   5        180.05         70.70        46.91 o                         
  -5   7   5        435.56        457.96        41.35 o                         
  -4   7   5       7837.45       7647.31        90.59 o                         
  -3   7   5      19833.20      20700.85       196.73 o                         
  -2   7   5         78.12         51.52        17.93 o                         
  -1   7   5       3083.75       2899.95        40.05 o                         
   0   7   5      10939.16      11094.78        97.23 o                         
   1   7   5      14177.84      14254.02       126.78 o                         
   2   7   5       8316.27       8548.27        80.59 o                         
   3   7   5        930.46        940.85        30.41 o                         
   4   7   5        163.87        158.61        31.70 o                         
   5   7   5        564.47        543.76        61.14 o                         
   6   7   5        130.15         99.97        48.75 o                         
   7   7   5        277.60        269.46        64.90 o                         
  -8   8   5         16.42         75.72       130.53 o                         
  -7   8   5         51.72        150.52        72.02 o                         
  -6   8   5       1188.72       1235.03        63.38 o                         
  -5   8   5       1339.16       1427.88        53.30 o                         
  -4   8   5         84.95        154.08        34.88 o                         
  -3   8   5       1422.36       1379.57        40.35 o                         
  -2   8   5       9047.42       8805.02        91.35 o                         
  -1   8   5       2260.31       2358.88        46.20 o                         
   0   8   5       5345.65       5592.74        63.63 o                         
   1   8   5       3081.57       3123.15        47.35 o                         
   2   8   5      11094.88      11197.51       106.66 o                         
   3   8   5       2549.80       2619.23        55.12 o                         
   4   8   5      10137.65      10017.46       107.44 o                         
   5   8   5       4738.56       4716.84        92.52 o                         
   6   8   5        136.09        150.02        51.70 o                         
   7   8   5         36.96        -63.56        63.56 o                         
  -8   9   5        116.44         67.19        71.53 o                         
  -7   9   5         17.01        -11.66        83.53 o                         
  -6   9   5        616.94        596.23        61.31 o                         
  -5   9   5        121.44        -21.27        49.78 o                         
  -4   9   5      11015.20      10734.77       112.51 o                         
  -3   9   5        221.97        291.83        26.26 o                         
  -2   9   5         23.96         36.22        18.80 o                         
  -1   9   5      20364.88      20641.12       188.09 o                         
   0   9   5        227.18        159.14        24.47 o                         
   1   9   5       1853.64       2029.23        54.05 o                         
   2   9   5       2073.17       2147.58        46.86 o                         
   3   9   5         16.26         -1.48        21.70 o                         
   4   9   5        729.01        779.76        42.75 o                         
   5   9   5        772.93        806.55        55.64 o                         
   6   9   5         63.84         92.81        53.50 o                         
   7   9   5          2.62        -67.98        67.98 o                         
  -7  10   5         43.72        -28.10        68.95 o                         
  -6  10   5        340.18        379.73        66.58 o                         
  -5  10   5        615.00        512.78        64.93 o                         
  -4  10   5        118.61         55.99        39.60 o                         
  -3  10   5        270.97        273.09        27.05 o                         
  -2  10   5       4218.25       4200.39        58.17 o                         
  -1  10   5         55.42         18.42        26.87 o                         
   0  10   5       1066.96       1000.55        34.79 o                         
   1  10   5      12234.00      12918.75       123.01 o                         
   2  10   5       3147.03       3125.89        62.16 o                         
   3  10   5         36.28         16.42        26.59 o                         
   4  10   5       2692.55       2546.76        88.35 o                         
   5  10   5          9.32         29.75        51.19 o                         
   6  10   5        530.41        338.54        59.25 o                         
   7  10   5        446.94        520.86        66.02 o                         
  -7  11   5       1080.07       1007.50        72.17 o                         
  -6  11   5       1276.70       1162.92        82.08 o                         
  -5  11   5        323.00        170.71        64.92 o                         
  -4  11   5         54.30        -31.08        41.81 o                         
  -3  11   5         25.26         -0.44        28.23 o                         
  -2  11   5         21.94         -8.12        27.34 o                         
  -1  11   5        483.42        507.49        34.93 o                         
   0  11   5          9.19         52.26        28.88 o                         
   1  11   5        293.81        229.85        31.87 o                         
   2  11   5       5682.96       5553.19        71.69 o                         
   3  11   5        254.46        235.03        30.48 o                         
   4  11   5        153.24        117.19        44.69 o                         
   5  11   5        137.33         99.40        55.21 o                         
   6  11   5        425.72        379.34        61.72 o                         
   7  11   5          8.64        123.95        66.54 o                         
  -7  12   5         48.14         78.66        73.42 o                         
  -6  12   5        208.70         95.75        62.73 o                         
  -5  12   5        161.42        114.28        80.98 o                         
  -4  12   5        110.51        209.34        53.73 o                         
  -3  12   5        811.19        765.56        42.83 o                         
  -2  12   5         17.38         28.93        31.82 o                         
  -1  12   5          8.14         31.94        33.61 o                         
   0  12   5        301.31        239.20        33.57 o                         
   1  12   5        307.46        363.65        36.11 o                         
   2  12   5       2635.74       2795.13        56.12 o                         
   3  12   5         95.99        124.69        39.73 o                         
   4  12   5        122.13         94.98        52.89 o                         
   5  12   5        354.20        290.39        59.71 o                         
   6  12   5        274.48        234.53        65.35 o                         
   7  12   5         93.51        119.64        69.04 o                         
  -7  13   5         83.46         56.22        71.88 o                         
  -6  13   5          5.75        -20.86        66.00 o                         
  -5  13   5        273.69        173.00        61.98 o                         
  -4  13   5        700.31        788.79        60.12 o                         
  -3  13   5       2173.95       2226.90        62.35 o                         
  -2  13   5       2942.26       2765.52        69.78 o                         
  -1  13   5        981.27        892.26        44.22 o                         
   0  13   5        713.03        654.15        42.20 o                         
   1  13   5        333.13        279.06        38.62 o                         
   2  13   5       4234.95       4103.33        71.81 o                         
   3  13   5        490.91        539.30        48.21 o                         
   4  13   5        161.78        110.18        55.95 o                         
   5  13   5        456.62        550.15        65.10 o                         
   6  13   5        327.37        312.40        68.54 o                         
  -7  14   5         37.44        -46.45        86.26 o                         
  -6  14   5       1375.04       1316.72        99.67 o                         
  -5  14   5        351.68        230.66        67.89 o                         
  -4  14   5        265.62        228.12        59.18 o                         
  -3  14   5         48.63        113.97        44.07 o                         
  -2  14   5         11.37        -29.58        39.44 o                         
  -1  14   5        260.77        289.42        40.00 o                         
   0  14   5       1059.14        969.13        48.73 o                         
   1  14   5       1018.29       1013.75        46.56 o                         
   2  14   5        301.29        255.06        48.28 o                         
   3  14   5         30.50         54.49        51.17 o                         
   4  14   5        136.82        122.43        60.17 o                         
   5  14   5         10.09        -27.67        63.76 o                         
   6  14   5         39.40        -69.31        69.31 o                         
  -6  15   5        553.05        625.84        88.86 o                         
  -5  15   5        494.60        414.17        73.98 o                         
  -4  15   5        165.18        -12.79        69.85 o                         
  -3  15   5        272.32        268.65        61.48 o                         
  -2  15   5       3720.57       3794.81        87.66 o                         
  -1  15   5       7947.19       8148.93       120.86 o                         
   0  15   5      10786.34      11244.42       136.08 o                         
   1  15   5       4088.84       4290.10        81.80 o                         
   2  15   5        786.49        829.30        52.32 o                         
   3  15   5        128.63        145.46        54.60 o                         
   4  15   5         30.49        -57.72        62.86 o                         
   5  15   5         79.91        102.40        68.08 o                         
   6  15   5          2.72        -25.37        79.87 o                         
  -6  16   5          5.07         71.14        78.79 o                         
  -5  16   5          5.73         12.46        72.96 o                         
  -4  16   5        633.82        722.93        80.73 o                         
  -3  16   5        181.42        133.71        63.54 o                         
  -2  16   5        224.11        187.57        50.74 o                         
  -1  16   5        449.21        635.03        48.76 o                         
   0  16   5        583.62        604.44        48.19 o                         
   1  16   5       1093.62        887.97        53.35 o                         
   2  16   5        565.57        354.21        51.51 o                         
   3  16   5         81.70         31.94        56.70 o                         
   4  16   5          9.31        -75.34        79.50 o                         
   5  16   5        213.68        198.23        72.31 o                         
   6  16   5        550.01        605.40        82.36 o                         
  -6  17   5         17.94         74.08        83.30 o                         
  -5  17   5         87.04         92.96        78.01 o                         
  -4  17   5       1050.91       1174.15        91.73 o                         
  -3  17   5       1892.59       1941.98        88.15 o                         
  -2  17   5       1593.98       1843.13        70.24 o                         
  -1  17   5        235.39        288.88        47.18 o                         
   0  17   5         63.86         88.18        50.62 o                         
   1  17   5       1098.53       1028.04        56.76 o                         
   2  17   5       1142.99       1214.75        71.74 o                         
   3  17   5       1020.20        942.21        73.47 o                         
   4  17   5          3.49        -69.64        69.64 o                         
   5  17   5        155.32         74.20        82.24 o                         
  -5  18   5         16.94         46.65        94.95 o                         
  -4  18   5         30.99        102.08        86.26 o                         
  -3  18   5          4.26         -2.79        71.62 o                         
  -2  18   5         36.76          6.51        55.14 o                         
  -1  18   5        244.84        121.56        57.32 o                         
   0  18   5         63.98         49.57        49.76 o                         
   1  18   5       1532.22       1641.54        65.61 o                         
   2  18   5        375.94        531.56        66.28 o                         
   3  18   5       1335.39       1404.37        82.57 o                         
   4  18   5        316.03        288.27        76.37 o                         
   5  18   5        152.27        166.75        80.62 o                         
  -5  19   5         56.97        142.26        91.41 o                         
  -4  19   5        212.28        239.46       105.20 o                         
  -3  19   5        245.15        265.60        78.01 o                         
  -2  19   5        273.57        493.87        94.74 o                         
  -1  19   5         76.66        109.21        63.02 o                         
   0  19   5        382.10        511.87        56.34 o                         
   1  19   5        121.04        192.18        57.38 o                         
   2  19   5        109.62         90.02        61.95 o                         
   3  19   5          0.04         74.06        78.38 o                         
   4  19   5          5.33         47.88        77.54 o                         
   5  19   5         14.50         71.81        84.28 o                         
  -4  20   5         20.36         -9.69        95.83 o                         
  -3  20   5         95.35        226.23        82.05 o                         
  -2  20   5        393.58        422.54        73.21 o                         
  -1  20   5        262.88        255.84        73.02 o                         
   0  20   5         29.92          7.87        64.47 o                         
   1  20   5         87.00        200.30        61.28 o                         
   2  20   5         33.82        112.26        73.80 o                         
   3  20   5         46.37        123.35        76.16 o                         
   4  20   5        374.97        381.68        84.26 o                         
  -4  21   5        548.95        540.86       108.17 o                         
  -3  21   5         99.02         11.66        85.83 o                         
  -2  21   5        376.47        438.60        88.77 o                         
  -1  21   5        283.44        244.15        69.01 o                         
   0  21   5        103.59         52.55        73.68 o                         
   1  21   5         32.28         48.97        63.59 o                         
   2  21   5        112.91         55.41        77.50 o                         
   3  21   5         19.99        -53.91        78.90 o                         
   4  21   5         20.96         90.11        85.50 o                         
  -3  22   5          4.17        -52.23       161.45 o                         
  -2  22   5        226.66        235.85        89.39 o                         
  -1  22   5         12.98         85.35        87.41 o                         
   0  22   5         33.55         71.38        78.08 o                         
   1  22   5         58.43         95.82        87.05 o                         
   2  22   5          4.22        -65.71        81.21 o                         
   3  22   5         31.67         95.54        85.62 o                         
  -2  23   5        159.76        278.71       107.46 o                         
  -1  23   5          0.59        -57.62        88.92 o                         
   0  23   5         17.60        -79.43        79.43 o                         
   1  23   5         68.79        109.03        91.38 o                         
   2  23   5         79.41         94.41        96.37 o                         
  -1  24   5         65.90         -8.10        92.51 o                         
   0  24   5         26.68        -93.49        93.49 o                         
   1  24   5         50.63        -92.88       184.56 o                         
  -8   0   6       1580.57       1787.18       106.88 o                         
  -7   0   6       4110.50       4493.87       152.20 o                         
  -6   0   6       2928.53       2738.35        83.09 o                         
  -5   0   6        681.79        686.70        57.74 o                         
  -4   0   6       9515.21       9314.80       109.61 o                         
  -3   0   6       1924.58       2022.26        60.52 o                         
  -2   0   6        890.35        815.68        21.48 o                         
  -1   0   6       1652.51       1690.97        32.78 o                         
   0   0   6      12699.73      12886.82       143.21 o                         
   1   0   6     100122.73     100790.96      1030.40 o                         
   2   0   6      50476.68      50901.95       640.85 o                         
   3   0   6      11375.89      11367.26       190.05 o                         
   4   0   6        785.89        687.36        50.42 o                         
   5   0   6       1039.46       1043.79        74.88 o                         
   6   0   6       1675.60       1592.10        78.04 o                         
   7   0   6         64.45         87.92        67.72 o                         
   8   0   6        293.08        276.69       220.81 o                         
  -8   1   6         38.24       -114.14       154.64 o                         
  -7   1   6          7.22         51.61        51.09 o                         
  -6   1   6       1419.95       1486.71        34.86 o                         
  -5   1   6       2789.43       2899.45        47.04 o                         
  -4   1   6       2965.61       2918.81        37.07 o                         
  -3   1   6       1128.24       1036.01        25.74 o                         
  -2   1   6         47.58         84.56        10.51 o                         
  -1   1   6        681.41        728.96        16.25 o                         
   0   1   6       3755.96       3741.66        40.33 o                         
   1   1   6      26865.72      27902.69       226.86 o                         
   2   1   6      14007.99      14670.69       139.54 o                         
   3   1   6          0.41         26.72        26.06 o                         
   4   1   6       4687.10       4661.72        74.77 o                         
   5   1   6        134.19        146.09        37.04 o                         
   6   1   6        240.75        191.79        42.92 o                         
   7   1   6        367.60        425.29        58.04 o                         
   8   1   6         20.84          9.77        82.53 o                         
  -8   2   6        180.60        190.96        86.54 o                         
  -7   2   6          4.49         39.20        80.70 o                         
  -6   2   6         82.52         73.24        28.76 o                         
  -5   2   6       2537.26       2579.12        43.48 o                         
  -4   2   6       2637.26       2657.41        35.96 o                         
  -3   2   6         37.48         43.58        17.45 o                         
  -2   2   6      35899.81      36128.47       246.26 o                         
  -1   2   6      22086.97      21831.22       157.82 o                         
   0   2   6       5161.45       5212.53        53.25 o                         
   1   2   6        344.40        334.88        17.79 o                         
   2   2   6       2195.10       2277.60        35.79 o                         
   3   2   6       8276.36       8037.61       144.82 o                         
   4   2   6       5028.51       4848.27        78.63 o                         
   5   2   6       2524.75       2384.48        62.28 o                         
   6   2   6         44.77         10.53        42.19 o                         
   7   2   6          8.48        109.32        56.15 o                         
   8   2   6         63.40         42.68       113.36 o                         
  -8   3   6         66.23         40.11        89.40 o                         
  -7   3   6        927.59        977.22        68.87 o                         
  -6   3   6       3194.01       3046.78        54.05 o                         
  -5   3   6       6721.09       6680.65        70.43 o                         
  -4   3   6        373.25        354.84        23.38 o                         
  -3   3   6       3188.62       3199.61        44.44 o                         
  -2   3   6       3042.38       2910.10        34.75 o                         
  -1   3   6      15816.87      16191.02       130.82 o                         
   0   3   6      22353.15      23128.19       181.68 o                         
   1   3   6       2492.29       2483.64        33.01 o                         
   2   3   6         84.73        128.23        21.30 o                         
   3   3   6         17.11         12.85        19.32 o                         
   4   3   6       2338.90       2364.38        53.24 o                         
   5   3   6       1464.45       1445.11        44.96 o                         
   6   3   6        325.59        334.27        54.23 o                         
   7   3   6        126.08        154.25        60.24 o                         
   8   3   6          9.86        -69.42        71.67 o                         
  -8   4   6          6.89        -56.44       133.99 o                         
  -7   4   6        624.82        506.01        73.82 o                         
  -6   4   6        101.21         53.07        29.06 o                         
  -5   4   6         23.33         29.33        25.20 o                         
  -4   4   6       1463.24       1430.81        33.53 o                         
  -3   4   6        122.12         86.14        17.68 o                         
  -2   4   6       2670.22       2647.46        47.96 o                         
  -1   4   6       2396.88       2385.83        33.06 o                         
   0   4   6      22490.78      22586.84       187.59 o                         
   1   4   6        808.68        732.74        22.65 o                         
   2   4   6          1.58         31.89        13.06 o                         
   3   4   6       4192.17       4172.57        55.79 o                         
   4   4   6       1060.95       1056.94        40.41 o                         
   5   4   6         68.69         46.22        35.41 o                         
   6   4   6         22.92         20.76        44.45 o                         
   7   4   6         68.79         73.59        56.04 o                         
   8   4   6        407.53        279.78        82.23 o                         
  -8   5   6        293.91        222.93       100.40 o                         
  -7   5   6         47.26         -8.03        65.25 o                         
  -6   5   6        481.65        640.15        39.24 o                         
  -5   5   6       2758.25       2828.65        56.53 o                         
  -4   5   6       3714.51       3565.12        64.96 o                         
  -3   5   6      17889.43      17585.77       152.39 o                         
  -2   5   6       9680.28       9893.66        85.72 o                         
  -1   5   6      10328.29      10224.53        92.71 o                         
   0   5   6      27194.03      26616.47       209.95 o                         
   1   5   6         12.35         -2.06        18.35 o                         
   2   5   6       2668.20       2695.44        39.52 o                         
   3   5   6       6309.88       6084.89        73.53 o                         
   4   5   6         81.13         65.69        33.70 o                         
   5   5   6        116.16         87.82        38.99 o                         
   6   5   6        438.07        582.77        74.55 o                         
   7   5   6          0.71         66.84        60.11 o                         
   8   5   6          0.92         51.72        81.19 o                         
  -8   6   6        100.94        110.90        77.27 o                         
  -7   6   6         14.18        -26.77        67.41 o                         
  -6   6   6        325.06        252.11        48.74 o                         
  -5   6   6       2063.11       2048.75        50.44 o                         
  -4   6   6         15.39         47.20        14.52 o                         
  -3   6   6       3399.33       3325.95        45.94 o                         
  -2   6   6       2016.36       1874.76        46.99 o                         
  -1   6   6       1302.49       1227.11        27.38 o                         
   0   6   6       6878.02       7100.48        71.54 o                         
   1   6   6         94.83         75.68        20.59 o                         
   2   6   6       6508.38       6454.44        67.67 o                         
   3   6   6       6864.19       6868.29        82.02 o                         
   4   6   6        525.22        489.80        37.70 o                         
   5   6   6       2999.93       3142.67        68.56 o                         
   6   6   6       1249.61       1311.58        58.62 o                         
   7   6   6        624.38        643.01        85.69 o                         
  -8   7   6        328.14        228.51        88.73 o                         
  -7   7   6         90.59         54.54        76.30 o                         
  -6   7   6        179.15        203.55        60.48 o                         
  -5   7   6        774.00        748.98        52.61 o                         
  -4   7   6       1723.59       1753.55        39.73 o                         
  -3   7   6      20707.97      20695.46       210.30 o                         
  -2   7   6      24423.66      24960.92       209.42 o                         
  -1   7   6        713.84        701.92        23.56 o                         
   0   7   6      15547.99      16165.11       142.02 o                         
   1   7   6       2046.73       2247.35        43.12 o                         
   2   7   6      33427.80      34861.93       287.80 o                         
   3   7   6       1954.48       1947.66        44.26 o                         
   4   7   6       4247.71       4365.99        70.02 o                         
   5   7   6        115.24         84.19        45.71 o                         
   6   7   6        573.66        648.16        56.10 o                         
   7   7   6          8.21         31.98        64.76 o                         
  -8   8   6        377.09        516.25        96.84 o                         
  -7   8   6        618.10        550.60       144.82 o                         
  -6   8   6        532.89        540.21        63.12 o                         
  -5   8   6        528.09        553.01        49.83 o                         
  -4   8   6          2.83          5.81        29.77 o                         
  -3   8   6       1127.81       1202.07        31.25 o                         
  -2   8   6       3022.82       3200.71        50.36 o                         
  -1   8   6       7019.72       7295.50        76.01 o                         
   0   8   6      29296.84      29222.76       272.34 o                         
   1   8   6      12933.03      13021.02       120.14 o                         
   2   8   6       6085.25       6442.20        72.28 o                         
   3   8   6        228.86        272.11        33.56 o                         
   4   8   6       1891.22       1934.33        46.19 o                         
   5   8   6         47.29         27.13        47.02 o                         
   6   8   6        506.64        577.94        58.33 o                         
   7   8   6         23.11        -25.80        67.54 o                         
  -8   9   6          6.86        -88.11       130.71 o                         
  -7   9   6          2.40          4.68        86.38 o                         
  -6   9   6        495.68        391.84        64.80 o                         
  -5   9   6       3337.90       3095.08       135.83 o                         
  -4   9   6        569.52        644.29        33.75 o                         
  -3   9   6        844.63        916.25        29.70 o                         
  -2   9   6        913.32        925.76        32.94 o                         
  -1   9   6       9142.60       9360.78       114.74 o                         
   0   9   6       3967.83       3864.28        60.48 o                         
   1   9   6        423.86        331.45        27.11 o                         
   2   9   6       2444.15       2335.27        45.56 o                         
   3   9   6        227.99        227.75        25.32 o                         
   4   9   6       1515.62       1563.27        64.58 o                         
   5   9   6       2086.98       2180.84        70.95 o                         
   6   9   6         31.50        -27.62        56.69 o                         
   7   9   6          0.06        -13.29        61.37 o                         
  -7  10   6          1.94        -67.81        67.81 o                         
  -6  10   6        440.57        622.98        70.67 o                         
  -5  10   6        773.82        940.76        92.65 o                         
  -4  10   6       2865.81       2848.25        66.06 o                         
  -3  10   6       2639.52       2550.17        48.49 o                         
  -2  10   6      14888.03      14724.24       142.89 o                         
  -1  10   6      33013.38      33648.72       314.16 o                         
   0  10   6       3181.95       3171.23        72.50 o                         
   1  10   6       3045.80       3129.89        53.98 o                         
   2  10   6       4106.24       4199.96        93.92 o                         
   3  10   6       7383.01       7400.17        80.17 o                         
   4  10   6       4839.77       4914.72        97.08 o                         
   5  10   6        858.56        980.44        61.47 o                         
   6  10   6        142.73         71.48        58.00 o                         
   7  10   6         76.00         53.97        65.14 o                         
  -7  11   6         39.00        114.67        75.08 o                         
  -6  11   6         79.20        173.67        71.67 o                         
  -5  11   6       1203.04       1222.28        77.54 o                         
  -4  11   6        848.14        902.72        59.97 o                         
  -3  11   6       2471.40       2579.41        53.47 o                         
  -2  11   6       1771.06       1797.34        49.32 o                         
  -1  11   6       6912.19       7037.10        96.64 o                         
   0  11   6       1867.40       1760.30        57.56 o                         
   1  11   6        646.21        563.85        35.80 o                         
   2  11   6        147.42         85.86        30.60 o                         
   3  11   6         21.65         53.84        30.12 o                         
   4  11   6       2615.99       2455.62        99.13 o                         
   5  11   6        100.16        141.89        57.39 o                         
   6  11   6        363.50        324.52        63.22 o                         
   7  11   6        618.58        805.85        74.03 o                         
  -7  12   6        977.42       1032.53        77.47 o                         
  -6  12   6        119.41        101.87        85.05 o                         
  -5  12   6        491.83        526.38        73.70 o                         
  -4  12   6       3905.72       3984.72        97.25 o                         
  -3  12   6       2023.42       1995.00        54.52 o                         
  -2  12   6         26.18         28.14        33.00 o                         
  -1  12   6         44.09         34.96        34.52 o                         
   0  12   6       3619.66       3610.31        64.54 o                         
   1  12   6      17952.92      17855.97       174.36 o                         
   2  12   6       3033.22       3130.67        59.92 o                         
   3  12   6        907.49       1063.81        44.97 o                         
   4  12   6          8.55        -36.03        53.29 o                         
   5  12   6        198.65         72.62        59.81 o                         
   6  12   6         36.57        -40.78        62.91 o                         
   7  12   6          3.16        -18.32        70.11 o                         
  -7  13   6        150.89        142.75        72.83 o                         
  -6  13   6        979.46       1058.29        76.83 o                         
  -5  13   6       2802.01       2804.19       106.25 o                         
  -4  13   6        932.01       1038.32        72.96 o                         
  -3  13   6       5340.83       5391.28        99.22 o                         
  -2  13   6        231.90        170.89        36.94 o                         
  -1  13   6        838.53        887.23        45.42 o                         
   0  13   6       1581.29       1619.70        49.67 o                         
   1  13   6       5249.68       5040.93        77.88 o                         
   2  13   6       3422.59       3151.13        66.36 o                         
   3  13   6          0.19        -46.62        46.62 o                         
   4  13   6        349.97        436.92        60.02 o                         
   5  13   6        205.22        309.03        63.59 o                         
   6  13   6         37.19         -8.14        67.57 o                         
  -7  14   6          3.87          7.23        74.65 o                         
  -6  14   6         82.59         63.85        71.81 o                         
  -5  14   6          5.39        -33.78        64.67 o                         
  -4  14   6        398.20        428.50        61.11 o                         
  -3  14   6        134.51         92.70        46.18 o                         
  -2  14   6       2704.05       2786.31        62.12 o                         
  -1  14   6       2912.95       2950.62        68.01 o                         
   0  14   6        287.32        327.68        43.38 o                         
   1  14   6        819.55        729.77        45.26 o                         
   2  14   6        869.68        913.72        46.89 o                         
   3  14   6        451.77        438.28        61.50 o                         
   4  14   6        201.14        134.83        62.62 o                         
   5  14   6        101.85        130.30        65.64 o                         
   6  14   6        293.35        255.17        72.31 o                         
  -6  15   6        274.44        313.58       116.76 o                         
  -5  15   6        268.67        349.47        72.49 o                         
  -4  15   6        113.29        126.67        71.37 o                         
  -3  15   6          9.87        -35.39        58.63 o                         
  -2  15   6        855.77        875.26        51.51 o                         
  -1  15   6       2264.97       2402.01        61.36 o                         
   0  15   6        419.27        539.13        48.20 o                         
   1  15   6        236.77        193.40        43.51 o                         
   2  15   6         38.53         35.14        45.71 o                         
   3  15   6          0.65        -52.39        52.39 o                         
   4  15   6        437.01        283.67        67.42 o                         
   5  15   6          0.37        -23.67        67.98 o                         
   6  15   6         96.66          7.29        74.40 o                         
  -6  16   6        358.35        358.83       108.28 o                         
  -5  16   6        160.24        222.61        74.67 o                         
  -4  16   6         38.00         65.51        88.74 o                         
  -3  16   6        172.43        112.24        64.21 o                         
  -2  16   6         11.78         16.35        50.12 o                         
  -1  16   6         59.75         55.14        44.45 o                         
   0  16   6        615.23        532.57        49.44 o                         
   1  16   6        559.10        477.03        48.52 o                         
   2  16   6          0.43        -48.18        48.18 o                         
   3  16   6        415.26        495.23        60.84 o                         
   4  16   6        142.00        183.85        68.55 o                         
   5  16   6         56.14         92.28        73.58 o                         
   6  16   6          0.69        -77.66        77.66 o                         
  -6  17   6        207.61        297.45        84.53 o                         
  -5  17   6        349.48        472.21        81.14 o                         
  -4  17   6        181.59        234.18       102.27 o                         
  -3  17   6         78.00        105.23        71.81 o                         
  -2  17   6        192.71        135.78        55.44 o                         
  -1  17   6        854.80        888.07        53.65 o                         
   0  17   6       1185.30       1157.34        58.90 o                         
   1  17   6        410.37        331.74        56.84 o                         
   2  17   6         54.18         -1.21        52.14 o                         
   3  17   6          9.67        -27.91        60.16 o                         
   4  17   6          0.01        -81.85        93.51 o                         
   5  17   6          5.80        -75.17        75.17 o                         
  -5  18   6        508.25        446.20        85.74 o                         
  -4  18   6         89.56         10.52        85.42 o                         
  -3  18   6        169.39        175.39        73.49 o                         
  -2  18   6        165.06        136.29        58.21 o                         
  -1  18   6         54.17          9.19        52.82 o                         
   0  18   6         10.30         16.09        50.00 o                         
   1  18   6        551.96        525.72        62.15 o                         
   2  18   6       1646.93       1582.00        82.78 o                         
   3  18   6       1005.91       1064.06        73.65 o                         
   4  18   6         34.22        -16.18        73.87 o                         
   5  18   6         72.85         66.00        79.80 o                         
  -5  19   6         52.82        122.02        88.89 o                         
  -4  19   6         15.40        -35.35        90.07 o                         
  -3  19   6        627.99        804.59        84.29 o                         
  -2  19   6        145.11        168.91        67.63 o                         
  -1  19   6          3.42        -28.72        60.05 o                         
   0  19   6        645.09        698.17        57.67 o                         
   1  19   6          6.96         79.67        55.96 o                         
   2  19   6        313.58        257.30        78.35 o                         
   3  19   6        129.08        122.26        69.13 o                         
   4  19   6        228.40        212.82        80.80 o                         
   5  19   6         71.54        103.89        90.39 o                         
  -4  20   6          1.92        -73.27        94.38 o                         
  -3  20   6         78.69        110.54        82.48 o                         
  -2  20   6        230.19        184.89        80.68 o                         
  -1  20   6        338.99        495.62        68.31 o                         
   0  20   6       1122.00       1133.18        74.37 o                         
   1  20   6        957.12       1152.51        70.88 o                         
   2  20   6         97.47        103.31        73.33 o                         
   3  20   6         95.24        173.22        76.63 o                         
   4  20   6        337.40        306.77       113.33 o                         
  -4  21   6        131.51        192.34       107.51 o                         
  -3  21   6        381.36        385.39        89.12 o                         
  -2  21   6        121.27        157.48        83.60 o                         
  -1  21   6         45.63         83.74        67.23 o                         
   0  21   6        100.10         34.34        68.79 o                         
   1  21   6         36.43         59.21        66.69 o                         
   2  21   6         46.44         21.73        78.04 o                         
   3  21   6          6.18        -22.28        74.51 o                         
  -3  22   6        122.25        135.39        92.14 o                         
  -2  22   6        372.14        557.15        93.08 o                         
  -1  22   6        141.09        130.17       109.33 o                         
   0  22   6        192.19        330.01        81.31 o                         
   1  22   6          9.67        -39.56        78.68 o                         
   2  22   6         53.09         21.36       122.70 o                         
   3  22   6         37.59         25.07        85.23 o                         
  -2  23   6        242.48        227.40       109.04 o                         
  -1  23   6        591.21        566.58        97.77 o                         
   0  23   6          3.47        -21.78        85.13 o                         
   1  23   6         71.63         66.34        98.79 o                         
   2  23   6          0.19        104.60        88.40 o                         
  -1  24   6         72.15        306.59       117.57 o                         
   0  24   6         86.35         28.30        97.34 o                         
  -8   1   7        105.49         96.94       129.16 o                         
  -7   1   7        330.86        296.64        46.50 o                         
  -6   1   7         57.55         59.47        27.61 o                         
  -5   1   7        187.53        184.64        30.38 o                         
  -4   1   7       3352.01       3263.66        50.09 o                         
  -3   1   7        501.92        491.66        23.15 o                         
  -2   1   7      18264.48      18518.23       141.08 o                         
  -1   1   7      42482.70      43058.29       304.52 o                         
   0   1   7      26431.87      26811.24       210.35 o                         
   1   1   7      46101.46      47345.70       379.94 o                         
   2   1   7      24246.94      24141.52       210.30 o                         
   3   1   7      14018.09      14133.31       163.49 o                         
   4   1   7       2493.73       2436.50        59.36 o                         
   5   1   7        435.64        419.68        42.58 o                         
   6   1   7          8.17        -39.95        44.31 o                         
   7   1   7         17.04          1.47        49.99 o                         
   8   1   7          0.08        -38.21        80.40 o                         
  -8   2   7          9.75        -63.10        85.65 o                         
  -7   2   7         78.73        138.87        57.45 o                         
  -6   2   7       6099.86       5893.94        73.56 o                         
  -5   2   7       1825.36       1741.24        39.19 o                         
  -4   2   7        540.04        513.82        26.65 o                         
  -3   2   7       8960.65       8886.71        88.06 o                         
  -2   2   7       1293.00       1354.71        25.58 o                         
  -1   2   7       1213.96       1147.96        32.48 o                         
   0   2   7       1360.53       1366.50        28.40 o                         
   1   2   7        341.95        295.75        20.98 o                         
   2   2   7       1848.87       1675.28        51.92 o                         
   3   2   7      13007.57      12426.94       136.29 o                         
   4   2   7       4940.91       4856.29        88.80 o                         
   5   2   7       2212.02       2173.02        57.74 o                         
   6   2   7        668.90        719.03        73.46 o                         
   7   2   7         10.01         24.27        58.57 o                         
   8   2   7         62.23         96.36        75.34 o                         
  -8   3   7         76.03         39.34        90.73 o                         
  -7   3   7        357.06        314.94        50.00 o                         
  -6   3   7        820.98        898.18        36.19 o                         
  -5   3   7       4680.43       4652.53        65.88 o                         
  -4   3   7      10662.50      10550.66       111.34 o                         
  -3   3   7       1300.24       1287.59        28.71 o                         
  -2   3   7          8.60         -4.48        12.15 o                         
  -1   3   7       9250.82       9656.18        84.05 o                         
   0   3   7      19565.47      19876.83       167.11 o                         
   1   3   7         69.57         49.29        18.82 o                         
   2   3   7        394.57        451.85        23.61 o                         
   3   3   7        112.42         79.57        22.10 o                         
   4   3   7       5452.87       5626.51        81.52 o                         
   5   3   7       2611.30       2598.13        61.24 o                         
   6   3   7       1111.71       1141.09        55.20 o                         
   7   3   7          1.80        -59.58        59.58 o                         
   8   3   7         88.81        121.20        77.88 o                         
  -8   4   7        318.75        218.70       115.55 o                         
  -7   4   7        175.02        108.80        64.93 o                         
  -6   4   7        458.19        520.66        36.15 o                         
  -5   4   7        954.16        880.05        51.86 o                         
  -4   4   7        289.03        324.13        33.65 o                         
  -3   4   7      11241.56      11541.19       100.13 o                         
  -2   4   7      16129.54      16909.15       137.35 o                         
   0   4   7      17825.59      17460.74       149.21 o                         
   1   4   7       3600.73       3177.27        46.59 o                         
   2   4   7       5048.72       5136.09        70.65 o                         
   3   4   7        873.79       1011.75        41.98 o                         
   4   4   7          2.06         25.97        41.89 o                         
   5   4   7        191.49        161.67        39.62 o                         
   6   4   7       2613.13       2467.12        71.03 o                         
   7   4   7        566.52        555.91        65.51 o                         
   8   4   7        159.59        120.66        95.15 o                         
  -8   5   7        540.51        774.11       136.30 o                         
  -7   5   7       2939.95       2944.15       141.16 o                         
  -6   5   7       3690.01       3673.92        77.02 o                         
  -5   5   7       6150.20       6143.09        88.04 o                         
  -4   5   7       5821.89       6009.98        83.15 o                         
  -3   5   7       3093.48       3203.53        76.74 o                         
  -2   5   7       2043.18       1954.70        54.79 o                         
  -1   5   7       6402.92       6479.11        65.99 o                         
   0   5   7       3891.13       3769.59        47.08 o                         
   1   5   7         78.28        109.80        21.20 o                         
   2   5   7       3552.48       3598.40        52.63 o                         
   3   5   7       2573.31       2440.35        69.30 o                         
   4   5   7        555.05        579.72        40.62 o                         
   5   5   7          3.71         12.46        39.76 o                         
   6   5   7          0.81          8.47        65.17 o                         
   7   5   7        151.47        199.79        64.04 o                         
  -8   6   7        131.42        207.30        81.35 o                         
  -7   6   7        310.75        271.57        73.41 o                         
  -6   6   7        406.81        470.06        53.44 o                         
  -5   6   7        224.10        235.11        36.82 o                         
  -4   6   7          2.34         19.89        30.99 o                         
  -3   6   7       2060.87       1948.88        51.21 o                         
  -2   6   7        219.99        270.87        23.10 o                         
  -1   6   7       2895.21       2760.38        50.43 o                         
   0   6   7       2955.24       2807.46        51.88 o                         
   1   6   7        460.75        394.96        22.63 o                         
   2   6   7         23.52         19.61        21.24 o                         
   3   6   7       2671.23       2707.83        52.02 o                         
   4   6   7        217.56        210.66        39.27 o                         
   5   6   7       1944.64       1891.38        61.99 o                         
   6   6   7        309.74        312.95        52.51 o                         
   7   6   7        122.33        214.65        66.85 o                         
  -8   7   7        607.61        505.97       154.23 o                         
  -7   7   7       1286.36       1211.71        86.45 o                         
  -6   7   7       2430.98       2499.52        95.87 o                         
  -5   7   7        371.61        414.84        58.40 o                         
  -4   7   7        425.31        436.87        27.38 o                         
  -3   7   7        453.88        479.84        22.28 o                         
  -1   7   7       1650.83       1642.33        39.21 o                         
   0   7   7          9.89         -5.73        22.66 o                         
   1   7   7       5702.59       5312.97        66.24 o                         
   2   7   7      11154.90      11118.67       106.49 o                         
   3   7   7        520.99        487.45        27.17 o                         
   4   7   7        127.55         58.65        38.61 o                         
   5   7   7         14.18         68.19        46.54 o                         
   6   7   7         20.68        -46.34        52.18 o                         
   7   7   7         15.82         26.04        66.89 o                         
  -8   8   7         34.63         69.72        93.46 o                         
  -7   8   7         50.81         33.39       115.81 o                         
  -6   8   7         60.25         90.04        58.63 o                         
  -5   8   7         86.23         38.77        60.88 o                         
  -4   8   7        286.23        260.70        28.17 o                         
  -3   8   7        614.09        628.52        25.89 o                         
  -2   8   7       2228.30       2276.47        77.58 o                         
  -1   8   7        485.27        464.74        29.21 o                         
   0   8   7       4014.09       3969.15        61.51 o                         
   1   8   7       5460.73       5113.79        67.02 o                         
   2   8   7      10144.15      10447.95       102.82 o                         
   3   8   7        113.07         92.03        20.48 o                         
   4   8   7         38.89         -6.31        40.92 o                         
   5   8   7        308.46        257.25        50.42 o                         
   6   8   7       2020.20       2075.25        74.55 o                         
   7   8   7        380.04        379.71        63.50 o                         
  -7   9   7        191.09        284.10        96.47 o                         
  -6   9   7          8.11        -38.99        61.70 o                         
  -5   9   7       1595.56       1371.96        83.77 o                         
  -4   9   7        727.34        737.97        34.49 o                         
  -3   9   7          0.51        -15.67        23.03 o                         
  -2   9   7       6745.91       6645.10        78.67 o                         
  -1   9   7      19831.36      19941.63       174.73 o                         
   0   9   7      20683.32      20747.88       202.15 o                         
   1   9   7       6274.56       5999.88        71.55 o                         
   2   9   7        335.18        337.25        34.29 o                         
   3   9   7        647.99        624.78        30.11 o                         
   4   9   7       3391.83       3334.54        82.17 o                         
   5   9   7       1441.94       1494.03        65.84 o                         
   6   9   7        270.01        321.11        59.97 o                         
   7   9   7         96.59        -11.16        62.85 o                         
  -7  10   7        312.05        392.15        88.09 o                         
  -6  10   7        103.20         15.20        65.95 o                         
  -5  10   7          0.78        -60.41        60.41 o                         
  -4  10   7        331.99        395.70        42.59 o                         
  -3  10   7       1252.75       1276.69        34.19 o                         
  -2  10   7        872.10        846.23        34.89 o                         
  -1  10   7       1398.41       1454.05        42.14 o                         
   0  10   7          5.15        -30.19        30.19 o                         
   1  10   7        199.68        156.55        30.58 o                         
   2  10   7        173.56        162.07        28.37 o                         
   3  10   7       2862.97       2829.30        67.55 o                         
   4  10   7        102.69         11.90        51.57 o                         
   5  10   7        160.68        131.28        55.58 o                         
   6  10   7        177.76         92.10        60.08 o                         
   7  10   7         96.31         66.82        66.16 o                         
  -7  11   7         77.57        121.40        77.73 o                         
  -6  11   7        598.73        496.28        82.89 o                         
  -5  11   7        655.92        729.15        70.79 o                         
  -4  11   7        369.30        254.81        52.56 o                         
  -3  11   7       2343.09       2283.63        47.45 o                         
  -2  11   7        541.57        498.46        34.60 o                         
  -1  11   7        389.09        349.38        41.82 o                         
   0  11   7       2025.73       1909.45        47.12 o                         
   1  11   7      11448.63      11615.95       123.34 o                         
   2  11   7       4618.77       4616.96        65.37 o                         
   3  11   7       8518.31       8197.41       100.00 o                         
   4  11   7         90.92         88.97        52.74 o                         
   5  11   7        214.86        100.25        57.18 o                         
   6  11   7        155.95        162.31        63.16 o                         
   7  11   7         26.91        -66.30        66.30 o                         
  -7  12   7        101.15        122.61        81.54 o                         
  -6  12   7        691.59        662.36       132.95 o                         
  -5  12   7       1092.00        952.94        80.78 o                         
  -4  12   7        318.28        424.15        62.60 o                         
  -3  12   7        435.47        472.68        43.04 o                         
  -2  12   7        672.95        610.78        47.66 o                         
  -1  12   7          1.35        -37.43        37.43 o                         
   0  12   7         28.52         20.45        34.19 o                         
   1  12   7        205.74        241.18        36.96 o                         
   2  12   7         96.33         52.96        38.58 o                         
   3  12   7       1184.45       1249.40        47.72 o                         
   4  12   7         38.15         53.70        55.50 o                         
   5  12   7       1060.08       1054.88        70.40 o                         
   6  12   7        423.54        573.84        91.38 o                         
   7  12   7         97.68        143.02        73.77 o                         
  -7  13   7         98.68        126.00        74.13 o                         
  -6  13   7        244.09        396.06        82.65 o                         
  -5  13   7        209.11        267.13        74.24 o                         
  -4  13   7         50.54         93.54        64.25 o                         
  -3  13   7        671.08        720.48        53.61 o                         
  -2  13   7        759.98        850.95        49.90 o                         
  -1  13   7          5.61        -37.96        37.96 o                         
   0  13   7        126.56        109.63        36.56 o                         
   1  13   7        751.39        791.30        42.93 o                         
   2  13   7       1371.49       1326.75        54.76 o                         
   3  13   7       1306.81       1104.61        72.72 o                         
   4  13   7        800.47        830.33        97.63 o                         
   5  13   7        181.81        110.22        79.48 o                         
   6  13   7         14.29         71.01        69.61 o                         
  -7  14   7         46.67        104.44        77.01 o                         
  -6  14   7        417.48        230.02        74.76 o                         
  -5  14   7       1220.63       1100.05       106.08 o                         
  -4  14   7         12.86        -38.14        65.68 o                         
  -3  14   7        282.40        367.03        53.02 o                         
  -2  14   7        636.79        664.53        44.76 o                         
  -1  14   7        169.79        141.91        42.26 o                         
   0  14   7       1896.04       1838.55        55.20 o                         
   1  14   7        687.62        744.79        45.55 o                         
   2  14   7         53.30         30.74        43.94 o                         
   3  14   7       2543.27       2364.78        72.95 o                         
   4  14   7        557.90        466.24        64.81 o                         
   5  14   7        330.54        332.16        69.53 o                         
   6  14   7          2.95         10.14        73.44 o                         
  -6  15   7        421.38        592.35        81.48 o                         
  -5  15   7       2157.98       2245.76       131.75 o                         
  -4  15   7       3788.89       4048.74       170.18 o                         
  -3  15   7        531.66        584.79        66.89 o                         
  -2  15   7        739.27        709.74        51.30 o                         
  -1  15   7         10.89         41.67        61.64 o                         
   0  15   7         46.59          3.08        44.03 o                         
   1  15   7         80.92          7.55        42.37 o                         
   2  15   7         15.30         -8.43        46.59 o                         
   3  15   7         29.07         49.76        55.13 o                         
   4  15   7        133.47        181.37        66.66 o                         
   5  15   7        124.43        109.13        71.78 o                         
   6  15   7        100.50        213.02        77.27 o                         
  -6  16   7        248.02        289.41       116.62 o                         
  -5  16   7        392.09        490.01        79.07 o                         
  -4  16   7        210.91        112.80       102.12 o                         
  -3  16   7       2176.56       2324.46        89.55 o                         
  -2  16   7       1434.98       1411.56        59.80 o                         
  -1  16   7        196.49        170.62        45.66 o                         
   0  16   7         44.71         88.95        46.98 o                         
   1  16   7        242.80        167.32        46.52 o                         
   2  16   7         78.29         85.02        49.44 o                         
   3  16   7        934.41        998.57        66.94 o                         
   4  16   7        640.90        647.48        74.57 o                         
   5  16   7        134.42         57.12        73.49 o                         
   6  16   7         11.35        -78.83        78.83 o                         
  -6  17   7        189.14        155.16        84.39 o                         
  -5  17   7        632.04        720.71       135.44 o                         
  -4  17   7        200.63        216.78        84.93 o                         
  -3  17   7        208.90        221.71        70.33 o                         
  -2  17   7         89.57        -30.73        57.85 o                         
  -1  17   7         67.70         55.18        47.59 o                         
   0  17   7         41.57        -48.60        48.60 o                         
   1  17   7         53.35        -12.47        52.21 o                         
   2  17   7         49.45         66.91        53.46 o                         
   3  17   7        107.46        168.87        63.30 o                         
   4  17   7         16.86        -70.10        70.10 o                         
   5  17   7         45.11        119.46        78.18 o                         
  -5  18   7         86.43        188.92        85.55 o                         
  -4  18   7        638.10        563.83        91.55 o                         
  -3  18   7        129.30        114.39        73.46 o                         
  -2  18   7         29.82        -14.90        57.30 o                         
  -1  18   7         41.77        111.48        54.70 o                         
   0  18   7        870.99        936.77        61.55 o                         
   1  18   7       1310.70       1334.93        70.61 o                         
   2  18   7         20.68         39.92        61.10 o                         
   3  18   7        391.14        338.10        67.58 o                         
   4  18   7         37.60          6.18        75.43 o                         
   5  18   7         63.44         36.92        80.28 o                         
  -5  19   7         43.79         27.48        89.16 o                         
  -4  19   7         89.55        122.12        90.40 o                         
  -3  19   7         38.46         47.11        76.66 o                         
  -2  19   7          6.59        -66.76        66.76 o                         
  -1  19   7         38.00          8.05        57.74 o                         
   0  19   7         96.45         95.29        54.68 o                         
   1  19   7        655.79        775.61        77.23 o                         
   2  19   7       1271.47       1308.66        83.57 o                         
   3  19   7        372.69        402.55        71.94 o                         
   4  19   7         13.22        -91.04        91.04 o                         
  -4  20   7        361.38        379.32       101.13 o                         
  -3  20   7         22.69         51.90        80.57 o                         
  -2  20   7         51.46         64.23        77.86 o                         
  -1  20   7        188.39        147.05        62.15 o                         
   0  20   7         88.04        104.64        66.67 o                         
   1  20   7        109.87         34.39        62.00 o                         
   2  20   7        275.89        287.49        91.84 o                         
   3  20   7          1.65        -70.16        70.16 o                         
   4  20   7          2.67         45.58       117.94 o                         
  -4  21   7          1.85         25.41       103.72 o                         
  -3  21   7         18.67         94.40       119.83 o                         
  -2  21   7        204.50        359.74        86.92 o                         
  -1  21   7       1075.22       1387.05        81.26 o                         
   0  21   7        657.38        631.83        74.34 o                         
   1  21   7         77.98        145.55        71.01 o                         
   2  21   7          0.27        -93.58        93.58 o                         
   3  21   7         67.25         32.46        80.91 o                         
  -3  22   7        209.54        296.65        93.69 o                         
  -2  22   7        182.89        129.54        88.20 o                         
  -1  22   7        164.97        239.21        90.22 o                         
   0  22   7         27.00        -72.66        72.66 o                         
   1  22   7         10.04         49.37        80.76 o                         
   2  22   7        140.79        100.02        90.29 o                         
   3  22   7          2.61        -27.04        86.97 o                         
  -2  23   7          3.41        258.35       107.44 o                         
  -1  23   7        131.29        215.70        95.57 o                         
   0  23   7        119.18         98.67        90.31 o                         
   1  23   7        105.42        209.40        86.86 o                         
   2  23   7        102.82        267.84       101.39 o                         
  -8   0   8         31.41         80.40        92.74 o                         
  -7   0   8        351.47        455.52        62.25 o                         
  -6   0   8       2978.61       2621.78        78.71 o                         
  -5   0   8       1188.13       1279.44        53.04 o                         
  -4   0   8       8027.40       8185.49       129.75 o                         
  -3   0   8        538.13        624.85        27.21 o                         
  -2   0   8      13935.49      13505.10       165.70 o                         
  -1   0   8     196593.20     206008.28      2098.87 o                         
   0   0   8      34220.23      33857.32       358.30 o                         
   1   0   8      15709.42      16733.14       226.16 o                         
   2   0   8      28323.02      29333.45       380.83 o                         
   3   0   8       1894.59       1839.00        72.99 o                         
   4   0   8       9336.28       9345.46       175.56 o                         
   5   0   8       5242.74       5247.99       129.24 o                         
   6   0   8         42.11         56.86        66.07 o                         
   7   0   8        100.32         74.04        75.48 o                         
   8   0   8         25.17        -11.60       116.98 o                         
  -8   1   8         76.34         92.99        63.30 o                         
  -7   1   8        272.56        321.76        43.71 o                         
  -6   1   8         31.48         33.53        33.02 o                         
  -5   1   8       1695.27       1765.05        65.38 o                         
  -4   1   8       6516.11       6343.76        76.74 o                         
  -3   1   8       6291.36       6417.58        69.56 o                         
  -2   1   8       3820.00       3991.00        46.46 o                         
  -1   1   8        530.17        546.45        24.29 o                         
   0   1   8         19.92         -3.20        19.94 o                         
   1   1   8       5080.65       5089.24        62.90 o                         
   2   1   8       1387.18       1339.37        35.61 o                         
   3   1   8        393.38        476.36        33.90 o                         
   4   1   8        270.03        317.28        38.98 o                         
   5   1   8        564.31        533.19        46.29 o                         
   6   1   8          0.58        -44.76        46.55 o                         
   7   1   8         11.04        -14.68        52.47 o                         
   8   1   8        152.41         59.56        84.86 o                         
  -8   2   8         67.20         54.07        77.54 o                         
  -7   2   8        129.91        152.32        49.55 o                         
  -6   2   8         10.49         10.62        41.26 o                         
  -5   2   8        776.66        757.15        33.99 o                         
  -4   2   8      15680.89      15455.57       153.82 o                         
  -3   2   8      18484.38      18518.91       150.14 o                         
  -2   2   8       6662.61       7471.21        72.26 o                         
  -1   2   8       8549.13       8602.91        70.55 o                         
   0   2   8       6584.50       7221.10        68.22 o                         
   1   2   8       9192.57       9133.76        89.49 o                         
   2   2   8       5614.31       5506.16        66.64 o                         
   3   2   8          1.89        -12.69        21.31 o                         
   4   2   8       6323.85       6405.62        89.23 o                         
   5   2   8       2631.17       2816.12        65.10 o                         
   6   2   8        243.95        243.75        49.41 o                         
   7   2   8        166.71        161.83        93.30 o                         
   8   2   8         76.39        153.22        86.42 o                         
  -8   3   8        207.91        172.45        66.33 o                         
  -7   3   8       1339.79       1167.15        60.68 o                         
  -6   3   8         37.32         39.43        34.39 o                         
  -5   3   8        574.57        586.54        34.28 o                         
  -4   3   8        545.76        539.92        40.09 o                         
  -3   3   8      12432.31      12674.42       108.30 o                         
  -2   3   8      30639.92      30568.93       289.54 o                         
  -1   3   8      11298.10      11432.80       108.45 o                         
   0   3   8        951.03       1010.25        30.42 o                         
   1   3   8       6500.17       6546.91        71.25 o                         
   2   3   8       5898.06       5982.82        71.05 o                         
   3   3   8       5153.93       5286.44        67.28 o                         
   4   3   8       2759.54       2770.71        61.08 o                         
   5   3   8         22.47          9.72        37.53 o                         
   6   3   8          4.35         37.14        48.33 o                         
   7   3   8          2.81         13.07        54.49 o                         
  -8   4   8         59.16        139.43       161.06 o                         
  -7   4   8        789.26        819.36        73.09 o                         
  -6   4   8       3797.01       3769.62        81.68 o                         
  -5   4   8      11485.33      11493.90       125.06 o                         
  -4   4   8       4206.44       4360.47        64.01 o                         
  -3   4   8       1492.25       1667.64        33.11 o                         
  -2   4   8         83.17        118.28        15.31 o                         
  -1   4   8       5417.38       5589.29        63.43 o                         
   0   4   8        848.56        911.63        22.59 o                         
   1   4   8      20945.51      21636.69       192.23 o                         
   2   4   8      11631.89      11035.86       113.78 o                         
   3   4   8       7150.36       7034.54        82.79 o                         
   4   4   8       3492.75       3559.53        72.38 o                         
   5   4   8       2980.82       3111.79        73.67 o                         
   6   4   8       1133.72       1157.65        62.54 o                         
   7   4   8        826.23        926.42        63.50 o                         
  -8   5   8         70.90        -52.74       100.78 o                         
  -7   5   8          8.50        121.57        69.04 o                         
  -6   5   8        646.36        697.95        54.24 o                         
  -5   5   8        506.74        493.20        45.28 o                         
  -4   5   8       2066.95       2054.21        52.93 o                         
  -3   5   8      13475.39      13565.40       123.40 o                         
  -2   5   8      10021.84       9369.01        93.05 o                         
  -1   5   8        229.86        226.31        20.70 o                         
   0   5   8      22702.50      22700.90       202.13 o                         
   1   5   8       6726.24       6391.78        70.55 o                         
   2   5   8         92.71         78.08        22.60 o                         
   3   5   8      13559.21      13808.04       141.39 o                         
   4   5   8       1591.83       1723.31        54.86 o                         
   5   5   8          3.66          4.46        47.95 o                         
   6   5   8       2422.59       2364.07        80.45 o                         
   7   5   8         17.97         29.28        56.30 o                         
  -8   6   8       1094.28       1257.22       152.67 o                         
  -7   6   8       2326.43       2381.70        99.50 o                         
  -6   6   8        270.28        302.38        53.69 o                         
  -5   6   8        130.01        148.10        46.16 o                         
  -4   6   8       2707.24       2614.95        53.00 o                         
  -3   6   8       8119.92       7663.18        87.85 o                         
  -2   6   8       6598.26       6636.19        74.73 o                         
  -1   6   8        486.65        447.79        23.53 o                         
   0   6   8       3982.91       3718.76        53.00 o                         
   1   6   8       5577.30       5483.22        65.06 o                         
   2   6   8      15577.30      15835.01       148.34 o                         
   3   6   8       4596.75       4238.19        68.09 o                         
   4   6   8       9250.40       8728.85       121.89 o                         
   5   6   8         38.10          4.91        58.70 o                         
   6   6   8        516.79        523.96       103.52 o                         
   7   6   8        914.77       1021.05        80.15 o                         
  -8   7   8          2.41        -55.87        88.37 o                         
  -7   7   8         49.88         89.39        75.00 o                         
  -6   7   8       2999.95       3004.08        96.02 o                         
  -5   7   8       3847.99       3826.56        81.95 o                         
  -4   7   8      14212.32      14200.09       147.09 o                         
  -3   7   8         95.78         66.23        27.17 o                         
  -2   7   8        364.98        330.10        24.24 o                         
  -1   7   8       4620.89       4395.09        75.48 o                         
   0   7   8      33042.91      33531.49       310.28 o                         
   1   7   8      24477.38      24084.24       205.31 o                         
   2   7   8       5600.93       5790.33        67.55 o                         
   3   7   8       2494.97       2497.08        52.24 o                         
   4   7   8          3.76         10.41        40.30 o                         
   5   7   8        287.54        292.66        49.63 o                         
   6   7   8       1452.51       1387.84        67.08 o                         
   7   7   8         17.17         42.33        61.61 o                         
  -8   8   8          5.11        -92.20        92.20 o                         
  -7   8   8          3.03        -28.52        64.96 o                         
  -6   8   8       1518.22       1517.66        77.35 o                         
  -5   8   8       3566.88       3581.21       100.73 o                         
  -4   8   8       1450.92       1520.69        45.92 o                         
  -3   8   8          3.03         40.97        25.07 o                         
  -2   8   8        144.95        129.46        25.99 o                         
  -1   8   8        989.46        971.70        32.92 o                         
   0   8   8         90.67        124.71        28.33 o                         
   1   8   8          8.60         35.36        25.75 o                         
   2   8   8         28.28         36.72        18.18 o                         
   3   8   8       1562.06       1647.84        43.63 o                         
   4   8   8        111.45         24.66        47.01 o                         
   5   8   8       1773.20       1567.47        68.58 o                         
   6   8   8         99.85         95.55        58.66 o                         
   7   8   8          4.03        -68.48        68.48 o                         
  -7   9   8        387.12        423.48        73.01 o                         
  -6   9   8        299.95        279.24        66.28 o                         
  -5   9   8          6.68        -13.56        59.01 o                         
  -4   9   8         61.77        109.09        31.77 o                         
  -3   9   8       3940.08       3849.01        53.42 o                         
  -2   9   8      13853.27      13991.47       145.49 o                         
  -1   9   8       7712.88       7886.89        94.71 o                         
   0   9   8        344.89        332.45        38.11 o                         
   1   9   8          0.02        -27.71        27.71 o                         
   2   9   8       3104.96       2922.06        53.03 o                         
   3   9   8       3523.09       3466.36        54.37 o                         
   4   9   8        653.97        624.83        79.93 o                         
   5   9   8         61.96         45.43        53.06 o                         
   6   9   8          0.81        -57.49        57.49 o                         
   7   9   8         51.44         72.84        65.48 o                         
  -7  10   8         29.40        -41.93        83.48 o                         
  -6  10   8        115.57        202.83        70.05 o                         
  -5  10   8        497.83        510.05        66.83 o                         
  -4  10   8       3926.49       3909.48        89.21 o                         
  -3  10   8       5214.03       5441.47        68.86 o                         
  -2  10   8        161.63        133.20        30.34 o                         
  -1  10   8       1711.57       1587.12        45.15 o                         
   0  10   8         60.22          4.40        31.39 o                         
   1  10   8       4702.51       4407.46        66.94 o                         
   2  10   8       3103.86       3139.53        54.45 o                         
   3  10   8        108.08         97.40        29.68 o                         
   4  10   8         60.88         10.08        88.68 o                         
   5  10   8        784.35        818.36        63.24 o                         
   6  10   8          0.95         22.68        61.81 o                         
   7  10   8        122.58        123.75        67.82 o                         
  -7  11   8        103.12        224.55        78.65 o                         
  -6  11   8        698.64        738.11        79.22 o                         
  -5  11   8        133.48        164.01        66.77 o                         
  -4  11   8         12.27        -34.27        54.04 o                         
  -3  11   8        319.70        303.92        31.95 o                         
  -2  11   8        197.19        157.57        32.92 o                         
  -1  11   8       1455.02       1410.06        46.24 o                         
   0  11   8       1580.10       1577.05        58.05 o                         
   1  11   8         35.61         -7.00        32.83 o                         
   2  11   8        317.41        220.74        31.98 o                         
   3  11   8          2.84         38.23        36.15 o                         
   4  11   8         64.78         34.64        53.07 o                         
   5  11   8        169.90        163.18        60.14 o                         
   6  11   8         24.98         23.61        63.93 o                         
   7  11   8         17.07        -29.01        95.68 o                         
  -7  12   8        491.97        494.07        85.34 o                         
  -6  12   8       1511.76       1602.60        93.16 o                         
  -5  12   8         10.23        -31.78        68.18 o                         
  -4  12   8        352.17        402.03        63.20 o                         
  -3  12   8        738.63        820.66        59.58 o                         
  -2  12   8       7330.41       7466.12       106.67 o                         
  -1  12   8       5884.75       5862.53        99.12 o                         
   0  12   8       2235.70       2172.62        53.08 o                         
   1  12   8       7107.97       6427.91        87.52 o                         
   2  12   8       6697.13       6544.39        84.83 o                         
   3  12   8       1670.30       1741.25        57.84 o                         
   4  12   8        271.31        233.05        59.18 o                         
   5  12   8        120.25        220.71        63.62 o                         
   6  12   8          5.52         33.99        67.21 o                         
  -7  13   8         34.62        -67.20        84.85 o                         
  -6  13   8         44.51          2.62        79.89 o                         
  -5  13   8        308.22        380.38        90.85 o                         
  -4  13   8       1052.94       1180.80        75.32 o                         
  -3  13   8       2159.72       2203.39        68.38 o                         
  -2  13   8        702.30        614.42        47.86 o                         
  -1  13   8        341.94        394.51        57.72 o                         
   0  13   8        245.78        188.70        39.35 o                         
   1  13   8        365.33        328.83        41.46 o                         
   2  13   8        410.32        385.70        41.39 o                         
   3  13   8       1195.32       1115.76        59.40 o                         
   4  13   8          4.43        -47.69        57.80 o                         
   5  13   8         82.20          4.58        64.23 o                         
   6  13   8         14.80         -7.27        70.81 o                         
  -6  14   8        103.45         79.49        86.33 o                         
  -5  14   8        676.20        734.62        87.02 o                         
  -4  14   8       5159.11       5162.95       242.83 o                         
  -3  14   8       1801.31       1963.54       130.51 o                         
  -2  14   8       1135.45        997.25        50.76 o                         
  -1  14   8       4534.11       4417.24        83.51 o                         
   0  14   8       2190.97       2138.83        58.78 o                         
   1  14   8         48.93         45.99        40.68 o                         
   2  14   8          0.92         20.18        45.16 o                         
   3  14   8       1250.96       1206.58        66.24 o                         
   4  14   8       3293.07       3383.05       141.92 o                         
   5  14   8       1844.72       2063.00        95.40 o                         
   6  14   8        194.26        314.03        76.74 o                         
  -6  15   8          7.43         31.96        77.17 o                         
  -5  15   8          1.06          7.59        69.57 o                         
  -4  15   8         81.92         40.22        85.86 o                         
  -3  15   8         73.17        107.73        71.28 o                         
  -2  15   8         40.68         20.55        46.15 o                         
  -1  15   8         13.21          4.97        44.33 o                         
   0  15   8       1682.44       1535.55        55.68 o                         
   1  15   8         11.09         59.91        43.56 o                         
   2  15   8         12.85        -46.88        46.88 o                         
   3  15   8          1.23        -55.15        55.15 o                         
   4  15   8          7.15        -65.01        65.01 o                         
   5  15   8          9.23        -68.38        68.38 o                         
   6  15   8          4.40         85.22        79.08 o                         
  -6  16   8        433.80        478.63        84.41 o                         
  -5  16   8       1227.29       1351.76        89.72 o                         
  -4  16   8        353.66        392.79        82.17 o                         
  -3  16   8        125.63         42.46        65.61 o                         
  -2  16   8        111.26         85.60        52.53 o                         
  -1  16   8         71.68        -17.13        47.78 o                         
   0  16   8        179.68        166.52        48.74 o                         
   1  16   8        254.23        214.62        47.23 o                         
   2  16   8       2841.75       2736.38        74.42 o                         
   3  16   8        528.42        474.92        63.41 o                         
   4  16   8        448.75        423.92        72.35 o                         
   5  16   8        147.96        175.65        76.81 o                         
  -6  17   8         13.14        -23.00        84.85 o                         
  -5  17   8        162.47        153.91        83.57 o                         
  -4  17   8         77.71         54.07        82.67 o                         
  -3  17   8       2604.27       2680.09       151.05 o                         
  -2  17   8       3359.13       3214.26        80.75 o                         
  -1  17   8        658.62        641.14        52.75 o                         
   0  17   8         25.17         -4.28        49.64 o                         
   1  17   8          7.03        -52.27        52.27 o                         
   2  17   8       1075.05        997.37        67.29 o                         
   3  17   8       1978.37       1872.03        79.36 o                         
   4  17   8        251.35        328.41        75.72 o                         
   5  17   8         40.39         52.09        79.45 o                         
  -5  18   8         78.66        251.29        86.10 o                         
  -4  18   8          0.34        -65.19        83.38 o                         
  -3  18   8        544.98        529.42        78.25 o                         
  -2  18   8         26.99         17.30        54.90 o                         
  -1  18   8        164.73         77.28        55.09 o                         
   0  18   8         48.40         11.71        54.04 o                         
   1  18   8        495.28        390.98        63.08 o                         
   2  18   8        246.29        298.83        64.56 o                         
   3  18   8          5.38        -47.01        65.73 o                         
   4  18   8        124.54        -69.89        76.08 o                         
   5  18   8          3.85        -83.13        83.13 o                         
  -5  19   8        254.01        298.84        89.23 o                         
  -4  19   8       1269.62       1081.75       102.53 o                         
  -3  19   8          7.88         40.40        78.30 o                         
  -2  19   8        176.88        106.56        68.90 o                         
  -1  19   8        659.52        829.50        83.41 o                         
   0  19   8       1375.70       1401.96        73.41 o                         
   1  19   8       1843.48       1793.48        79.19 o                         
   2  19   8        286.27        157.30        74.08 o                         
   3  19   8         41.03        178.58        70.73 o                         
   4  19   8          0.97        -19.04        80.30 o                         
  -4  20   8         72.39         50.88        97.05 o                         
  -3  20   8         16.53        -80.59        80.59 o                         
  -2  20   8         43.39         61.49       105.72 o                         
  -1  20   8         12.11        191.61        62.81 o                         
   0  20   8         37.60        161.69        67.85 o                         
   1  20   8          2.25         33.60        66.02 o                         
   2  20   8          0.04         90.70        82.06 o                         
   3  20   8         10.60        -50.77        71.91 o                         
   4  20   8         11.43        -85.43        85.43 o                         
  -4  21   8          6.40        -20.33       103.68 o                         
  -3  21   8          1.37        129.94        87.12 o                         
  -2  21   8        143.67        -83.29        83.29 o                         
  -1  21   8        145.86        233.45        72.58 o                         
   0  21   8        197.28        302.28        73.12 o                         
   1  21   8          0.68        -46.96        71.42 o                         
   2  21   8          5.55         -4.18        97.73 o                         
   3  21   8        162.75        186.27        83.79 o                         
  -3  22   8        268.94        160.48        94.11 o                         
  -2  22   8          3.39        -13.25        88.88 o                         
  -1  22   8          5.41        -19.58        89.07 o                         
   0  22   8         37.19         -4.07        74.41 o                         
   1  22   8         20.66        -81.24        81.24 o                         
   2  22   8          5.28        -64.64        84.74 o                         
  -2  23   8         66.46        355.53       109.82 o                         
  -1  23   8        155.95        290.17        96.36 o                         
   0  23   8          7.87        -30.08        85.10 o                         
   1  23   8          2.37        -71.15        95.72 o                         
  -8   1   9        335.72        256.13        74.29 o                         
  -7   1   9       1192.50       1287.90        62.17 o                         
  -6   1   9       4531.89       4485.23       110.72 o                         
  -5   1   9       1857.51       1949.28        47.53 o                         
  -4   1   9       3591.78       3528.25        57.39 o                         
  -3   1   9      24217.89      23636.46       188.67 o                         
  -2   1   9      14714.59      14248.78       124.42 o                         
  -1   1   9      18317.19      18425.20       149.69 o                         
   0   1   9      10147.29      10707.31        94.60 o                         
   1   1   9       3817.59       3702.03        53.74 o                         
   2   1   9        493.37        523.80        26.97 o                         
   3   1   9          0.77        -15.26        18.56 o                         
   4   1   9        484.64        597.79        44.10 o                         
   5   1   9        372.50        341.91        46.94 o                         
   6   1   9        167.20        188.06        51.30 o                         
   7   1   9        129.21        103.36        56.80 o                         
  -8   2   9        496.81        533.02        72.63 o                         
  -7   2   9        178.65        142.17        46.33 o                         
  -6   2   9         12.77         -3.88        44.18 o                         
  -5   2   9        181.68        205.97        32.25 o                         
  -4   2   9       1276.29       1320.24        37.26 o                         
  -3   2   9       6191.41       6187.95        62.07 o                         
  -2   2   9       1105.41       1039.29        36.00 o                         
  -1   2   9         71.04         51.48        16.12 o                         
   0   2   9        766.04        676.82        22.92 o                         
   1   2   9      11744.86      11577.73       110.89 o                         
   2   2   9       3088.69       3533.96        52.97 o                         
   3   2   9         40.51         96.64        18.66 o                         
   4   2   9         34.51         34.77        36.25 o                         
   5   2   9       2471.97       2542.03        90.46 o                         
   6   2   9       1289.46       1364.47        65.07 o                         
   7   2   9        570.08        580.41        61.39 o                         
  -8   3   9         57.29         62.51        67.81 o                         
  -7   3   9         86.69         30.59        45.75 o                         
  -6   3   9         21.00         50.82        40.91 o                         
  -5   3   9       8575.38       8257.92        98.76 o                         
  -4   3   9      13630.60      13772.83       142.39 o                         
  -3   3   9       7028.13       7288.98        70.98 o                         
  -2   3   9        517.62        571.63        23.16 o                         
  -1   3   9       5878.16       6180.14        69.00 o                         
   0   3   9       2775.09       3045.76        44.38 o                         
   1   3   9      16058.60      16593.92       151.75 o                         
   2   3   9       1059.16       1018.76        32.14 o                         
   3   3   9         44.49         42.55        20.42 o                         
   4   3   9       6664.58       6758.74       104.66 o                         
   5   3   9       2748.79       2580.11        90.90 o                         
   6   3   9        934.41        718.01        56.94 o                         
   7   3   9          5.14        161.52        60.19 o                         
  -8   4   9         75.88         61.69       114.02 o                         
  -7   4   9        242.13        268.52        49.41 o                         
  -6   4   9        650.72        620.21        51.77 o                         
  -5   4   9        472.06        507.61        35.82 o                         
  -4   4   9          0.17          5.91        22.94 o                         
  -3   4   9        218.11        177.29        17.74 o                         
  -2   4   9       1772.23       1802.68        33.95 o                         
  -1   4   9         80.38        105.15        21.68 o                         
   0   4   9       2015.75       1750.41        38.32 o                         
   1   4   9          8.91         27.23        21.43 o                         
   2   4   9        125.76         67.93        28.07 o                         
   3   4   9       7258.15       7003.75        84.50 o                         
   4   4   9        915.09        825.97        46.22 o                         
   5   4   9        195.13        224.34        73.75 o                         
   6   4   9         92.55         67.54        55.64 o                         
   7   4   9         18.27         99.41        61.57 o                         
  -8   5   9         46.83        108.48        78.96 o                         
  -7   5   9         14.91        -25.16        55.58 o                         
  -6   5   9        192.61        155.58        51.37 o                         
  -5   5   9         37.70         56.36        39.62 o                         
  -4   5   9        243.92        232.53        26.14 o                         
  -3   5   9         12.43         14.01        18.94 o                         
  -2   5   9       3806.01       3848.38        53.92 o                         
  -1   5   9       6508.46       6959.88        72.30 o                         
   0   5   9       1288.05       1133.08        28.54 o                         
   1   5   9       6581.67       6334.18        71.86 o                         
   2   5   9      14096.87      14072.81       142.39 o                         
   3   5   9       2202.74       2126.34        44.33 o                         
   4   5   9       1773.93       1730.05        55.80 o                         
   5   5   9         45.95         31.05        77.99 o                         
   6   5   9        903.33        751.05        65.09 o                         
   7   5   9        358.26        282.32        62.01 o                         
  -8   6   9        100.87         70.86        82.24 o                         
  -7   6   9          0.29         -1.54        57.97 o                         
  -6   6   9        879.81        947.82        82.31 o                         
  -5   6   9        247.24        156.41        42.56 o                         
  -4   6   9       1444.27       1452.62        47.44 o                         
  -3   6   9       2735.35       2960.77        48.16 o                         
  -2   6   9        349.43        378.51        26.16 o                         
  -1   6   9         55.03         68.91        23.78 o                         
   0   6   9        257.78        288.87        28.92 o                         
   1   6   9        189.32        192.63        25.02 o                         
   2   6   9       1346.83       1296.05        38.05 o                         
   3   6   9        529.30        647.10        37.96 o                         
   4   6   9        152.53        134.47        42.12 o                         
   5   6   9        257.18        318.15        53.49 o                         
   6   6   9         51.97         92.20        54.79 o                         
   7   6   9         84.92        160.34        69.19 o                         
  -8   7   9          0.02          0.94       147.86 o                         
  -7   7   9         57.59         99.40        61.98 o                         
  -6   7   9        119.24         66.84        56.58 o                         
  -5   7   9        170.99        154.36        51.30 o                         
  -4   7   9          6.19        -19.12        30.69 o                         
  -3   7   9       1701.01       1743.45        41.24 o                         
  -2   7   9       1660.86       1568.80        51.71 o                         
  -1   7   9       3997.69       3924.14        68.43 o                         
   0   7   9       1557.20       1516.93        39.97 o                         
   1   7   9       2236.92       2230.34        43.34 o                         
   2   7   9       1175.14       1090.09        35.54 o                         
   3   7   9       4792.08       4758.26        70.66 o                         
   4   7   9       1954.61       1935.59        61.40 o                         
   5   7   9          7.30        -49.56        49.56 o                         
   6   7   9         90.61         99.47        64.30 o                         
   7   7   9        262.17        196.87        66.97 o                         
  -8   8   9        271.05        312.13       147.69 o                         
  -7   8   9        266.60        285.60        74.77 o                         
  -6   8   9       2116.35       2097.64        85.83 o                         
  -5   8   9        163.01        182.52        57.86 o                         
  -4   8   9        477.28        512.99        37.41 o                         
  -3   8   9       1095.16       1002.36        34.18 o                         
  -2   8   9        257.60        255.57        29.06 o                         
  -1   8   9       1400.04       1356.99        37.93 o                         
   0   8   9       4467.77       4395.06        67.15 o                         
   1   8   9        735.20        771.73        31.49 o                         
   2   8   9        646.14        545.86        32.40 o                         
   3   8   9       2731.48       2874.99        56.88 o                         
   4   8   9        647.03        773.25        55.29 o                         
   5   8   9        231.43        272.04        55.35 o                         
   6   8   9         65.96         72.44        58.80 o                         
   7   8   9          5.82          8.04        65.15 o                         
  -7   9   9        133.54        111.19        91.91 o                         
  -6   9   9        117.31        190.11        66.62 o                         
  -5   9   9       2220.12       2216.32        85.70 o                         
  -4   9   9      12371.34      12490.53       161.17 o                         
  -3   9   9       4594.83       4401.12        65.93 o                         
  -2   9   9       6296.63       6373.79        84.24 o                         
  -1   9   9        648.91        550.28        34.68 o                         
   0   9   9       3295.84       3321.87        61.32 o                         
   1   9   9       2026.11       1887.14        48.29 o                         
   2   9   9       5142.41       5169.41        77.33 o                         
   3   9   9         27.77          7.35        28.45 o                         
   4   9   9         15.27        -42.23        49.59 o                         
   5   9   9       3551.94       3564.87        93.77 o                         
   6   9   9        164.83        213.92        63.01 o                         
   7   9   9         28.88        -28.78        66.86 o                         
  -7  10   9         95.39        103.24        75.29 o                         
  -6  10   9        531.46        524.56        75.21 o                         
  -5  10   9        480.65        513.92        69.83 o                         
  -4  10   9         18.99         15.62        50.25 o                         
  -3  10   9       4172.94       4212.04        88.31 o                         
  -2  10   9        840.52        846.96        42.76 o                         
  -1  10   9        219.70        132.02        33.75 o                         
   0  10   9       1698.98       1631.31        54.94 o                         
   1  10   9        398.06        351.25        36.91 o                         
   2  10   9       1139.77       1312.33        39.26 o                         
   3  10   9       1061.15       1007.85        43.77 o                         
   4  10   9        530.05        491.73        57.07 o                         
   5  10   9        130.48        108.72        57.67 o                         
   6  10   9          3.92         48.52        65.17 o                         
   7  10   9         61.06         30.41        69.62 o                         
  -7  11   9        844.17        876.99        88.04 o                         
  -6  11   9       3142.21       2889.30       171.02 o                         
  -5  11   9       1451.50       1479.60        85.28 o                         
  -4  11   9        128.28         88.99        58.68 o                         
  -3  11   9       1662.36       1734.12        69.85 o                         
  -2  11   9      11453.29      11839.52       133.86 o                         
  -1  11   9       6890.98       6864.15       100.45 o                         
   0  11   9      11002.72      11241.67       129.15 o                         
   1  11   9         10.76         -1.32        34.69 o                         
   2  11   9         45.06         33.37        31.96 o                         
   3  11   9         23.61         28.13        37.91 o                         
   4  11   9        229.88        289.58        56.49 o                         
   5  11   9        116.66        211.33        79.68 o                         
   6  11   9         44.42         49.28        65.14 o                         
   7  11   9         20.15        -71.60        71.60 o                         
  -7  12   9        294.11        336.11        84.60 o                         
  -6  12   9        499.41        690.41        82.86 o                         
  -5  12   9         17.95         61.13        81.23 o                         
  -4  12   9        328.37        273.59        94.58 o                         
  -3  12   9        213.77        207.40        39.46 o                         
  -2  12   9         49.74         74.48        41.11 o                         
  -1  12   9       1017.29       1114.25        47.63 o                         
   0  12   9        816.68        780.02        45.43 o                         
   1  12   9         78.95         64.95        37.68 o                         
   2  12   9         49.90        -12.36        35.66 o                         
   3  12   9       3959.33       3812.60        84.35 o                         
   4  12   9        867.21        873.25        65.30 o                         
   5  12   9       1392.70       1330.23        90.75 o                         
   6  12   9        265.74        317.79        70.95 o                         
  -7  13   9         15.64        -65.91        86.23 o                         
  -6  13   9         63.44         13.29        81.88 o                         
  -5  13   9         52.33         49.21        73.62 o                         
  -4  13   9       1343.28       1240.65        88.94 o                         
  -3  13   9       1568.59       1672.55        59.65 o                         
  -2  13   9        664.29        731.73        59.00 o                         
  -1  13   9        271.50        200.96        49.83 o                         
   0  13   9          2.37         58.25        39.43 o                         
   1  13   9        499.62        477.87        43.66 o                         
   2  13   9        181.35        178.11        39.10 o                         
   3  13   9         26.27        -28.10        49.98 o                         
   4  13   9         41.25         14.18        61.80 o                         
   5  13   9         23.82          8.48        66.32 o                         
   6  13   9         44.36        -49.10        70.88 o                         
  -6  14   9         11.89        -83.91        83.91 o                         
  -5  14   9         71.63         38.77        80.23 o                         
  -4  14   9         30.46         -0.90        67.38 o                         
  -3  14   9        166.22        252.97        60.42 o                         
  -2  14   9         90.99        107.40        47.67 o                         
  -1  14   9         68.20        180.01        48.58 o                         
   0  14   9       4345.72       4513.72        81.33 o                         
   1  14   9        966.39       1042.25        49.94 o                         
   2  14   9       2359.84       2392.88        62.02 o                         
   3  14   9        237.36        179.99        54.54 o                         
   4  14   9         96.42        131.65        65.18 o                         
   5  14   9        204.49        251.50        71.89 o                         
   6  14   9        305.58        389.03        85.07 o                         
  -6  15   9         69.69         -3.69        89.58 o                         
  -5  15   9        827.58        694.54       138.28 o                         
  -4  15   9        395.26        544.56        92.78 o                         
  -3  15   9        245.63        344.97        78.25 o                         
  -2  15   9       1287.87       1330.14        78.31 o                         
  -1  15   9        400.45        308.78        47.75 o                         
   0  15   9        211.50        130.30        45.52 o                         
   1  15   9         18.85         24.17        44.25 o                         
   2  15   9        174.39        198.95        50.03 o                         
   3  15   9        143.10        202.70        57.49 o                         
   4  15   9       1969.42       1949.06       107.17 o                         
   5  15   9        339.43        233.03        74.55 o                         
   6  15   9        153.42         70.80        78.16 o                         
  -6  16   9          2.17         85.09        83.29 o                         
  -5  16   9         49.53        -57.15        76.10 o                         
  -4  16   9         39.33        -29.69        77.65 o                         
  -3  16   9        542.34        624.69        71.47 o                         
  -2  16   9       1707.78       1840.70        65.92 o                         
  -1  16   9        355.92        282.24        51.20 o                         
   0  16   9         32.86        -17.53        45.82 o                         
   1  16   9         73.97        142.09        48.13 o                         
   2  16   9         48.19         34.42        52.01 o                         
   3  16   9        515.59        582.75        65.39 o                         
   4  16   9        106.50         72.24        71.32 o                         
   5  16   9         26.97         85.27        77.48 o                         
  -6  17   9         54.62         30.43        87.42 o                         
  -5  17   9         71.45        -42.24        79.23 o                         
  -4  17   9          1.68        -32.77        81.71 o                         
  -3  17   9          8.18         87.63        70.58 o                         
  -2  17   9        390.84        448.30        55.91 o                         
  -1  17   9        293.75        292.87        57.56 o                         
   0  17   9         61.54         53.76        52.34 o                         
   1  17   9         32.43         41.26        54.52 o                         
   2  17   9        318.99        297.18        61.09 o                         
   3  17   9        197.12        237.04        63.82 o                         
   4  17   9        208.46         14.66        73.48 o                         
   5  17   9        274.96        371.83        82.99 o                         
  -5  18   9        174.38        143.11        85.74 o                         
  -4  18   9        181.97        269.94        89.61 o                         
  -3  18   9        954.68        995.83        84.71 o                         
  -2  18   9        422.79        509.28        92.63 o                         
  -1  18   9        106.61         92.18        57.08 o                         
   0  18   9        133.45        112.66        56.00 o                         
   1  18   9        352.82        248.18        66.46 o                         
   2  18   9          1.99         52.60        63.11 o                         
   3  18   9         26.18        -54.17        72.93 o                         
   4  18   9          4.28        -32.60        77.06 o                         
   5  18   9          0.14        -12.87        89.68 o                         
  -5  19   9        131.42         83.51       146.36 o                         
  -4  19   9        256.90        275.13        96.47 o                         
  -3  19   9        684.67        631.72        85.16 o                         
  -2  19   9        198.56        359.75        65.53 o                         
  -1  19   9        838.26       1056.01        67.67 o                         
   0  19   9        273.55        374.55        67.48 o                         
   1  19   9        133.10         29.48        62.91 o                         
   2  19   9          1.89        -72.46        72.46 o                         
   3  19   9        154.44        129.79        71.97 o                         
   4  19   9         50.23        -11.34        82.23 o                         
  -4  20   9        102.87         75.07       100.17 o                         
  -3  20   9        205.42        157.73        85.74 o                         
  -2  20   9         81.66        159.67        83.84 o                         
  -1  20   9        285.96        416.10        66.65 o                         
   0  20   9        155.28        146.46        69.43 o                         
   1  20   9        107.58        104.83        67.56 o                         
   2  20   9         67.27         56.32        77.35 o                         
   3  20   9          0.48        -23.04        74.07 o                         
   4  20   9          4.13         99.13        92.96 o                         
  -4  21   9        640.68        956.62       182.25 o                         
  -3  21   9        462.01        571.94        95.47 o                         
  -2  21   9        198.32         47.92        86.29 o                         
  -1  21   9         66.31        113.42        89.37 o                         
   0  21   9          7.47         47.28        72.72 o                         
   1  21   9         92.53         38.68        76.92 o                         
   2  21   9         96.37        178.37        89.75 o                         
   3  21   9         43.65         50.27        86.48 o                         
  -3  22   9          1.49        -98.58        98.58 o                         
  -2  22   9         30.90        138.43        93.02 o                         
  -1  22   9          1.35        -42.03        88.11 o                         
   0  22   9         38.31         74.94        75.58 o                         
   1  22   9        183.52         63.50        92.16 o                         
   2  22   9        254.85        463.44        99.29 o                         
  -2  23   9         20.73         76.43       107.21 o                         
  -1  23   9         61.29        198.75       108.79 o                         
   0  23   9        139.44        137.08        87.94 o                         
   1  23   9         20.52          7.97        97.91 o                         
  -8   0  10         50.76        -72.51        96.82 o                         
  -7   0  10        943.76        844.69        75.20 o                         
  -6   0  10       3437.07       3251.04       140.10 o                         
  -5   0  10        528.59        520.62        52.07 o                         
  -4   0  10       5529.65       5491.84       105.18 o                         
  -3   0  10        375.39        352.22        31.21 o                         
  -2   0  10      16412.81      15848.12       293.51 o                         
  -1   0  10      44716.22      47504.52       545.24 o                         
   0   0  10      19806.12      20552.00       227.90 o                         
   1   0  10        264.72        384.73        37.54 o                         
   2   0  10      23317.84      23687.55       284.13 o                         
   3   0  10       9932.26       9657.06       150.50 o                         
   4   0  10         75.49         82.03        60.00 o                         
   5   0  10         10.52         -9.70        65.71 o                         
   6   0  10         10.00        -71.46        71.46 o                         
   7   0  10       1818.85       1960.46       107.58 o                         
  -8   1  10         78.54        140.97        71.81 o                         
  -7   1  10        398.82        507.28        80.54 o                         
  -6   1  10       4432.19       4355.31        85.82 o                         
  -5   1  10        446.23        479.87        35.74 o                         
  -4   1  10       1511.89       1427.53        39.90 o                         
  -3   1  10       7421.52       7521.11        65.57 o                         
  -2   1  10       6415.63       6679.88        66.20 o                         
  -1   1  10      53845.53      54876.05       422.39 o                         
   0   1  10      26586.71      26238.18       220.40 o                         
   1   1  10       3193.00       3136.96        51.17 o                         
   2   1  10        154.62         57.66        25.38 o                         
   3   1  10       1782.58       1800.08        43.12 o                         
   4   1  10       1126.19       1179.50        46.07 o                         
   5   1  10       1334.67       1317.80        65.61 o                         
   6   1  10       1415.65       1257.65        63.77 o                         
   7   1  10         12.61         10.30        58.41 o                         
  -8   2  10          0.64         30.94        69.73 o                         
  -7   2  10          5.95         19.58        68.52 o                         
  -6   2  10        164.40        184.90        44.22 o                         
  -5   2  10        458.31        492.89        37.24 o                         
  -4   2  10       1228.92       1091.44        41.70 o                         
  -3   2  10      12685.72      12978.59       102.13 o                         
  -2   2  10       2507.40       2087.46        37.68 o                         
  -1   2  10       9480.17      10123.75        90.22 o                         
   0   2  10         39.51         10.42        20.06 o                         
   1   2  10        183.15        180.92        22.77 o                         
   2   2  10       1240.14       1164.80        35.17 o                         
   3   2  10       2387.19       2476.78        49.55 o                         
   4   2  10        435.75        436.61        40.55 o                         
   5   2  10       2717.39       2944.03        78.46 o                         
   6   2  10        940.66       1107.87        63.48 o                         
   7   2  10         24.18         65.50        59.78 o                         
  -8   3  10          3.01         48.23        71.36 o                         
  -7   3  10         65.51        -11.69        48.25 o                         
  -6   3  10       1976.94       1882.83        87.28 o                         
  -5   3  10       1818.16       1812.21        47.52 o                         
  -4   3  10       6005.38       5966.34        74.91 o                         
  -3   3  10      12037.41      11929.68        95.96 o                         
  -2   3  10       2722.65       2766.96        42.96 o                         
  -1   3  10       2681.03       2850.06        46.43 o                         
   0   3  10      13880.17      14152.69       142.02 o                         
   1   3  10      10347.12      10158.36       101.86 o                         
   2   3  10      11900.62      11938.43       123.78 o                         
   3   3  10       3480.67       3345.12        52.39 o                         
   4   3  10        105.06        144.94        40.34 o                         
   5   3  10       1500.23       1356.77        63.44 o                         
   6   3  10        240.83        215.23        58.78 o                         
   7   3  10         27.14        125.72        63.63 o                         
  -8   4  10        587.43        565.92       111.85 o                         
  -7   4  10       1290.40       1293.99        76.31 o                         
  -6   4  10         49.98         61.80        44.55 o                         
  -5   4  10       2300.24       2346.45        55.34 o                         
  -4   4  10       2711.64       2693.07        53.26 o                         
  -3   4  10         65.70         98.79        20.57 o                         
  -2   4  10      12155.42      12792.59       115.59 o                         
  -1   4  10        108.71         79.00        23.48 o                         
   0   4  10      11535.92      10724.06       113.74 o                         
   1   4  10      37951.90      37915.81       328.01 o                         
   2   4  10        202.94        136.88        29.35 o                         
   3   4  10        559.79        528.32        29.41 o                         
   4   4  10        903.52        924.33        48.92 o                         
   5   4  10        386.69        296.56        53.04 o                         
   6   4  10          3.66        -56.51        56.51 o                         
   7   4  10         40.04         80.50        63.63 o                         
  -8   5  10         23.23        110.39        82.96 o                         
  -7   5  10         55.87        102.36        57.84 o                         
  -6   5  10          3.47        -57.30        57.30 o                         
  -5   5  10        514.03        545.96        59.29 o                         
  -4   5  10        178.10        205.35        26.01 o                         
  -3   5  10         91.68         80.59        20.88 o                         
  -2   5  10       5346.53       5226.05        69.45 o                         
  -1   5  10        564.93        562.20        27.89 o                         
   0   5  10        680.36        699.26        27.20 o                         
   1   5  10       7150.99       7035.55        79.00 o                         
   2   5  10       1283.19       1279.54        38.02 o                         
   3   5  10       4160.51       4335.72        77.14 o                         
   4   5  10       2294.03       2335.74        65.99 o                         
   5   5  10        322.11        221.15        55.28 o                         
   6   5  10        219.61        266.23        61.28 o                         
   7   5  10         65.39         91.97        61.97 o                         
  -8   6  10          1.48         95.48        83.58 o                         
  -7   6  10         40.96        -15.83        59.07 o                         
  -6   6  10         40.09         78.71        55.12 o                         
  -5   6  10       2906.64       2804.19        83.48 o                         
  -4   6  10       3391.16       3273.67        53.47 o                         
  -3   6  10       4309.33       4232.57        62.45 o                         
  -2   6  10      31366.04      31319.74       260.96 o                         
  -1   6  10      19984.03      18883.07       174.44 o                         
   0   6  10        792.47        838.45        31.14 o                         
   1   6  10       3254.91       2994.13        50.77 o                         
   2   6  10       2689.29       2952.21        61.85 o                         
   3   6  10        470.44        403.47        30.22 o                         
   4   6  10       2855.66       2857.90       121.67 o                         
   5   6  10        139.59        148.23        62.98 o                         
   6   6  10         25.76         73.02        59.63 o                         
   7   6  10         65.36         57.45        63.91 o                         
  -8   7  10         35.03        -39.12        92.33 o                         
  -7   7  10        138.31         19.18        62.54 o                         
  -6   7  10          5.55          0.80        56.30 o                         
  -5   7  10       3214.43       3184.56        88.74 o                         
  -4   7  10        380.10        477.65        37.57 o                         
  -3   7  10       6660.13       6487.75        77.41 o                         
  -2   7  10      10276.68      10213.27       100.41 o                         
  -1   7  10      12530.50      12620.12       125.47 o                         
   0   7  10        455.72        387.47        31.45 o                         
   1   7  10         11.21        -11.87        25.13 o                         
   2   7  10       1796.10       1879.86        46.41 o                         
   3   7  10       3888.20       3712.31        65.16 o                         
   4   7  10       3724.89       3584.30        92.61 o                         
   5   7  10        113.39          5.05        77.01 o                         
   6   7  10        144.96         86.83        58.99 o                         
   7   7  10        393.10        555.14        89.32 o                         
  -8   8  10        250.82        215.10       100.82 o                         
  -7   8  10        290.62        385.79        74.72 o                         
  -6   8  10          7.18         95.31        63.89 o                         
  -5   8  10       4948.12       5071.66       123.69 o                         
  -4   8  10      12572.28      12241.26       134.70 o                         
  -3   8  10       1765.75       1758.55        49.57 o                         
  -2   8  10        149.88        102.43        28.39 o                         
  -1   8  10        829.37        923.75        37.58 o                         
   0   8  10      14394.84      14596.94       152.05 o                         
   1   8  10       7870.55       7738.87        84.75 o                         
   2   8  10        517.08        595.72        31.42 o                         
   3   8  10       1278.37       1198.63        39.09 o                         
   4   8  10       1588.78       1775.37        65.80 o                         
   5   8  10        152.08        181.56        56.72 o                         
   6   8  10        202.94        234.12        63.25 o                         
   7   8  10         39.09        127.55        68.21 o                         
  -7   9  10         30.39         83.86        72.50 o                         
  -6   9  10          5.82         17.69        65.25 o                         
  -5   9  10       1101.16       1066.98        72.81 o                         
  -4   9  10       2627.51       2714.00        82.64 o                         
  -3   9  10       6037.74       6146.13        79.34 o                         
  -2   9  10       2497.81       2471.74        62.74 o                         
  -1   9  10       1373.01       1301.20        43.01 o                         
   0   9  10        481.07        535.71        35.73 o                         
   1   9  10       6419.92       6552.87        82.78 o                         
   2   9  10       1424.14       1440.49        40.10 o                         
   3   9  10        360.09        268.09        31.70 o                         
   4   9  10        413.32        492.32        55.74 o                         
   5   9  10        163.73        110.02        56.97 o                         
   6   9  10         12.42        -61.18        61.18 o                         
   7   9  10         22.82         99.32        69.94 o                         
  -7  10  10        848.36        766.85        84.11 o                         
  -6  10  10        346.94        382.94        82.26 o                         
  -5  10  10       1459.17       1465.91       102.15 o                         
  -4  10  10       1172.16       1160.02        63.78 o                         
  -3  10  10       5780.06       5968.51        84.78 o                         
  -2  10  10      10880.55      10673.90       122.94 o                         
  -1  10  10        103.77         27.44        34.15 o                         
   0  10  10        791.32        713.51        40.70 o                         
   1  10  10        868.76        842.06        46.73 o                         
   2  10  10       1306.00       1288.27        47.32 o                         
   3  10  10        139.18        141.55        37.05 o                         
   4  10  10        140.00        123.66        53.84 o                         
   5  10  10       3054.17       3148.19       103.46 o                         
   6  10  10       1153.15       1162.12        75.96 o                         
   7  10  10        126.36        200.25        97.08 o                         
  -7  11  10        159.73        136.84        93.48 o                         
  -6  11  10       2326.16       2239.56       119.05 o                         
  -5  11  10         42.68         -3.46        72.67 o                         
  -4  11  10       1763.12       1836.95        78.98 o                         
  -3  11  10       7980.37       8148.12       122.43 o                         
  -2  11  10        133.04        127.98        41.32 o                         
  -1  11  10       3733.69       3715.67        72.17 o                         
   0  11  10       1011.91       1017.70        54.21 o                         
   1  11  10       1004.99        919.34        50.46 o                         
   2  11  10       6691.92       6487.79        83.93 o                         
   3  11  10       3290.77       3492.05        81.96 o                         
   4  11  10        130.57        204.30        58.87 o                         
   5  11  10          1.31         20.32        61.32 o                         
   6  11  10          0.09        -67.25        67.25 o                         
  -7  12  10         83.66        -12.22        83.12 o                         
  -6  12  10         34.04         92.21        77.98 o                         
  -5  12  10        102.51         -4.11        73.74 o                         
  -4  12  10        571.81        663.85        69.18 o                         
  -3  12  10        553.13        613.28        53.71 o                         
  -2  12  10       1470.81       1503.80        56.41 o                         
  -1  12  10       5162.83       5346.58       105.62 o                         
   0  12  10       4132.42       3946.56       119.46 o                         
   1  12  10        235.12        162.71        47.57 o                         
   2  12  10        638.90        663.78        41.68 o                         
   3  12  10        814.17        923.32        72.64 o                         
   4  12  10         22.48         -1.38        59.70 o                         
   5  12  10         94.89        128.93        66.63 o                         
   6  12  10         13.79         24.03        70.97 o                         
  -7  13  10         38.77        106.10        89.59 o                         
  -6  13  10       1301.99       1144.83        94.85 o                         
  -5  13  10        735.33        641.04        85.55 o                         
  -4  13  10        141.48        201.81        69.61 o                         
  -3  13  10       1363.78       1375.76        58.75 o                         
  -2  13  10        898.08        933.35        53.55 o                         
  -1  13  10       5870.02       5757.25        92.39 o                         
   0  13  10       9870.75       9725.18       123.19 o                         
   1  13  10       2976.19       3017.86        82.81 o                         
   2  13  10         29.53         69.30        42.22 o                         
   3  13  10         68.89         68.43        51.91 o                         
   4  13  10        640.94        485.73        66.96 o                         
   5  13  10       1038.22       1020.80        77.38 o                         
   6  13  10        444.27        484.15        78.90 o                         
  -6  14  10        105.86        217.74        88.30 o                         
  -5  14  10         53.60        -35.68        78.57 o                         
  -4  14  10         98.85        -50.74        73.57 o                         
  -3  14  10       2329.88       2277.46        84.05 o                         
  -2  14  10       1292.45       1391.24        66.72 o                         
  -1  14  10        298.39        227.75        56.56 o                         
   0  14  10          5.18        -14.79        42.62 o                         
   1  14  10        284.00        383.39        45.00 o                         
   2  14  10       2333.35       2270.25        84.76 o                         
   3  14  10       1054.56       1103.14        64.62 o                         
   4  14  10         16.36        -14.83        64.88 o                         
   5  14  10         22.56        -69.03        69.03 o                         
   6  14  10         52.93         32.03        77.62 o                         
  -6  15  10         85.62         51.55        91.59 o                         
  -5  15  10         17.69        -59.64        81.14 o                         
  -4  15  10         38.47         58.04        91.12 o                         
  -3  15  10        126.01        124.62        64.20 o                         
  -2  15  10          2.52        -34.64        56.14 o                         
  -1  15  10         33.68         66.79        47.06 o                         
   0  15  10        336.88        346.58        47.92 o                         
   1  15  10        988.62        916.11        52.95 o                         
   2  15  10        788.96        912.20        54.34 o                         
   3  15  10         57.00        -15.39        58.75 o                         
   4  15  10          9.74        -15.51        67.77 o                         
   5  15  10         39.80         -1.50        88.62 o                         
  -6  16  10          2.08        -79.67        79.67 o                         
  -5  16  10        361.59        178.38        92.12 o                         
  -4  16  10        191.78        113.79        96.19 o                         
  -3  16  10         50.26         28.38        79.08 o                         
  -2  16  10          2.16        108.58        67.32 o                         
  -1  16  10        459.61        535.18        53.15 o                         
   0  16  10       1628.99       1893.39        63.10 o                         
   1  16  10       2250.68       2351.96        72.85 o                         
   2  16  10        293.88        316.91        55.53 o                         
   3  16  10        280.46        226.67        63.85 o                         
   4  16  10         22.97         52.95        73.41 o                         
   5  16  10          5.26        -73.53        77.03 o                         
  -5  17  10        156.93         95.07        83.24 o                         
  -4  17  10        257.70        367.84        89.20 o                         
  -3  17  10         26.24        -48.60        71.89 o                         
  -2  17  10        215.82        172.86        55.80 o                         
  -1  17  10        106.20          3.04        57.78 o                         
   0  17  10       1158.57       1289.16        64.36 o                         
   1  17  10       2128.71       2080.01        73.02 o                         
   2  17  10         64.86         82.12        54.87 o                         
   3  17  10         98.91        121.19        65.22 o                         
   4  17  10         73.81        -23.13        74.74 o                         
   5  17  10          4.71         -5.84        82.28 o                         
  -5  18  10         91.17        104.96        96.00 o                         
  -4  18  10         21.16         52.54        90.18 o                         
  -3  18  10        254.92        272.04       101.35 o                         
  -2  18  10       2485.37       2553.04        84.34 o                         
  -1  18  10       2278.55       2419.33       113.13 o                         
   0  18  10        136.63         96.35        56.95 o                         
   1  18  10         34.13          2.62        57.59 o                         
   2  18  10        252.49        241.17        73.31 o                         
   3  18  10         28.07         17.01        68.21 o                         
   4  18  10          7.26         -5.52        80.20 o                         
  -5  19  10         56.11         36.63        90.14 o                         
  -4  19  10        357.57        245.09        97.08 o                         
  -3  19  10         98.90        148.98        81.92 o                         
  -2  19  10        642.82        734.45        71.81 o                         
  -1  19  10        279.76        392.31        63.59 o                         
   0  19  10          1.86          6.29        69.43 o                         
   1  19  10         26.39        -64.24        64.24 o                         
   2  19  10         47.07         39.18        75.45 o                         
   3  19  10        442.10        337.86        77.55 o                         
   4  19  10          3.01        -66.38        83.48 o                         
  -4  20  10        517.80        483.19       103.43 o                         
  -3  20  10        368.09        305.50        87.91 o                         
  -2  20  10         25.10         -4.91        76.22 o                         
  -1  20  10        192.92        300.22        66.75 o                         
   0  20  10         91.30        106.79        73.30 o                         
   1  20  10         67.03         40.49        73.49 o                         
   2  20  10         19.34        -78.56        78.56 o                         
   3  20  10          4.72        -59.14        74.38 o                         
  -3  21  10         34.32         81.27        89.13 o                         
  -2  21  10         96.72         80.29        89.71 o                         
  -1  21  10        132.01        153.86        79.50 o                         
   0  21  10         49.05        102.81        75.44 o                         
   1  21  10          0.64         -1.96        85.34 o                         
   2  21  10         25.04         85.04        90.92 o                         
   3  21  10        119.65        232.06        87.80 o                         
  -3  22  10         52.37        189.54        95.26 o                         
  -2  22  10         51.64         90.58        91.61 o                         
  -1  22  10          9.65        -23.59        83.60 o                         
   0  22  10         69.75         36.68        77.33 o                         
   1  22  10         11.95         37.37        84.85 o                         
   2  22  10         20.60         -2.18        94.45 o                         
  -1  23  10          1.17         65.40       118.44 o                         
   0  23  10         30.71        -87.07        87.07 o                         
   1  23  10        103.57         62.03       101.17 o                         
  -8   1  11        189.59        132.75        74.03 o                         
  -7   1  11        263.90        268.42        51.47 o                         
  -6   1  11       1708.29       1594.89        59.67 o                         
  -5   1  11       2753.81       2686.63        61.13 o                         
  -4   1  11        600.66        620.28        37.69 o                         
  -3   1  11        229.89        185.39        17.12 o                         
  -2   1  11       9709.04      10171.68        88.42 o                         
  -1   1  11       3601.03       3599.93        46.37 o                         
   0   1  11        729.67        704.74        30.67 o                         
   1   1  11        994.08       1077.00        40.82 o                         
   2   1  11        898.12        829.97        34.68 o                         
   3   1  11        788.35        864.69        35.20 o                         
   4   1  11          8.93         11.68        38.79 o                         
   5   1  11         11.26         25.54        47.91 o                         
   6   1  11        408.91        444.85        58.71 o                         
   7   1  11        372.67        437.20        70.09 o                         
  -8   2  11        135.14        182.48       103.05 o                         
  -7   2  11       1087.62       1083.24        58.96 o                         
  -6   2  11       2840.46       2977.88        77.30 o                         
  -5   2  11       3618.63       3544.52        67.05 o                         
  -4   2  11          4.87        -27.73        27.73 o                         
  -3   2  11       1167.22       1275.46        27.03 o                         
  -2   2  11       3381.99       3626.90        47.64 o                         
   0   2  11       2824.58       2975.91        54.67 o                         
   1   2  11       5233.92       5955.52        80.26 o                         
   2   2  11       1954.26       1909.98        45.35 o                         
   3   2  11       4636.61       4524.67        67.34 o                         
   4   2  11       1904.17       1829.08        59.58 o                         
   5   2  11          5.13         -0.87        48.52 o                         
   6   2  11          2.36         44.28        55.09 o                         
   7   2  11        160.70        126.30        66.34 o                         
  -8   3  11        426.86        375.15       105.17 o                         
  -7   3  11        670.12        574.98        56.00 o                         
  -6   3  11          1.11        -41.01        48.71 o                         
  -5   3  11        817.78        894.75        44.17 o                         
  -4   3  11       5515.05       5439.62        73.00 o                         
  -3   3  11       4651.48       4714.04        51.02 o                         
  -2   3  11        704.40        780.63        36.78 o                         
  -1   3  11       5495.88       5652.51        69.24 o                         
   0   3  11      13686.17      13401.84       146.81 o                         
   1   3  11      33222.95      32626.51       285.67 o                         
   2   3  11       9840.79       9247.55       103.87 o                         
   3   3  11       1014.66       1009.69        38.01 o                         
   4   3  11        496.56        422.44        45.19 o                         
   5   3  11        196.11         77.64        52.97 o                         
   6   3  11         33.49        -11.57        58.74 o                         
   7   3  11          8.35         42.65        79.50 o                         
  -8   4  11         80.17         90.76        80.85 o                         
  -7   4  11          9.85         -4.49        50.83 o                         
  -6   4  11          8.27         13.10        58.43 o                         
  -5   4  11        707.62        674.88        48.03 o                         
  -4   4  11       1150.73       1153.67        34.97 o                         
  -3   4  11       3127.58       3085.85        51.66 o                         
  -2   4  11       1626.70       1733.72        36.30 o                         
  -1   4  11       2594.70       2671.34        54.65 o                         
   0   4  11       1638.86       1349.45        42.16 o                         
   1   4  11       5204.51       5395.82        67.73 o                         
   2   4  11       4240.71       4664.12        67.71 o                         
   3   4  11        888.01        832.37        34.36 o                         
   4   4  11         57.85        -22.98        44.35 o                         
   5   4  11         68.19        104.67        54.19 o                         
   6   4  11       2042.73       2022.78        79.13 o                         
   7   4  11         61.56         62.93        67.56 o                         
  -8   5  11         68.57          6.13       105.28 o                         
  -7   5  11         66.38        128.17        61.36 o                         
  -6   5  11         28.04         73.74        56.89 o                         
  -5   5  11        601.68        700.07        56.79 o                         
  -4   5  11        106.53        116.84        27.84 o                         
  -3   5  11      11095.01      10968.29       105.02 o                         
  -2   5  11      18017.71      16468.29       146.61 o                         
  -1   5  11      51224.83      52257.45       474.56 o                         
   0   5  11       7444.39       6862.56        90.12 o                         
   1   5  11       9057.62       9206.58        97.63 o                         
   2   5  11       8141.42       8107.03        96.09 o                         
   3   5  11       4535.74       4589.14        65.84 o                         
   4   5  11       3348.30       3323.09        88.64 o                         
   5   5  11        757.57        844.32        62.08 o                         
   6   5  11          1.15         58.07        80.86 o                         
   7   5  11         14.92          4.74        67.98 o                         
  -8   6  11        194.11        301.60        88.63 o                         
  -7   6  11        337.01        444.24        66.87 o                         
  -6   6  11       1421.42       1430.39        71.39 o                         
  -5   6  11        476.30        526.27        56.36 o                         
  -4   6  11         17.82        -27.86        27.86 o                         
  -3   6  11        793.80        847.58        48.01 o                         
  -2   6  11         51.40         32.67        24.51 o                         
  -1   6  11        900.57        903.63        33.44 o                         
   0   6  11       1591.51       1534.97        37.31 o                         
   1   6  11        352.80        341.73        28.31 o                         
   2   6  11       1376.83       1263.69        37.58 o                         
   3   6  11        185.85        138.43        31.99 o                         
   4   6  11         35.15        125.65        52.69 o                         
   5   6  11        253.22        308.24        58.55 o                         
   6   6  11        292.15        317.06        64.48 o                         
   7   6  11        155.45        258.00        68.38 o                         
  -8   7  11          3.43         46.24       103.79 o                         
  -7   7  11        205.19        149.05        65.03 o                         
  -6   7  11         80.49         85.93        58.72 o                         
  -5   7  11          4.91         -9.77        52.90 o                         
  -4   7  11       3456.60       3198.50        59.88 o                         
  -3   7  11       3083.53       2986.79        54.14 o                         
  -2   7  11       4396.71       4386.62        62.87 o                         
  -1   7  11       7955.48       7870.99       104.33 o                         
   0   7  11       8032.96       8081.28        89.78 o                         
   1   7  11       3679.69       3587.49        58.07 o                         
   2   7  11       2565.89       2684.93        53.77 o                         
   3   7  11        424.73        524.65        38.70 o                         
   4   7  11       1309.76       1170.09        63.95 o                         
   5   7  11         46.16         33.75        57.55 o                         
   6   7  11         65.07         -7.87        61.79 o                         
   7   7  11          7.25        -74.46        74.46 o                         
  -7   8  11         55.37         40.64        71.80 o                         
  -6   8  11        124.50         78.62        92.03 o                         
  -5   8  11       1284.47       1290.86       119.55 o                         
  -4   8  11       3596.24       3531.54        79.68 o                         
  -3   8  11       5313.22       5289.01        73.10 o                         
  -2   8  11        848.78        889.89        36.05 o                         
  -1   8  11          5.25        -30.75        30.75 o                         
   0   8  11       2386.49       2332.69        52.52 o                         
   1   8  11        615.48        672.61        34.88 o                         
   2   8  11        826.16        758.40        37.02 o                         
   3   8  11        912.60        981.09        40.55 o                         
   4   8  11        330.24        353.77        56.78 o                         
   5   8  11        416.27        547.92        61.14 o                         
   6   8  11       1232.79       1439.01        99.18 o                         
   7   8  11        444.88        469.56        74.29 o                         
  -7   9  11        136.24        -22.73        89.39 o                         
  -6   9  11          1.06        -67.20        67.20 o                         
  -5   9  11         33.86         -1.22        69.98 o                         
  -4   9  11          1.81          9.40        45.08 o                         
  -3   9  11        124.60        100.44        34.20 o                         
  -2   9  11        251.38        243.10        33.12 o                         
  -1   9  11       2492.67       2551.61        57.14 o                         
   0   9  11       2837.17       2887.45        62.55 o                         
   1   9  11        984.45       1038.94        39.93 o                         
   2   9  11        518.96        518.24        34.55 o                         
   3   9  11         13.86         -2.91        36.41 o                         
   4   9  11       1895.82       1883.42        70.32 o                         
   5   9  11        227.35        235.59        62.77 o                         
   6   9  11        102.91        -23.15        64.61 o                         
   7   9  11          0.33        -69.25        71.57 o                         
  -7  10  11        256.82        338.91        80.78 o                         
  -6  10  11        280.47        268.77        75.30 o                         
  -5  10  11       1004.76        869.50       101.33 o                         
  -4  10  11        220.79        151.57        53.99 o                         
  -3  10  11       1170.79       1194.98        45.81 o                         
  -2  10  11       1217.07       1119.36        44.78 o                         
  -1  10  11       1162.80       1167.90        45.79 o                         
   0  10  11       2446.80       2428.45        64.68 o                         
   1  10  11       4507.74       4406.48        80.64 o                         
   2  10  11       1865.57       1810.02        59.43 o                         
   3  10  11       2905.85       2752.63        61.75 o                         
   4  10  11         85.26         91.66        55.16 o                         
   5  10  11        211.38        281.05        63.64 o                         
   6  10  11        245.95        396.24        70.51 o                         
  -7  11  11         76.53        -40.66        82.59 o                         
  -6  11  11        398.98        289.01        79.26 o                         
  -5  11  11        139.71         77.37        72.66 o                         
  -4  11  11        405.59        391.28        55.97 o                         
  -3  11  11        829.44        864.42        54.05 o                         
  -2  11  11         48.29         26.41        41.63 o                         
  -1  11  11       1191.17       1087.51        49.06 o                         
   0  11  11        381.07        385.37        42.54 o                         
   1  11  11        481.26        439.89        40.12 o                         
   2  11  11          9.32          8.44        36.14 o                         
   3  11  11        410.77        400.64        52.20 o                         
   4  11  11         43.46         46.69        58.22 o                         
   5  11  11        338.83        288.99        65.48 o                         
   6  11  11        203.71        218.19        72.09 o                         
  -7  12  11         17.35        -23.91       136.66 o                         
  -6  12  11        201.53        271.20        82.86 o                         
  -5  12  11       1111.16        996.94       114.09 o                         
  -4  12  11         67.61         60.95        64.74 o                         
  -3  12  11          0.69        -46.01        48.92 o                         
  -2  12  11        581.95        615.16        49.55 o                         
  -1  12  11        268.99        269.43        43.15 o                         
   0  12  11        370.15        432.72        44.40 o                         
   1  12  11        154.58        130.13        40.40 o                         
   2  12  11         39.87         80.86        38.33 o                         
   3  12  11       1805.74       1859.63        67.75 o                         
   4  12  11          8.58         13.00        62.16 o                         
   5  12  11         16.75        -57.47        90.11 o                         
   6  12  11          0.96        -72.41        72.41 o                         
  -7  13  11         60.23        -24.15        88.17 o                         
  -6  13  11        421.31        411.40        86.45 o                         
  -5  13  11         97.81        111.62        78.08 o                         
  -4  13  11        436.36        348.30        70.90 o                         
  -3  13  11        537.26        457.36        61.50 o                         
  -2  13  11       2574.41       2738.23        71.40 o                         
  -1  13  11       3067.19       3153.27        72.85 o                         
   0  13  11       1601.42       1572.26        71.26 o                         
   1  13  11          6.58        -40.90        40.90 o                         
   2  13  11        220.64        226.69        44.41 o                         
   3  13  11          7.77        -16.17        53.07 o                         
   4  13  11        292.38        337.49        66.14 o                         
   5  13  11         17.12         68.45        69.26 o                         
   6  13  11         26.68        -76.22        76.22 o                         
  -6  14  11         34.35         41.01        85.48 o                         
  -5  14  11          1.58        -78.60        78.60 o                         
  -4  14  11        710.41        648.95        95.08 o                         
  -3  14  11        739.81        855.97       101.63 o                         
  -2  14  11         53.32         -6.30        65.45 o                         
  -1  14  11        989.80        860.21        53.69 o                         
   0  14  11        498.72        527.43        48.00 o                         
   1  14  11       1047.78        907.06        56.13 o                         
   2  14  11       1621.53       1667.66        58.45 o                         
   3  14  11          3.50         69.44        57.12 o                         
   4  14  11        176.41        114.90        68.93 o                         
   5  14  11         59.67         30.74        71.85 o                         
   6  14  11         63.12        -45.72        76.97 o                         
  -6  15  11         71.51        108.86        93.87 o                         
  -5  15  11        192.25        216.28        88.72 o                         
  -4  15  11       1218.22       1243.35       107.95 o                         
  -3  15  11       1599.94       1298.85        78.93 o                         
  -2  15  11          4.66         17.21        55.88 o                         
  -1  15  11        592.01        590.81        56.39 o                         
   0  15  11       1956.92       2028.18        62.79 o                         
   1  15  11       5893.74       6432.71        99.91 o                         
   2  15  11       1516.43       1700.50        75.35 o                         
   3  15  11        440.15        479.13        63.40 o                         
   4  15  11          8.55         17.07        68.84 o                         
   5  15  11         92.84        154.40        78.02 o                         
  -6  16  11        486.39        413.75       101.69 o                         
  -5  16  11        602.77        498.69        94.91 o                         
  -4  16  11        107.29         34.08        96.95 o                         
  -3  16  11         11.70         34.24        79.27 o                         
  -2  16  11       1010.80        983.96        69.45 o                         
  -1  16  11        403.74        454.06        60.23 o                         
   0  16  11        239.18        239.93        49.55 o                         
   1  16  11         42.06         14.29        53.20 o                         
   2  16  11        167.70        182.99        55.49 o                         
   3  16  11        144.03        121.16        62.10 o                         
   4  16  11        236.82        321.47        76.02 o                         
   5  16  11         59.31        157.59        81.01 o                         
  -5  17  11          0.81        -35.79        87.00 o                         
  -4  17  11          3.44         39.00       100.08 o                         
  -3  17  11        549.13        528.93        70.88 o                         
  -2  17  11       1070.55       1094.14        68.99 o                         
  -1  17  11       2348.31       2396.11        81.11 o                         
   0  17  11        127.79        101.77        51.96 o                         
   1  17  11         82.18         97.38        56.87 o                         
   2  17  11          2.36        -33.44        56.01 o                         
   3  17  11        422.20        498.29        68.96 o                         
   4  17  11        146.75         30.08        77.78 o                         
   5  17  11        144.82        243.81        89.76 o                         
  -5  18  11        235.95        327.78        98.34 o                         
  -4  18  11         44.09         53.11        89.69 o                         
  -3  18  11        440.96        313.41        79.66 o                         
  -2  18  11        198.20         37.67        63.33 o                         
  -1  18  11        443.41        477.62        65.04 o                         
   0  18  11         12.55        114.48        62.76 o                         
   1  18  11         20.92         68.51        59.86 o                         
   2  18  11        160.11         59.42        65.89 o                         
   3  18  11         95.41        246.56        70.00 o                         
   4  18  11        174.42        140.82        82.66 o                         
  -4  19  11        104.97         12.12        96.46 o                         
  -3  19  11         15.98          8.79        81.54 o                         
  -2  19  11        293.03        371.10        69.74 o                         
  -1  19  11        129.34        206.41        66.80 o                         
   0  19  11          2.46         -8.33        70.73 o                         
   1  19  11         16.77         12.23        63.83 o                         
   2  19  11         27.58        -54.29        68.88 o                         
   3  19  11         70.29         59.65        72.14 o                         
   4  19  11          0.78        -71.25        84.29 o                         
  -4  20  11        157.73        345.13       111.65 o                         
  -3  20  11         97.86         61.56        87.81 o                         
  -2  20  11         67.27        175.84        77.64 o                         
  -1  20  11         34.14         78.39        65.37 o                         
   0  20  11         98.92        194.82        76.38 o                         
   1  20  11          1.00          8.49        75.00 o                         
   2  20  11         10.89         70.87        73.30 o                         
   3  20  11          7.71        -46.35        82.86 o                         
  -3  21  11         36.04        109.27        90.67 o                         
  -2  21  11         36.00        106.77        81.76 o                         
  -1  21  11         11.01        -19.88        79.77 o                         
   0  21  11         61.58         96.42        79.45 o                         
   1  21  11         94.40         89.76        87.91 o                         
   2  21  11         79.78         31.15        77.54 o                         
   3  21  11         20.29         17.05        95.51 o                         
  -2  22  11          5.87         45.50       105.66 o                         
  -1  22  11         54.54         14.85        85.09 o                         
   0  22  11         65.52        105.51        94.94 o                         
   1  22  11        154.26        153.74       108.61 o                         
   2  22  11         48.55        141.83        98.49 o                         
  -1  23  11        111.77         30.62        89.36 o                         
   0  23  11         65.89        -66.93        88.59 o                         
  -8   0  12        115.54         -2.82       107.06 o                         
  -7   0  12       1750.98       1858.40       152.74 o                         
  -6   0  12       6411.84       6394.27       155.50 o                         
  -5   0  12       2125.48       2113.29        75.60 o                         
  -4   0  12       2275.08       2426.59       101.78 o                         
  -3   0  12         70.61        -16.86        34.64 o                         
  -2   0  12       1228.53       1267.95        45.96 o                         
  -1   0  12          1.54         44.33        33.58 o                         
   0   0  12       3363.59       3465.88        82.05 o                         
   1   0  12        383.46        502.02        64.02 o                         
   2   0  12      12788.11      12814.52       190.85 o                         
   3   0  12       1774.77       1843.09        60.37 o                         
   4   0  12       3671.52       3831.44       228.59 o                         
   5   0  12       1211.74       1289.48        88.64 o                         
   6   0  12         27.91          6.04        79.00 o                         
   7   0  12         20.09         37.72        90.72 o                         
  -8   1  12        203.23        104.12        76.63 o                         
  -7   1  12         41.34        -11.82        51.66 o                         
  -6   1  12        256.83        188.06        49.28 o                         
  -5   1  12       5083.94       4693.84        83.12 o                         
  -4   1  12       1150.65       1213.62        37.59 o                         
  -3   1  12      18761.15      18657.57       149.17 o                         
  -2   1  12      29925.94      31599.21       240.91 o                         
  -1   1  12       1356.65       1388.72        31.27 o                         
   0   1  12       9520.44       9038.41       109.06 o                         
   1   1  12       4788.51       5105.35        74.09 o                         
   2   1  12      15385.51      15656.30       150.31 o                         
   3   1  12      10170.11      10340.93       115.65 o                         
   4   1  12       3188.73       3113.30        72.43 o                         
   5   1  12        561.31        441.50        55.17 o                         
   6   1  12         10.55        -32.46        56.86 o                         
   7   1  12         46.78         10.98        63.65 o                         
  -8   2  12       1103.78       1190.75       109.41 o                         
  -7   2  12        507.16        424.66        62.72 o                         
  -6   2  12         85.52         -0.32        46.39 o                         
  -5   2  12         30.58          3.79        40.02 o                         
  -4   2  12       2002.84       1944.75        44.23 o                         
  -3   2  12       7299.71       7244.51        68.11 o                         
  -2   2  12         92.16         78.54        22.28 o                         
  -1   2  12       1596.13       1410.83        36.75 o                         
   0   2  12      12550.72      12472.08       140.44 o                         
   1   2  12       7208.56       7302.68        83.67 o                         
   2   2  12         13.69        -11.51        30.13 o                         
   3   2  12       2460.86       2523.62        83.86 o                         
   4   2  12        699.73        593.98        56.37 o                         
   5   2  12        722.18        768.47        61.30 o                         
   6   2  12         13.86        -45.20        59.89 o                         
   7   2  12          0.49        -67.38        67.38 o                         
  -8   3  12        117.06        145.27        67.57 o                         
  -7   3  12          2.16         24.18        52.75 o                         
  -6   3  12         20.10         -1.64        47.65 o                         
  -5   3  12       5143.40       5057.12       124.14 o                         
  -4   3  12       2886.82       3017.32        63.83 o                         
  -3   3  12        132.19        218.16        22.52 o                         
  -2   3  12        230.60        238.09        23.44 o                         
  -1   3  12       9883.18      10048.21       111.20 o                         
   0   3  12      16075.06      15361.28       166.73 o                         
   1   3  12       9847.86       9592.79       100.96 o                         
   2   3  12        649.91        627.99        34.81 o                         
   3   3  12       2294.88       2159.66        51.53 o                         
   4   3  12        649.68        676.27        57.24 o                         
   5   3  12       1634.72       1586.29        89.42 o                         
   6   3  12        410.30        345.70        69.22 o                         
   7   3  12          8.27        -41.42        67.72 o                         
  -8   4  12         32.98         37.68        80.78 o                         
  -7   4  12        457.69        532.01        57.63 o                         
  -6   4  12        476.92        468.30        52.48 o                         
  -5   4  12         16.12          3.77        44.67 o                         
  -4   4  12       3581.47       3654.96        54.53 o                         
  -3   4  12       4702.55       4800.49        58.70 o                         
  -2   4  12        346.66        345.12        25.92 o                         
  -1   4  12       1811.49       1739.55        42.81 o                         
   0   4  12       6975.33       7098.29        93.72 o                         
   1   4  12      15237.35      14846.23       143.25 o                         
   2   4  12      14724.29      14829.42       152.84 o                         
   3   4  12        297.13        216.78        35.00 o                         
   4   4  12       1668.47       1647.16        94.33 o                         
   5   4  12        474.50        572.02        61.37 o                         
   6   4  12          7.60        134.28        62.11 o                         
   7   4  12         51.86        -55.55        69.12 o                         
  -8   5  12         96.87        222.29        87.04 o                         
  -7   5  12        876.09        913.59        72.38 o                         
  -6   5  12        169.82        213.33        57.22 o                         
  -5   5  12         39.41         45.34        52.36 o                         
  -4   5  12       2134.32       2199.73        46.04 o                         
  -3   5  12        462.64        412.87        25.86 o                         
  -2   5  12       4020.99       3934.27        61.62 o                         
  -1   5  12       7859.56       8108.64       102.91 o                         
   0   5  12       4313.54       4594.18        74.22 o                         
   1   5  12        391.45        479.79        29.51 o                         
   2   5  12        311.29        342.26        31.63 o                         
   3   5  12        168.32        131.32        28.77 o                         
   4   5  12         88.08         36.61        52.40 o                         
   5   5  12         84.39         57.97        79.75 o                         
   6   5  12        132.59         60.78        65.10 o                         
   7   5  12         45.29         60.65        71.83 o                         
  -8   6  12        196.00         43.90        87.85 o                         
  -7   6  12         34.50         38.72        65.77 o                         
  -6   6  12        109.52        119.29        60.59 o                         
  -5   6  12       3587.21       3340.22       101.02 o                         
  -4   6  12       1417.79       1430.05        43.52 o                         
  -3   6  12         34.21         76.72        28.68 o                         
  -2   6  12      21748.31      21636.84       198.36 o                         
  -1   6  12      39312.93      39193.39       387.61 o                         
   0   6  12        893.94        773.72        38.73 o                         
   1   6  12       2227.33       2248.12        49.07 o                         
   2   6  12        231.04        181.73        31.01 o                         
   3   6  12       1110.43       1134.77        44.42 o                         
   4   6  12       4452.63       4692.41       104.72 o                         
   5   6  12        207.57         91.09        60.83 o                         
   6   6  12         51.25          4.47        65.14 o                         
   7   6  12        324.97        482.71        72.69 o                         
  -7   7  12        277.73        327.04        69.50 o                         
  -6   7  12        269.94        293.15        61.94 o                         
  -5   7  12          5.90        -29.95        57.44 o                         
  -4   7  12       1020.20        970.66        60.38 o                         
  -3   7  12         13.09        -11.54        29.80 o                         
  -2   7  12       4487.23       4308.87        64.50 o                         
  -1   7  12       6240.24       6234.82        84.42 o                         
   0   7  12       2654.84       2586.40        51.19 o                         
   1   7  12       1746.03       1731.16        48.98 o                         
   2   7  12       1754.44       1784.53        45.74 o                         
   3   7  12       1302.96       1126.09        41.92 o                         
   4   7  12        336.75        415.93        58.84 o                         
   5   7  12        218.40        192.18        62.26 o                         
   6   7  12        566.23        469.12        67.78 o                         
   7   7  12        250.37        214.97        72.96 o                         
  -7   8  12        947.56       1063.01        85.50 o                         
  -6   8  12       2685.24       2784.75       169.48 o                         
  -5   8  12          8.10        -46.02        60.20 o                         
  -4   8  12        115.11         78.66        50.10 o                         
  -3   8  12        331.87        244.80        35.48 o                         
  -2   8  12       2544.48       2498.34        53.72 o                         
  -1   8  12       1418.41       1423.72        45.61 o                         
   0   8  12        891.10        943.02        35.76 o                         
   1   8  12      13649.56      13439.03       144.45 o                         
   2   8  12       7051.86       7126.96        94.51 o                         
   3   8  12        236.47        228.14        38.53 o                         
   4   8  12         15.45         43.44        56.60 o                         
   5   8  12         24.16         74.46        59.87 o                         
   6   8  12        314.20        263.28        79.07 o                         
   7   8  12         75.08         65.36        72.54 o                         
  -7   9  12         10.00         43.79        78.19 o                         
  -6   9  12          0.52        -70.01        70.01 o                         
  -5   9  12        392.15        406.75        80.85 o                         
  -4   9  12        144.15        151.64        47.45 o                         
  -3   9  12        195.40        259.24        37.61 o                         
  -2   9  12          8.23         -8.09        34.53 o                         
  -1   9  12       1525.32       1509.21        48.47 o                         
   0   9  12       7862.01       7743.28       114.21 o                         
   1   9  12        512.07        632.72        42.56 o                         
   2   9  12        110.69        145.15        35.22 o                         
   3   9  12         92.00        100.58        37.94 o                         
   4   9  12        362.49        338.18        57.96 o                         
   5   9  12        216.11        159.78        61.85 o                         
   6   9  12        193.64        105.22        68.77 o                         
  -7  10  12        424.88        500.33       118.45 o                         
  -6  10  12        237.49        189.50        76.14 o                         
  -5  10  12       1035.18       1128.38        81.28 o                         
  -4  10  12       4648.69       4574.10       101.06 o                         
  -3  10  12       3143.19       3306.33        72.48 o                         
  -2  10  12         75.59         41.37        37.13 o                         
  -1  10  12        338.44        332.76        42.30 o                         
   0  10  12       2934.04       3004.10        70.15 o                         
   1  10  12        662.45        686.78        40.59 o                         
   2  10  12        109.89         81.60        39.93 o                         
   3  10  12       3601.95       3625.53        84.56 o                         
   4  10  12        500.79        508.93        61.65 o                         
   5  10  12        422.77        491.91        69.79 o                         
   6  10  12         10.09         -1.30        69.44 o                         
  -7  11  12         77.86        152.87        86.60 o                         
  -6  11  12        166.83         66.74        76.65 o                         
  -5  11  12       1614.75       1569.82        98.79 o                         
  -4  11  12        132.02        126.88        55.08 o                         
  -3  11  12       1188.61       1280.34        59.87 o                         
  -2  11  12         17.89        -39.16        39.16 o                         
  -1  11  12       4766.59       4664.51        81.48 o                         
   0  11  12       7496.39       7233.29       101.42 o                         
   1  11  12       2932.07       2834.45        62.18 o                         
   2  11  12        338.87        319.62        38.77 o                         
   3  11  12         86.76        152.20        50.75 o                         
   4  11  12         33.47        -12.99        59.42 o                         
   5  11  12        500.74        535.37        72.30 o                         
   6  11  12        123.20        132.42        74.66 o                         
  -7  12  12        362.57        216.58        89.84 o                         
  -6  12  12        818.72        723.42        90.69 o                         
  -5  12  12       2353.27       2296.14       102.49 o                         
  -4  12  12         70.46         -5.20        56.02 o                         
  -3  12  12        230.66        208.78        52.25 o                         
  -2  12  12        976.33       1028.97        61.39 o                         
  -1  12  12        137.42        106.90        44.13 o                         
   0  12  12        597.59        561.48        68.01 o                         
   1  12  12          7.72        -39.18        39.18 o                         
   2  12  12       1102.84       1041.00        57.69 o                         
   3  12  12         25.19         79.47        52.87 o                         
   4  12  12       1460.37       1456.78        78.18 o                         
   5  12  12         45.87        -66.62        66.62 o                         
   6  12  12         53.90        -41.51        74.02 o                         
  -6  13  12         62.92         24.86       102.80 o                         
  -5  13  12        225.14        -33.34        79.33 o                         
  -4  13  12       2066.18       2022.15        83.06 o                         
  -3  13  12       3335.11       3253.61       104.97 o                         
  -2  13  12       5680.14       5558.19        99.18 o                         
  -1  13  12         86.69         88.23        45.70 o                         
   0  13  12        215.71        265.86        60.50 o                         
   1  13  12         48.28          5.68        43.56 o                         
   2  13  12       4869.54       4811.71        83.72 o                         
   3  13  12       3333.96       3273.38        85.60 o                         
   4  13  12        602.01        713.54        73.00 o                         
   5  13  12         44.08         14.17        72.14 o                         
   6  13  12          1.10        -84.34        84.34 o                         
  -6  14  12          1.30        -63.76        88.40 o                         
  -5  14  12         84.00         63.18        84.76 o                         
  -4  14  12        136.13         90.79        87.45 o                         
  -3  14  12          3.64        -37.63        69.04 o                         
  -2  14  12        402.59        543.39        60.52 o                         
  -1  14  12        970.22        894.82        54.30 o                         
   0  14  12        895.21        839.98        54.37 o                         
   1  14  12       1503.94       1429.54        67.81 o                         
   2  14  12        523.20        509.03        49.69 o                         
   3  14  12          2.21        -30.39        57.32 o                         
   4  14  12         16.72         73.97        69.45 o                         
   5  14  12         18.82         50.43        75.82 o                         
  -6  15  12        554.92        529.75        96.99 o                         
  -5  15  12       1017.07        799.54        98.02 o                         
  -4  15  12        557.97        539.22       113.65 o                         
  -3  15  12        306.49        324.85        68.60 o                         
  -2  15  12        622.33        744.84        94.25 o                         
  -1  15  12        360.75        275.53        52.24 o                         
   0  15  12       1671.83       1840.57        84.04 o                         
   1  15  12         75.82         32.90        51.99 o                         
   2  15  12        102.40        109.40        51.59 o                         
   3  15  12         77.71         96.08        61.28 o                         
   4  15  12          7.88         16.21        70.11 o                         
   5  15  12         77.40         84.67        83.60 o                         
  -6  16  12          0.35         54.72        97.97 o                         
  -5  16  12         36.32         84.53       117.52 o                         
  -4  16  12        140.01         68.97        96.99 o                         
  -3  16  12        449.15        566.61        76.82 o                         
  -2  16  12        219.21        242.95        74.51 o                         
  -1  16  12         24.43        -19.94        52.28 o                         
   0  16  12        209.50        241.77        50.87 o                         
   1  16  12       2265.46       2227.91        86.00 o                         
   2  16  12       1108.08       1092.10        64.07 o                         
   3  16  12        651.98        597.02        68.12 o                         
   4  16  12        188.07         14.16        75.15 o                         
   5  16  12         50.19        211.26        80.99 o                         
  -5  17  12         16.09         12.84        96.12 o                         
  -4  17  12        410.90        471.84       107.72 o                         
  -3  17  12          2.18        -11.81        73.54 o                         
  -2  17  12          9.03         -5.91        65.58 o                         
  -1  17  12         22.03         48.22        60.58 o                         
   0  17  12        125.47         92.51        53.61 o                         
   1  17  12        333.03        286.16        59.20 o                         
   2  17  12        172.92        145.95        63.72 o                         
   3  17  12        342.86        344.60        68.39 o                         
   4  17  12        120.26         91.55        79.46 o                         
  -5  18  12        336.75        356.51        92.07 o                         
  -4  18  12        503.59        599.08        97.42 o                         
  -3  18  12          3.19         46.29        72.10 o                         
  -2  18  12        103.28        139.28        70.91 o                         
  -1  18  12       1240.15       1457.49        76.62 o                         
   0  18  12        214.62        164.73        60.96 o                         
   1  18  12        332.44        292.62        61.88 o                         
   2  18  12         37.76         76.94        67.70 o                         
   3  18  12        275.04        337.14        74.17 o                         
   4  18  12        411.71        580.47        86.69 o                         
  -4  19  12         41.65        -34.20        98.42 o                         
  -3  19  12        148.73        194.81        84.03 o                         
  -2  19  12         13.74         26.50        67.52 o                         
  -1  19  12        226.84        233.54        84.06 o                         
   0  19  12        111.44         56.64        72.91 o                         
   1  19  12          0.40         19.64        69.10 o                         
   2  19  12        180.09        167.23        70.54 o                         
   3  19  12         98.51         97.93        74.28 o                         
   4  19  12         33.94        -34.87        89.44 o                         
  -4  20  12          9.09        -24.87       102.11 o                         
  -3  20  12          3.47         30.06        88.50 o                         
  -2  20  12         37.48         90.43        78.62 o                         
  -1  20  12        372.80        294.75        79.37 o                         
   0  20  12        142.40         90.93        76.01 o                         
   1  20  12        535.09        548.85        77.48 o                         
   2  20  12        188.08        304.37        76.49 o                         
   3  20  12          6.71        -52.68        83.93 o                         
  -3  21  12         68.94         41.65        92.39 o                         
  -2  21  12         48.15        180.82        83.48 o                         
  -1  21  12        106.28         20.28        82.40 o                         
   0  21  12          7.54        -58.97        79.50 o                         
   1  21  12        110.87        -65.59        89.98 o                         
   2  21  12         44.88        163.86        88.93 o                         
  -2  22  12         63.92        153.44       109.70 o                         
  -1  22  12        135.82        115.86        87.89 o                         
   0  22  12         98.09        160.10        95.63 o                         
   1  22  12          4.94        152.78       109.46 o                         
  -8   1  13         42.66         -3.17       104.28 o                         
  -7   1  13        714.24        873.06        78.62 o                         
  -6   1  13        586.16        694.00        63.87 o                         
  -5   1  13       4959.23       4960.77        95.43 o                         
  -4   1  13       1776.51       1689.43        40.46 o                         
  -3   1  13         92.49         70.03        23.48 o                         
  -2   1  13       1542.78       1493.23        32.69 o                         
  -1   1  13        353.22        248.15        31.01 o                         
   0   1  13      13487.80      14274.34       158.57 o                         
   1   1  13       1132.65       1139.84        39.13 o                         
   2   1  13       1591.75       1538.04        52.77 o                         
   3   1  13       5182.47       5225.87        73.16 o                         
   4   1  13       7287.02       7318.07       142.88 o                         
   5   1  13       2041.16       1873.37        75.99 o                         
   6   1  13        386.95        463.51        67.67 o                         
   7   1  13         27.62         71.11        70.60 o                         
  -8   2  13        307.16        276.94        82.01 o                         
  -7   2  13        218.44        225.97        56.57 o                         
  -6   2  13         67.71         35.87        49.75 o                         
  -5   2  13       6109.99       6191.90       106.59 o                         
  -4   2  13       9292.92       8847.68        93.77 o                         
  -3   2  13       5190.24       5054.01        61.47 o                         
  -2   2  13       2515.48       2656.31        45.95 o                         
  -1   2  13       1776.04       1888.03        49.26 o                         
   0   2  13        416.08        502.30        36.04 o                         
   1   2  13        137.37        170.63        33.87 o                         
   2   2  13       4945.42       5079.52        70.35 o                         
   3   2  13        699.66        738.75        39.54 o                         
   4   2  13         22.12         39.83        52.38 o                         
   5   2  13       1204.71       1229.70        69.01 o                         
   6   2  13        742.19        755.11        71.35 o                         
   7   2  13        188.43        244.10        73.42 o                         
  -8   3  13        820.26        943.67        77.90 o                         
  -7   3  13        479.64        432.75        58.54 o                         
  -6   3  13        144.24        176.98        51.02 o                         
  -5   3  13        163.72        183.28        58.50 o                         
  -4   3  13       2085.26       2152.85        43.28 o                         
  -3   3  13       3588.94       3560.52        52.72 o                         
  -2   3  13       6408.29       6371.55        69.56 o                         
  -1   3  13       1145.48        963.65        42.51 o                         
   0   3  13          9.73         31.15        32.68 o                         
   1   3  13       9727.91       9745.11       111.78 o                         
   2   3  13       3337.99       3357.92        67.44 o                         
   3   3  13        204.33        154.53        35.76 o                         
   4   3  13        938.95        946.44        62.07 o                         
   5   3  13         96.05        223.99        71.04 o                         
   6   3  13          2.52        -64.38        64.38 o                         
   7   3  13        588.62        398.17        76.22 o                         
  -8   4  13        121.26        209.73        86.85 o                         
  -7   4  13        865.13        781.07        71.35 o                         
  -6   4  13       1869.85       1742.25        67.15 o                         
  -5   4  13       2421.29       2334.46        68.45 o                         
  -4   4  13         15.62         13.83        27.83 o                         
  -3   4  13         32.07         75.40        24.41 o                         
  -2   4  13         99.42        177.93        25.90 o                         
  -1   4  13       6355.42       6319.26        89.57 o                         
   0   4  13       7380.04       7501.66        99.86 o                         
   1   4  13         84.96        102.76        28.82 o                         
   2   4  13       1395.63       1339.13        43.51 o                         
   3   4  13        863.67        864.26        47.76 o                         
   4   4  13         46.91         53.43        54.18 o                         
   5   4  13        185.46        206.94        61.01 o                         
   6   4  13         10.72         49.67        65.49 o                         
   7   4  13         28.63          4.75        72.32 o                         
  -8   5  13         17.03         48.98        87.52 o                         
  -7   5  13        395.86        455.94       105.08 o                         
  -6   5  13       1981.64       1813.13        98.11 o                         
  -5   5  13       4013.81       3945.96       100.01 o                         
  -4   5  13       2070.34       1912.09        47.86 o                         
  -3   5  13       5139.94       4959.03        62.32 o                         
  -2   5  13        851.73        864.14        37.78 o                         
  -1   5  13        242.80        340.60        45.55 o                         
   0   5  13       1806.57       1838.39        50.80 o                         
   1   5  13       3683.75       3863.69        73.32 o                         
   2   5  13        558.84        479.16        40.55 o                         
   3   5  13          2.19         32.44        36.10 o                         
   4   5  13        613.72        534.35        58.91 o                         
   5   5  13         16.38        224.61        61.99 o                         
   6   5  13         33.09         -0.46        66.82 o                         
   7   5  13        180.12        146.22        97.39 o                         
  -8   6  13         21.12          2.87        88.78 o                         
  -7   6  13        106.21         47.31        68.30 o                         
  -6   6  13        311.83        327.56        64.56 o                         
  -5   6  13         53.10         46.98        55.43 o                         
  -4   6  13       1164.89       1352.21        51.21 o                         
  -3   6  13          1.39          5.77        30.91 o                         
  -2   6  13       1048.20       1042.58        37.47 o                         
  -1   6  13         29.41        -34.68        34.68 o                         
   0   6  13        885.16        955.36        43.38 o                         
   1   6  13       1667.68       1751.77        45.40 o                         
   2   6  13         12.64          8.75        35.63 o                         
   3   6  13         66.31         74.14        28.64 o                         
   4   6  13          2.31        103.66        56.67 o                         
   5   6  13         37.01         41.84        60.75 o                         
   6   6  13         62.18         78.28        67.23 o                         
   7   6  13         84.81        180.29        73.08 o                         
  -7   7  13        481.23        406.15        71.55 o                         
  -6   7  13       1873.21       1843.44        81.53 o                         
  -5   7  13       4158.72       4267.45       119.37 o                         
  -4   7  13       2416.11       2441.70        79.65 o                         
  -3   7  13        122.83        160.53        33.48 o                         
  -2   7  13        149.51        162.13        31.93 o                         
  -1   7  13         83.11        109.70        34.36 o                         
   0   7  13       1233.41       1267.93        47.62 o                         
   1   7  13        372.28        342.88        35.64 o                         
   2   7  13        514.29        467.18        37.07 o                         
   3   7  13       1930.39       2027.09        55.38 o                         
   4   7  13        464.60        356.94        60.74 o                         
   5   7  13         58.08         23.11        68.04 o                         
   6   7  13          4.75        -67.84        67.84 o                         
   7   7  13         56.55         45.21        72.50 o                         
  -7   8  13        754.64        788.66        84.96 o                         
  -6   8  13       1258.70       1221.63        85.31 o                         
  -5   8  13        198.88        218.70        67.26 o                         
  -4   8  13         21.12         34.63        52.59 o                         
  -3   8  13        200.57        116.92        36.23 o                         
  -2   8  13        865.27        934.59        41.93 o                         
  -1   8  13        619.31        601.82        40.01 o                         
   0   8  13        989.27        987.92        37.65 o                         
   1   8  13        470.56        414.28        36.93 o                         
   2   8  13        344.86        378.28        38.17 o                         
   3   8  13        606.90        664.26        48.11 o                         
   4   8  13        553.49        504.78        64.45 o                         
   5   8  13          4.65         25.81        64.68 o                         
   6   8  13         30.91        114.62        67.54 o                         
  -7   9  13        437.12        459.78        86.06 o                         
  -6   9  13         53.32         -5.61        72.86 o                         
  -5   9  13        316.14        175.92        68.67 o                         
  -4   9  13         74.52         64.79        54.74 o                         
  -3   9  13        598.69        606.74        55.98 o                         
  -2   9  13       3527.23       3515.79        68.39 o                         
  -1   9  13        457.08        447.37        40.97 o                         
   0   9  13       5273.88       5209.56        74.91 o                         
   1   9  13      13066.80      13334.47       139.71 o                         
   2   9  13       7490.27       7452.44        95.97 o                         
   3   9  13        493.34        515.14        52.32 o                         
   4   9  13         96.06         69.79        64.10 o                         
   5   9  13        211.06        187.93        70.08 o                         
   6   9  13        180.04        119.24        71.12 o                         
  -7  10  13          2.12        -82.85        82.85 o                         
  -6  10  13        514.44        531.57        88.14 o                         
  -5  10  13        104.40        132.81        72.52 o                         
  -4  10  13         75.02         29.19        68.30 o                         
  -3  10  13        330.54        409.25        61.92 o                         
  -2  10  13        112.92        118.99        39.46 o                         
  -1  10  13       1696.64       1684.22        54.28 o                         
   0  10  13       2255.81       2342.30        70.09 o                         
   1  10  13       1185.70       1139.04        45.95 o                         
   2  10  13        128.90         88.79        39.57 o                         
   3  10  13        103.70        143.62        49.49 o                         
   4  10  13        380.24        314.93        62.18 o                         
   5  10  13        133.28        -44.60        64.68 o                         
   6  10  13        185.70        250.68        74.47 o                         
  -7  11  13         24.92         51.33        85.05 o                         
  -6  11  13        328.51        272.44        81.72 o                         
  -5  11  13        622.51        680.24       103.47 o                         
  -4  11  13        229.14        162.90        57.91 o                         
  -3  11  13        516.65        526.95        54.25 o                         
  -2  11  13       5326.50       5221.73        86.92 o                         
  -1  11  13        782.85        710.59        47.24 o                         
   0  11  13       1136.66       1106.18        52.12 o                         
   1  11  13        771.44        773.14        44.60 o                         
   2  11  13       1356.72       1357.34        50.93 o                         
   3  11  13       2299.48       2336.43        77.19 o                         
   4  11  13       3293.41       3341.59       100.66 o                         
   5  11  13        633.81        543.76        71.88 o                         
   6  11  13        156.61         95.40        77.12 o                         
  -7  12  13        794.18        790.77       141.23 o                         
  -6  12  13        120.86         99.32        88.49 o                         
  -5  12  13        277.18        260.46        79.20 o                         
  -4  12  13        522.47        421.97        63.03 o                         
  -3  12  13       1863.32       1997.80        78.27 o                         
  -2  12  13       5128.45       5075.98        88.84 o                         
  -1  12  13        875.77        906.55        50.22 o                         
   0  12  13       1224.99       1136.82        56.51 o                         
   1  12  13         72.85        115.80        42.16 o                         
   2  12  13         26.65         16.23        42.88 o                         
   3  12  13          1.81        -58.20        66.66 o                         
   4  12  13         81.88         60.05        65.19 o                         
   5  12  13         15.59        -70.63        70.63 o                         
   6  12  13        144.06        160.33       109.52 o                         
  -6  13  13        181.52        199.78        89.60 o                         
  -5  13  13        162.89        172.34        82.89 o                         
  -4  13  13          5.68         12.93        83.77 o                         
  -3  13  13        561.22        561.31        73.85 o                         
  -2  13  13        215.65        263.01        57.27 o                         
  -1  13  13        442.78        570.87        51.14 o                         
   0  13  13        311.54        334.77        49.75 o                         
   1  13  13          1.41        -40.01        40.01 o                         
   2  13  13         77.26        100.40        46.04 o                         
   3  13  13        150.74        200.62        57.51 o                         
   4  13  13        793.13        676.84        74.65 o                         
   5  13  13        124.42        190.56        74.03 o                         
   6  13  13         91.83        176.44        86.01 o                         
  -6  14  13         35.94         89.18        90.73 o                         
  -5  14  13        561.66        588.52        92.98 o                         
  -4  14  13       2141.02       2401.61       122.27 o                         
  -3  14  13        383.13        318.84        75.57 o                         
  -2  14  13       1751.06       1548.23        72.82 o                         
  -1  14  13        376.46        325.62        50.99 o                         
   0  14  13         81.56         30.96        49.51 o                         
   1  14  13        380.55        377.55        44.58 o                         
   2  14  13       1010.45       1013.91        58.68 o                         
   3  14  13        258.41        299.08        60.81 o                         
   4  14  13          2.86         -7.55        70.43 o                         
   5  14  13          8.34        -69.34        75.65 o                         
  -6  15  13        217.34        202.32        96.80 o                         
  -5  15  13         16.79         12.14        87.36 o                         
  -4  15  13        127.50        184.10        98.40 o                         
  -3  15  13        402.85        383.93        82.11 o                         
  -2  15  13       2072.27       2189.66       135.72 o                         
  -1  15  13        742.74        806.50        58.31 o                         
   0  15  13        241.76        293.88        50.84 o                         
   1  15  13        647.77        652.44        58.40 o                         
   2  15  13        619.77        578.44        57.19 o                         
   3  15  13          2.90        -58.97        58.97 o                         
   4  15  13       1154.26       1268.51        86.29 o                         
   5  15  13          3.29         33.87        79.47 o                         
  -5  16  13        169.64        240.44        94.96 o                         
  -4  16  13        503.58        514.83       104.45 o                         
  -3  16  13         81.87         20.35        74.34 o                         
  -2  16  13         28.72        -62.26        62.26 o                         
  -1  16  13       1601.02       1471.01        72.32 o                         
   0  16  13        215.81        244.16        53.38 o                         
   1  16  13          0.13        -33.99        56.19 o                         
   2  16  13          8.66         23.23        56.49 o                         
   3  16  13          9.78        -24.40        64.15 o                         
   4  16  13        124.72        250.80        78.36 o                         
   5  16  13        124.52        212.01        90.47 o                         
  -5  17  13        447.73        322.73       101.24 o                         
  -4  17  13        740.69        733.11       114.13 o                         
  -3  17  13        892.55       1180.90        88.61 o                         
  -2  17  13         16.97         29.67        74.66 o                         
  -1  17  13        327.70        308.39        64.32 o                         
   0  17  13        151.69        170.30        55.07 o                         
   1  17  13        203.77        180.16        60.80 o                         
   2  17  13          3.34        -15.92        72.59 o                         
   3  17  13          8.78        -22.71        67.82 o                         
   4  17  13        197.76        262.61        88.90 o                         
  -5  18  13         89.07         80.99        87.20 o                         
  -4  18  13          0.20         13.15       110.43 o                         
  -3  18  13          6.86        107.98        71.19 o                         
  -2  18  13        133.91        162.58        72.58 o                         
  -1  18  13          7.38         51.48        64.01 o                         
   0  18  13          0.05        -25.59        61.00 o                         
   1  18  13        340.30        354.55        64.96 o                         
   2  18  13         91.31        214.05        68.70 o                         
   3  18  13          6.73         10.87        71.51 o                         
   4  18  13         45.30         88.59        84.40 o                         
  -4  19  13         50.63         74.37       100.18 o                         
  -3  19  13        133.74        138.18        77.89 o                         
  -2  19  13         65.03        143.67        73.16 o                         
  -1  19  13          5.63         29.38        67.55 o                         
   0  19  13          0.23         36.53        77.84 o                         
   1  19  13        144.75        339.35        73.95 o                         
   2  19  13        525.46        485.89        84.39 o                         
   3  19  13        332.39        534.79       109.79 o                         
  -4  20  13        198.79        146.35       104.63 o                         
  -3  20  13        166.66        133.27        88.85 o                         
  -2  20  13         38.43         83.73        81.30 o                         
  -1  20  13         23.44         50.93        95.66 o                         
   0  20  13          0.34        -32.86        84.97 o                         
   1  20  13         18.03         88.86        81.11 o                         
   2  20  13        394.41        343.51        88.03 o                         
   3  20  13          3.31        103.30       100.07 o                         
  -3  21  13         52.23         43.89        93.51 o                         
  -2  21  13         67.95         13.69        83.99 o                         
  -1  21  13         27.09         -8.25        89.29 o                         
   0  21  13        453.47        619.52        99.44 o                         
   1  21  13        406.89        552.43        96.76 o                         
   2  21  13        224.66        229.11        91.18 o                         
  -2  22  13         21.01        139.13        98.41 o                         
  -1  22  13        163.16        337.22        90.32 o                         
   0  22  13        320.51        531.46        99.33 o                         
   1  22  13         55.61         92.76       110.64 o                         
  -8   0  14        551.98        818.29       172.03 o                         
  -7   0  14        190.21        175.53        81.16 o                         
  -6   0  14        761.88        872.77       133.55 o                         
  -5   0  14       5789.17       5810.18       146.89 o                         
  -4   0  14        699.35        764.10        38.03 o                         
  -3   0  14       6014.15       6069.02       103.87 o                         
  -2   0  14      19059.84      19553.70       223.73 o                         
  -1   0  14       1994.08       2259.16        74.48 o                         
   0   0  14        238.74        101.33        53.80 o                         
   1   0  14         38.62         88.43        54.99 o                         
   2   0  14         21.07        -19.18        46.96 o                         
   3   0  14       5198.78       5706.77       115.84 o                         
   4   0  14       5266.19       4812.18       165.04 o                         
   5   0  14          6.46         31.23        95.86 o                         
   6   0  14          9.67        144.13        87.69 o                         
   7   0  14         99.46        214.23       115.39 o                         
  -8   1  14         46.57         64.62        81.27 o                         
  -7   1  14         22.04        102.23        57.18 o                         
  -6   1  14         16.40         43.74        51.71 o                         
  -5   1  14         13.55         77.21        48.07 o                         
  -4   1  14       2895.59       3008.80        50.24 o                         
  -3   1  14          5.59          0.78        20.56 o                         
  -2   1  14        396.32        419.07        26.14 o                         
  -1   1  14        462.44        371.27        36.33 o                         
   0   1  14       8526.13       8648.21       110.04 o                         
   1   1  14       6627.25       6518.48        99.46 o                         
   2   1  14        207.98        121.56        34.59 o                         
   3   1  14        238.42        179.05        36.14 o                         
   4   1  14          1.90        -12.36        54.53 o                         
   5   1  14        806.48        875.11        69.47 o                         
   6   1  14       1573.12       1530.94        94.62 o                         
   7   1  14         14.08         33.83        73.07 o                         
  -8   2  14        531.22        647.88        79.83 o                         
  -7   2  14        602.39        591.88        62.07 o                         
  -6   2  14         24.18        -14.13        51.36 o                         
  -5   2  14         12.32         -0.87        48.00 o                         
  -4   2  14          3.53          4.44        27.03 o                         
  -3   2  14       9594.96       9423.69        92.81 o                         
  -2   2  14       5967.50       5881.52        67.73 o                         
  -1   2  14        406.52        437.80        36.99 o                         
   0   2  14       5607.66       5494.59        84.41 o                         
   1   2  14       3082.80       2982.91        70.79 o                         
   2   2  14        930.47        899.06        47.43 o                         
   3   2  14          7.63         56.32        36.95 o                         
   4   2  14          7.66        -54.09        54.09 o                         
   5   2  14        662.15        683.23        66.40 o                         
   6   2  14        285.62        252.28        69.03 o                         
   7   2  14         90.83         68.18        74.10 o                         
  -8   3  14         24.07         30.52        77.36 o                         
  -7   3  14         80.31         33.05        58.42 o                         
  -6   3  14        250.83        402.74        59.96 o                         
  -5   3  14          3.91        -15.18        55.37 o                         
  -4   3  14        101.72         92.89        28.57 o                         
  -3   3  14          1.23        -17.87        24.49 o                         
  -2   3  14       1970.83       1893.35        41.10 o                         
  -1   3  14      16885.51      17098.92       186.59 o                         
   0   3  14        368.88        259.72        36.79 o                         
   1   3  14        892.25        826.05        42.37 o                         
   2   3  14        188.48        201.11        34.99 o                         
   3   3  14       4168.12       4254.14        74.29 o                         
   4   3  14       1138.06       1075.58        66.84 o                         
   5   3  14        809.38        991.93        70.65 o                         
   6   3  14        147.01        159.58        76.68 o                         
   7   3  14         28.22         40.83        75.49 o                         
  -8   4  14         50.65        161.96        87.59 o                         
  -7   4  14        418.53        355.35        70.20 o                         
  -6   4  14       2303.77       2373.67        90.18 o                         
  -5   4  14       9619.12       9515.97       139.51 o                         
  -4   4  14       1881.46       1886.92        42.96 o                         
  -3   4  14       2906.68       2857.93        51.12 o                         
  -2   4  14       2489.95       2425.49        62.28 o                         
  -1   4  14       7649.25       7532.39       102.24 o                         
   0   4  14       6860.04       6931.22        97.18 o                         
   1   4  14         73.89         59.78        35.65 o                         
   2   4  14       3435.02       3512.13        67.09 o                         
   3   4  14       3067.86       3046.71        66.25 o                         
   4   4  14         40.82        -36.52        55.75 o                         
   5   4  14        319.56        344.60        63.85 o                         
   6   4  14         42.99         17.06        68.61 o                         
   7   4  14        327.11        277.91        79.01 o                         
  -8   5  14         19.25         28.48        88.73 o                         
  -7   5  14        164.36        147.71        68.09 o                         
  -6   5  14        408.90        410.25        72.06 o                         
  -5   5  14        451.77        433.56        66.07 o                         
  -4   5  14       7566.34       7422.67       113.90 o                         
  -3   5  14       1345.50       1397.85        39.47 o                         
  -2   5  14       1765.78       1760.04        48.16 o                         
  -1   5  14      20781.71      20215.12       216.15 o                         
   0   5  14       3173.86       3186.06        66.86 o                         
   1   5  14       3112.02       3025.35        60.21 o                         
   2   5  14       7026.64       7002.96        93.91 o                         
   3   5  14        443.37        373.19        44.04 o                         
   4   5  14        158.15        122.18        56.89 o                         
   5   5  14        641.72        780.16        75.61 o                         
   6   5  14         62.55         22.10        68.65 o                         
   7   5  14         34.69         37.31        77.76 o                         
  -7   6  14        766.04        924.89        91.86 o                         
  -6   6  14       2155.54       2206.74        86.98 o                         
  -5   6  14        692.21        737.69        62.89 o                         
  -4   6  14       9832.94       9393.69       133.32 o                         
  -3   6  14       5269.51       5263.59        75.58 o                         
  -2   6  14       2484.50       2342.23        52.17 o                         
  -1   6  14         37.27        -27.34        41.64 o                         
   0   6  14        214.54        154.47        38.38 o                         
   1   6  14       1824.01       1816.83        48.50 o                         
   2   6  14       1703.59       1686.30        47.94 o                         
   3   6  14        159.20        226.19        43.78 o                         
   4   6  14       2285.20       2386.23        82.95 o                         
   5   6  14       1052.28        990.92        73.39 o                         
   6   6  14        216.25        158.47        73.12 o                         
   7   6  14          3.66        -47.04        77.62 o                         
  -7   7  14        534.03        584.78        83.96 o                         
  -6   7  14       1086.46       1080.28        74.55 o                         
  -5   7  14         18.02        -11.74        63.65 o                         
  -4   7  14       4426.41       4465.62       100.90 o                         
  -3   7  14      10922.90      10673.02       123.44 o                         
  -2   7  14         39.83         71.08        34.17 o                         
  -1   7  14        770.78        715.83        45.37 o                         
   0   7  14       1613.06       1753.18        56.03 o                         
   1   7  14      14870.12      15461.93       163.00 o                         
   2   7  14      12309.58      12825.17       142.76 o                         
   3   7  14       2099.82       2338.57        84.67 o                         
   4   7  14        288.30        277.73        62.14 o                         
   5   7  14         11.21        -38.21        65.28 o                         
   6   7  14        160.91        112.27        72.72 o                         
  -7   8  14        141.85        158.21        81.22 o                         
  -6   8  14        742.75        766.17        81.20 o                         
  -5   8  14        532.11        425.60        71.36 o                         
  -4   8  14        633.97        605.71        60.30 o                         
  -3   8  14        248.66        312.49        38.18 o                         
  -2   8  14        280.28        299.40        38.55 o                         
  -1   8  14       1256.70       1213.45        47.52 o                         
   0   8  14       1163.20       1154.81        51.50 o                         
   1   8  14        111.30        105.27        35.88 o                         
   2   8  14       4248.99       4257.90        77.04 o                         
   3   8  14        429.41        372.68        46.83 o                         
   4   8  14          0.56        173.41        62.98 o                         
   5   8  14        112.66         92.22        67.66 o                         
   6   8  14        123.33        116.91        70.45 o                         
  -7   9  14          3.66        -11.21        82.00 o                         
  -6   9  14        570.39        555.67        81.49 o                         
  -5   9  14        313.36        210.51        73.66 o                         
  -4   9  14        353.10        319.78        59.04 o                         
  -3   9  14        184.60        179.73        51.93 o                         
  -2   9  14       1072.86       1046.96        47.35 o                         
  -1   9  14       4798.30       4721.64       115.07 o                         
   0   9  14       1154.63       1198.10        49.06 o                         
   1   9  14         77.87         14.58        36.30 o                         
   2   9  14         57.59         21.32        39.68 o                         
   3   9  14       1056.91       1081.62        75.92 o                         
   4   9  14       1903.56       2042.18        79.47 o                         
   5   9  14        482.05        574.64        71.09 o                         
   6   9  14         56.53        -70.89        70.89 o                         
  -7  10  14         20.48        -57.31        83.28 o                         
  -6  10  14        159.41        169.55        79.54 o                         
  -5  10  14        576.19        534.95        83.07 o                         
  -4  10  14         81.09         94.06        64.49 o                         
  -3  10  14       1854.60       1937.06        67.97 o                         
  -2  10  14       5893.90       6072.64        92.70 o                         
  -1  10  14       1021.58        989.49        49.38 o                         
   0  10  14       6271.56       6117.79       108.60 o                         
   1  10  14       2419.21       2321.32        59.76 o                         
   2  10  14        154.64        105.18        41.01 o                         
   3  10  14        372.01        367.52        53.83 o                         
   4  10  14        432.80        288.19        88.39 o                         
   5  10  14         26.09         81.58        67.29 o                         
   6  10  14         75.95         97.36        74.48 o                         
  -7  11  14         62.74         82.29        89.76 o                         
  -6  11  14         12.14        -35.58        82.45 o                         
  -5  11  14         68.53        123.17        76.48 o                         
  -4  11  14         46.68        -14.47        86.68 o                         
  -3  11  14          0.04        -18.54        50.94 o                         
  -2  11  14        136.28        119.79        44.14 o                         
  -1  11  14        774.25        754.42        71.54 o                         
   0  11  14        696.37        579.81        61.72 o                         
   1  11  14         38.37         -5.55        39.47 o                         
   2  11  14         10.00         25.25        41.26 o                         
   3  11  14        204.96        227.49        54.43 o                         
   4  11  14        714.53        653.12        69.77 o                         
   5  11  14          4.63         -0.06        69.57 o                         
   6  11  14        102.19        228.21        77.87 o                         
  -6  12  14        387.26        419.61        87.82 o                         
  -5  12  14       2201.28       2274.75       177.43 o                         
  -4  12  14       1330.16       1169.17        83.87 o                         
  -3  12  14        375.56        285.14        61.36 o                         
  -2  12  14       1281.55       1341.48        55.80 o                         
  -1  12  14        959.94       1055.12        54.21 o                         
   0  12  14       1146.69       1060.05        55.24 o                         
   1  12  14        198.08        250.47        45.04 o                         
   2  12  14         19.91         37.68        43.59 o                         
   3  12  14       1919.25       1840.73        96.86 o                         
   4  12  14       1283.01       1367.43        79.95 o                         
   5  12  14        100.30         84.42        74.24 o                         
   6  12  14          2.00         -5.40        83.50 o                         
  -6  13  14          1.00         47.22        92.25 o                         
  -5  13  14         48.68        128.70        82.24 o                         
  -4  13  14         60.13         38.27       147.18 o                         
  -3  13  14          1.73        -69.91        69.91 o                         
  -2  13  14         19.27         56.56        55.66 o                         
  -1  13  14         96.50        112.39        47.45 o                         
   0  13  14       1097.47       1146.35        58.39 o                         
   1  13  14       1507.35       1469.89        58.38 o                         
   2  13  14         63.02         66.47        45.76 o                         
   3  13  14        142.84         93.25        58.12 o                         
   4  13  14         11.21        -68.59        68.59 o                         
   5  13  14        128.90         77.45        75.44 o                         
  -6  14  14        299.65        297.06        97.23 o                         
  -5  14  14         46.85         16.50       161.70 o                         
  -4  14  14        291.22        329.47       101.33 o                         
  -3  14  14       2868.63       2726.77       109.19 o                         
  -2  14  14       2912.06       3085.86        89.67 o                         
  -1  14  14       2125.63       2263.73        80.02 o                         
   0  14  14         21.57         12.84        51.33 o                         
   1  14  14        334.47        359.95        56.67 o                         
   2  14  14          4.19         31.28        51.80 o                         
   3  14  14         20.85        -62.37        65.99 o                         
   4  14  14         11.66         13.12        70.53 o                         
   5  14  14        366.83        357.40        81.99 o                         
  -6  15  14        120.33         46.63        95.51 o                         
  -5  15  14         34.01         24.42        89.80 o                         
  -4  15  14        433.40        514.47       103.55 o                         
  -3  15  14        100.92        185.21       142.08 o                         
  -2  15  14         58.16         86.79        71.11 o                         
  -1  15  14        396.82        417.62        55.20 o                         
   0  15  14        491.04        508.16        57.62 o                         
   1  15  14        363.69        346.86        51.81 o                         
   2  15  14         15.67         21.90        54.36 o                         
   3  15  14         25.31        -36.78        62.24 o                         
   4  15  14        124.52         94.31        82.53 o                         
   5  15  14          0.28         75.31        81.18 o                         
  -5  16  14        556.12        545.16       102.50 o                         
  -4  16  14       1266.13       1391.34       139.37 o                         
  -3  16  14       1200.02       1322.16       101.62 o                         
  -2  16  14        109.91        138.61        73.58 o                         
  -1  16  14         72.16        195.59        61.21 o                         
   0  16  14        931.41       1024.94        60.34 o                         
   1  16  14         37.66         84.57        55.46 o                         
   2  16  14        265.20        271.43        57.64 o                         
   3  16  14         97.13        140.09        81.05 o                         
   4  16  14         17.04         50.43        79.09 o                         
  -5  17  14         37.37        144.46       114.72 o                         
  -4  17  14        219.53        323.20       108.80 o                         
  -3  17  14          2.09          9.28        79.43 o                         
  -2  17  14       1213.38       1172.71        87.56 o                         
  -1  17  14       1436.17       1564.95        77.64 o                         
   0  17  14        909.04       1023.80        79.85 o                         
   1  17  14        171.94        164.19        61.65 o                         
   2  17  14          9.36         -7.00        75.95 o                         
   3  17  14        267.36        162.81        78.54 o                         
   4  17  14        242.48        212.25        82.73 o                         
  -4  18  14        327.84        182.47       113.44 o                         
  -3  18  14         64.60        160.75        85.06 o                         
  -2  18  14         84.08         17.27        80.44 o                         
  -1  18  14         51.25         23.68        66.15 o                         
   0  18  14         16.03         88.40        67.07 o                         
   1  18  14         81.62        -29.82        66.96 o                         
   2  18  14         38.48        140.98        79.20 o                         
   3  18  14          1.45         51.70        95.51 o                         
   4  18  14        257.79        281.03       107.81 o                         
  -4  19  14        430.77        381.76       123.18 o                         
  -3  19  14        348.59        391.19        81.67 o                         
  -2  19  14          2.46         38.21        85.46 o                         
  -1  19  14          1.76          8.43        80.12 o                         
   0  19  14         44.62         23.78        70.69 o                         
   1  19  14        543.54        680.86        77.97 o                         
   2  19  14       1075.87       1142.43        94.07 o                         
   3  19  14         23.11         43.47        96.87 o                         
  -3  20  14         41.62         68.45        83.68 o                         
  -2  20  14          2.91        -31.68        80.52 o                         
  -1  20  14        124.49        143.50        88.59 o                         
   0  20  14          0.00         -3.83        80.48 o                         
   1  20  14        126.79        164.91        89.19 o                         
   2  20  14        228.32        311.68        89.38 o                         
  -2  21  14          8.49        -31.14        93.47 o                         
  -1  21  14         72.92        226.76        93.79 o                         
   0  21  14          6.11         20.74        84.26 o                         
   1  21  14         17.25        -58.00        90.54 o                         
   2  21  14          4.50         84.13        91.74 o                         
  -1  22  14         34.80         13.03        89.95 o                         
   0  22  14         62.75         18.31        96.68 o                         
  -8   1  15         43.86        103.49        78.26 o                         
  -7   1  15          3.78         30.30        61.99 o                         
  -6   1  15        121.51        143.70        55.51 o                         
  -5   1  15       3964.65       4116.37       102.89 o                         
  -4   1  15        143.54        171.04        28.94 o                         
  -3   1  15       6126.28       6229.50        87.04 o                         
  -2   1  15       5812.77       5608.22        65.03 o                         
  -1   1  15      12340.89      11982.33       132.84 o                         
   0   1  15      10786.84      10611.26       130.33 o                         
   1   1  15       3845.12       3624.92        77.71 o                         
   2   1  15       3845.18       3753.94        71.02 o                         
   3   1  15        551.31        551.68        41.50 o                         
   4   1  15         15.17         59.83        72.21 o                         
   5   1  15          0.70        -61.52        61.52 o                         
   6   1  15         29.53         19.61        68.40 o                         
   7   1  15         34.79         12.47        83.97 o                         
  -8   2  15        239.77        259.42        75.65 o                         
  -7   2  15       1943.86       1877.36       119.60 o                         
  -6   2  15       1448.63       1457.53        86.98 o                         
  -5   2  15       3595.71       3315.27        86.43 o                         
  -4   2  15       1605.23       1610.91        54.32 o                         
  -3   2  15       1214.22       1259.71        41.69 o                         
  -2   2  15       4638.29       4569.16        64.13 o                         
  -1   2  15      11261.08      10811.83       131.95 o                         
   0   2  15       2526.08       2411.54        62.35 o                         
   1   2  15         72.30         44.32        48.98 o                         
   2   2  15       1853.12       1795.64        55.83 o                         
   3   2  15        805.12        770.16        47.92 o                         
   4   2  15         38.65        -37.85        56.12 o                         
   5   2  15        106.03         97.23        76.08 o                         
   6   2  15         94.60        105.49        83.11 o                         
   7   2  15        106.82        250.91        78.72 o                         
  -8   3  15        100.94         91.02        74.93 o                         
  -7   3  15         78.43        -59.08        59.08 o                         
  -6   3  15         24.40         69.81        54.25 o                         
  -5   3  15        212.97        213.89        51.78 o                         
  -4   3  15        774.45        840.49        42.10 o                         
  -3   3  15      12727.89      12534.16       118.14 o                         
  -2   3  15       8174.74       8324.83       104.40 o                         
  -1   3  15       7872.01       7870.03       106.39 o                         
   0   3  15        821.60        819.87        43.61 o                         
   1   3  15        302.75        279.19        40.44 o                         
   2   3  15        744.59        746.95        52.62 o                         
   3   3  15         22.31         50.41        42.22 o                         
   4   3  15        279.42        204.12        60.01 o                         
   5   3  15         68.83        100.51        64.72 o                         
   6   3  15        398.23        321.93        73.86 o                         
   7   3  15        151.54        210.23        89.57 o                         
  -7   4  15         11.86        -66.63        66.63 o                         
  -6   4  15         32.45          8.08        54.83 o                         
  -5   4  15        944.64       1028.00        59.18 o                         
  -4   4  15       5210.05       5129.60        81.73 o                         
  -3   4  15       8221.99       8205.14        85.88 o                         
  -2   4  15       1752.89       1828.70        75.98 o                         
  -1   4  15       3034.36       2830.61        67.33 o                         
   0   4  15       3590.95       3518.09       102.15 o                         
   1   4  15        780.89        702.39        45.60 o                         
   2   4  15       5918.67       5867.28        86.41 o                         
   3   4  15        251.70        144.20        43.87 o                         
   4   4  15         66.49         94.97        63.40 o                         
   5   4  15        648.03        680.84        72.31 o                         
   6   4  15        117.15        119.16        72.13 o                         
   7   4  15         23.29        109.46        80.21 o                         
  -7   5  15         22.78          4.58        70.17 o                         
  -6   5  15        662.20        650.35        69.22 o                         
  -5   5  15        767.96        853.58        64.94 o                         
  -4   5  15       5023.54       4892.88        93.75 o                         
  -3   5  15        455.64        446.03        28.07 o                         
  -2   5  15        560.64        548.29        45.24 o                         
  -1   5  15        183.21        228.84        46.11 o                         
   0   5  15        680.00        742.16        44.86 o                         
   1   5  15        642.51        643.40        45.76 o                         
   2   5  15        516.75        526.73        52.97 o                         
   3   5  15       2709.78       2649.33        67.82 o                         
   4   5  15       1115.27       1084.80        82.15 o                         
   5   5  15       1831.89       1774.54        83.99 o                         
   6   5  15        109.94        105.95        78.97 o                         
  -7   6  15         70.32        187.18        73.13 o                         
  -6   6  15         34.57        -62.35        62.35 o                         
  -5   6  15        158.62        205.35        60.70 o                         
  -4   6  15       1119.43       1002.53        55.61 o                         
  -3   6  15       3518.14       3250.35        64.07 o                         
  -2   6  15        209.65        291.52        37.96 o                         
  -1   6  15         13.30         34.89        40.05 o                         
   0   6  15        329.21        367.39        42.53 o                         
   1   6  15        996.39        977.50        41.41 o                         
   2   6  15        369.00        315.40        40.16 o                         
   3   6  15        192.18        172.92        45.25 o                         
   4   6  15          4.82         29.63        60.15 o                         
   5   6  15         16.38         56.24        67.23 o                         
   6   6  15          2.23         14.16        74.10 o                         
  -7   7  15          0.69        -53.07        79.13 o                         
  -6   7  15        764.59        846.18        82.52 o                         
  -5   7  15       1283.15       1393.32        84.42 o                         
  -4   7  15       3037.81       2870.26        85.87 o                         
  -3   7  15        170.02        150.00        28.74 o                         
  -2   7  15         15.61         21.07        36.88 o                         
  -1   7  15         38.48          6.32        40.02 o                         
   0   7  15       1632.69       1494.66        55.48 o                         
   1   7  15       2158.17       2095.03        63.47 o                         
   2   7  15        233.95        164.90        40.45 o                         
   3   7  15        469.96        420.47        48.19 o                         
   4   7  15       2032.81       1857.89        81.06 o                         
   5   7  15        217.00        258.30        69.43 o                         
   6   7  15        101.83        111.53        86.22 o                         
  -7   8  15          4.75        -28.02        80.70 o                         
  -6   8  15        215.23        148.46        77.19 o                         
  -5   8  15       2253.94       2115.74        95.75 o                         
  -4   8  15       3842.34       3943.17       185.06 o                         
  -3   8  15       2358.39       2425.48        70.81 o                         
  -2   8  15        750.59        817.19        44.35 o                         
  -1   8  15        935.77        929.01        47.08 o                         
   0   8  15        676.91        703.77        50.00 o                         
   1   8  15       1819.19       1652.14        82.75 o                         
   2   8  15       3183.10       3226.55        78.16 o                         
   3   8  15        731.28        702.56        57.47 o                         
   4   8  15         26.98         42.07        70.16 o                         
   5   8  15         31.70        -21.50        70.62 o                         
   6   8  15         49.13         80.04        73.88 o                         
  -7   9  15          8.19         -4.13        86.01 o                         
  -6   9  15         35.69         35.85        77.53 o                         
  -5   9  15         52.28        128.25        73.05 o                         
  -4   9  15        418.21        520.37        63.64 o                         
  -3   9  15       3403.58       3671.87        88.72 o                         
  -2   9  15       9166.59       9131.43       115.61 o                         
  -1   9  15       6668.43       6749.05        99.19 o                         
   0   9  15          6.15        -41.55        41.55 o                         
   1   9  15          4.97          6.39        37.89 o                         
   2   9  15          3.38         -1.46        40.56 o                         
   3   9  15       2435.57       2249.87        75.14 o                         
   4   9  15        402.88        413.79        70.76 o                         
   5   9  15        187.65        261.23        70.31 o                         
   6   9  15        224.10        227.07        77.42 o                         
  -7  10  15        147.45         64.98        99.86 o                         
  -6  10  15         16.02         76.47        90.61 o                         
  -5  10  15        195.18        227.23        78.11 o                         
  -4  10  15        280.62        262.61        68.87 o                         
  -3  10  15        267.83        241.77        53.30 o                         
  -2  10  15         32.48         18.15        42.83 o                         
  -1  10  15       1989.62       1932.13        70.70 o                         
   0  10  15       1240.86       1285.84        47.31 o                         
   1  10  15         65.29          5.06        40.32 o                         
   2  10  15        403.43        460.07        47.93 o                         
   3  10  15         38.45        -42.27        52.44 o                         
   4  10  15         29.72         -5.95        63.65 o                         
   5  10  15        446.67        295.58        72.99 o                         
   6  10  15         77.75        144.53        77.96 o                         
  -7  11  15         96.73          0.31        90.66 o                         
  -6  11  15         42.33        -60.31       121.91 o                         
  -5  11  15       1705.66       1546.12       108.52 o                         
  -4  11  15       2457.14       2363.92       131.20 o                         
  -3  11  15        959.23        831.63        68.03 o                         
  -2  11  15       1307.51       1379.17        56.41 o                         
  -1  11  15         17.21        -21.04        46.50 o                         
   0  11  15       4646.64       4772.90        77.91 o                         
   1  11  15       2197.03       2282.35        59.60 o                         
   2  11  15       1386.87       1515.89        62.81 o                         
   3  11  15          3.74        -36.33        53.68 o                         
   4  11  15         49.56         28.17        66.68 o                         
   5  11  15         20.56         48.38        71.55 o                         
   6  11  15          3.02        -47.15        78.15 o                         
  -6  12  15        225.80        266.01        89.85 o                         
  -5  12  15       1172.35       1317.76        98.19 o                         
  -4  12  15        799.45        617.28        95.28 o                         
  -3  12  15        886.30        814.43        68.85 o                         
  -2  12  15        687.59        656.09        56.15 o                         
  -1  12  15       1116.15       1020.64        56.18 o                         
   0  12  15          9.00         99.41        41.28 o                         
   1  12  15        315.47        278.81        52.26 o                         
   2  12  15         66.66         16.62        45.98 o                         
   3  12  15          0.05         -3.62        69.79 o                         
   4  12  15         27.44          9.73        68.47 o                         
   5  12  15         39.33        -74.79        74.79 o                         
  -6  13  15        468.29        418.00        97.66 o                         
  -5  13  15        311.92        299.60        89.74 o                         
  -4  13  15        495.77        604.94       100.71 o                         
  -3  13  15         28.21         18.61        73.69 o                         
  -2  13  15       2129.20       2361.95        73.39 o                         
  -1  13  15        403.19        287.08        50.68 o                         
   0  13  15       1106.95       1205.84        60.96 o                         
   1  13  15        101.60         63.14        45.61 o                         
   2  13  15          1.36        -44.08        50.10 o                         
   3  13  15        410.42        298.79        61.58 o                         
   4  13  15         74.64        102.83        70.83 o                         
   5  13  15        234.71        226.09        79.74 o                         
  -6  14  15        406.78        281.49       100.21 o                         
  -5  14  15         63.75        -39.79        89.30 o                         
  -4  14  15          4.70        -57.94        93.63 o                         
  -3  14  15          2.22         41.94        78.40 o                         
  -2  14  15        583.74        694.93        67.91 o                         
  -1  14  15       1767.62       1824.71        66.12 o                         
   0  14  15        654.76        681.55        58.44 o                         
   1  14  15         42.27         36.03        53.84 o                         
   2  14  15        512.90        508.97        56.69 o                         
   3  14  15        400.61        353.62        65.03 o                         
   4  14  15        213.91        213.69        74.70 o                         
   5  14  15        141.25         82.05        80.61 o                         
  -6  15  15          0.21        134.75       102.21 o                         
  -5  15  15         16.82        127.46        95.99 o                         
  -4  15  15        159.88          3.84       101.87 o                         
  -3  15  15       1579.37       1426.54       110.83 o                         
  -2  15  15        176.61        102.27        66.22 o                         
  -1  15  15        348.49        267.67        60.93 o                         
   0  15  15       1136.35        994.27        64.32 o                         
   1  15  15         62.83        -15.36        55.88 o                         
   2  15  15        573.08        641.72        68.47 o                         
   3  15  15        320.68        192.69        64.77 o                         
   4  15  15         87.42        175.40        77.65 o                         
   5  15  15        108.84        173.54        88.98 o                         
  -5  16  15        122.25          2.12        98.23 o                         
  -4  16  15        155.40        470.53       109.75 o                         
  -3  16  15        331.88        265.33       107.98 o                         
  -2  16  15         99.40         66.53        75.44 o                         
  -1  16  15        667.43        625.59        67.50 o                         
   0  16  15       1437.44       1435.65        67.43 o                         
   1  16  15         37.22         24.47        59.42 o                         
   2  16  15        292.51        375.74        77.05 o                         
   3  16  15         20.17         -9.52        76.52 o                         
   4  16  15         30.55        -88.86        88.86 o                         
  -5  17  15        192.67          5.43       129.79 o                         
  -4  17  15         51.25       -106.58       106.58 o                         
  -3  17  15          3.71         28.61        89.77 o                         
  -2  17  15          7.72        -65.75        76.60 o                         
  -1  17  15        133.89        154.98        67.37 o                         
   0  17  15         44.22        -60.06        60.06 o                         
   1  17  15          1.10        -31.94        61.39 o                         
   2  17  15         51.95         70.73        76.91 o                         
   3  17  15        185.73        115.24        92.13 o                         
   4  17  15         13.84        -49.28        95.19 o                         
  -4  18  15        153.93         90.46       115.98 o                         
  -3  18  15        579.00        672.47        90.69 o                         
  -2  18  15        486.44        508.79        85.95 o                         
  -1  18  15          2.51         12.52        67.29 o                         
   0  18  15          1.49        -54.19        68.55 o                         
   1  18  15         51.42        100.70        70.50 o                         
   2  18  15        374.23        330.92        83.74 o                         
   3  18  15         53.06         79.22       106.86 o                         
  -4  19  15          0.92        -88.15       120.60 o                         
  -3  19  15         18.10         25.81        78.85 o                         
  -2  19  15          3.04        -89.24        89.24 o                         
  -1  19  15         67.08        130.40        78.48 o                         
   0  19  15        341.35        376.96        74.93 o                         
   1  19  15        277.89        304.70        77.28 o                         
   2  19  15        128.35        237.68        85.72 o                         
   3  19  15         31.35        -15.45        96.53 o                         
  -3  20  15          3.90         51.99        85.84 o                         
  -2  20  15          9.81        -22.82        91.20 o                         
  -1  20  15         20.23        -87.57        87.57 o                         
   0  20  15          2.04        -52.88        80.73 o                         
   1  20  15         42.62         43.61        83.66 o                         
   2  20  15        115.10        180.88        88.46 o                         
  -2  21  15        596.56        749.27       104.48 o                         
  -1  21  15        364.47        544.09       100.05 o                         
   0  21  15          1.36        -43.59        95.53 o                         
   1  21  15         89.41         70.01        99.78 o                         
  -8   0  16         12.03         28.53        96.37 o                         
  -7   0  16          1.39         17.24        86.13 o                         
  -6   0  16         15.51        -59.48        78.74 o                         
  -5   0  16       7156.88       6991.24       170.65 o                         
  -4   0  16       6423.11       6122.17       120.19 o                         
  -3   0  16       6363.87       6449.69       153.77 o                         
  -2   0  16        349.26        443.80        45.46 o                         
  -1   0  16       1184.49       1115.94        99.72 o                         
   0   0  16      31957.46      32040.58       552.41 o                         
   1   0  16      23118.65      22859.49       370.76 o                         
   2   0  16       7029.25       7044.20       160.44 o                         
   3   0  16        772.95        780.24        77.65 o                         
   4   0  16        681.89        634.58       102.37 o                         
   5   0  16        372.66        132.25       106.07 o                         
   6   0  16         56.08         93.17       248.74 o                         
  -8   1  16        616.40        810.26        87.83 o                         
  -7   1  16        618.61        807.42        71.11 o                         
  -6   1  16          0.70        -55.53        55.53 o                         
  -5   1  16       2262.08       2280.53        82.60 o                         
  -4   1  16        646.10        680.46        41.91 o                         
  -3   1  16          9.79         21.00        25.85 o                         
  -2   1  16       2564.45       2563.55        55.81 o                         
  -1   1  16        338.53        296.24        38.97 o                         
   0   1  16       3964.29       4061.59       101.21 o                         
   1   1  16       1147.45       1108.63        62.29 o                         
   2   1  16        390.42        360.18        49.83 o                         
   3   1  16        764.04        766.47        54.40 o                         
   4   1  16        242.44        233.58        79.78 o                         
   5   1  16          2.73        -70.70        70.70 o                         
   6   1  16        139.18        123.42        77.73 o                         
  -7   2  16        218.41        179.44        62.73 o                         
  -6   2  16        420.73        464.63        75.94 o                         
  -5   2  16          1.50         36.66        51.96 o                         
  -4   2  16         17.04         11.54        36.69 o                         
  -3   2  16       3850.54       3838.00        61.21 o                         
  -2   2  16      11362.06      11143.89       118.70 o                         
  -1   2  16      19312.20      19576.75       213.56 o                         
   0   2  16        305.20        283.99        43.70 o                         
   1   2  16        136.32        116.38        44.47 o                         
   2   2  16        101.44         14.66        46.06 o                         
   3   2  16       2327.38       2326.95        85.83 o                         
   4   2  16        666.57        750.08        65.95 o                         
   5   2  16         12.08        -64.64        64.64 o                         
   6   2  16        243.69        254.74        74.63 o                         
  -7   3  16         25.68         25.18        62.39 o                         
  -6   3  16         89.46         84.82        62.24 o                         
  -5   3  16        779.93        984.43       100.41 o                         
  -4   3  16        266.28        292.06        39.71 o                         
  -3   3  16       3318.68       3344.27        57.58 o                         
  -2   3  16       2056.48       1986.99        49.73 o                         
  -1   3  16       1146.98       1080.70        53.39 o                         
   0   3  16       1722.55       1644.19        64.58 o                         
   1   3  16        684.27        644.23        46.55 o                         
   2   3  16       1337.32       1341.86        64.58 o                         
   3   3  16       5690.58       5790.93        96.82 o                         
   4   3  16        272.07        338.15        62.52 o                         
   5   3  16        208.63        284.04        69.00 o                         
   6   3  16        113.51        173.02        75.44 o                         
  -7   4  16       1028.44       1006.11        80.35 o                         
  -6   4  16       1588.86       1650.34        72.44 o                         
  -5   4  16        126.18        156.52        53.69 o                         
  -4   4  16       5576.14       5511.21        90.21 o                         
  -3   4  16       1597.95       1703.09        48.35 o                         
  -2   4  16        293.59        252.30        41.87 o                         
  -1   4  16        939.73        883.94        48.19 o                         
   0   4  16          0.10        -38.95        38.95 o                         
   1   4  16       2270.14       2081.00        60.45 o                         
   2   4  16        178.18        101.31        47.36 o                         
   3   4  16         12.89         -8.29        45.14 o                         
   4   4  16        300.87        242.19        63.24 o                         
   5   4  16         37.37         64.96        69.73 o                         
   6   4  16          9.87        -13.44        72.77 o                         
  -7   5  16        216.26        214.39        79.44 o                         
  -6   5  16        481.40        338.53        67.99 o                         
  -5   5  16          2.92         60.89        57.26 o                         
  -4   5  16        368.41        409.31        51.07 o                         
  -3   5  16       8330.89       8287.72       104.63 o                         
  -2   5  16        654.13        655.24        55.63 o                         
  -1   5  16       2646.19       2668.05        67.62 o                         
   0   5  16       4349.07       4180.48        81.98 o                         
   1   5  16        257.94        220.50        44.10 o                         
   2   5  16       4455.01       4537.21        83.28 o                         
   3   5  16       1415.90       1483.33        57.68 o                         
   4   5  16        156.80        148.88        63.62 o                         
   5   5  16       1125.74       1265.94        91.27 o                         
   6   5  16         33.43        -17.32        74.19 o                         
  -7   6  16         68.48         56.37        74.48 o                         
  -6   6  16         59.59        103.93        68.45 o                         
  -5   6  16         28.16        -28.45        61.84 o                         
  -4   6  16       1885.01       1813.74        74.07 o                         
  -3   6  16       3227.41       3167.28        69.96 o                         
  -2   6  16        934.91        959.50        50.86 o                         
  -1   6  16       4085.00       3997.79        81.74 o                         
   0   6  16       1462.49       1379.54        56.11 o                         
   1   6  16        362.63        280.97        47.48 o                         
   2   6  16         51.27        -17.23        42.88 o                         
   3   6  16        610.25        636.35        50.43 o                         
   4   6  16          4.62        113.27        61.34 o                         
   5   6  16        402.77        243.14        71.92 o                         
   6   6  16         41.21        132.34        77.31 o                         
  -7   7  16         71.10         11.89        81.86 o                         
  -6   7  16        450.78        372.22        79.51 o                         
  -5   7  16          8.27          2.21        70.04 o                         
  -4   7  16         50.18         -6.34        56.68 o                         
  -3   7  16       1477.03       1491.98        51.86 o                         
  -2   7  16         34.56         42.71        39.56 o                         
  -1   7  16      10930.76      10753.42       139.25 o                         
   0   7  16       7383.93       7215.61       109.34 o                         
   1   7  16        950.95        992.50        44.45 o                         
   2   7  16       1166.61       1188.51        50.11 o                         
   3   7  16        354.81        316.50        53.76 o                         
   4   7  16       1027.53       1061.49        81.23 o                         
   5   7  16       1290.43       1224.70        82.69 o                         
   6   7  16        383.14        282.49        86.24 o                         
  -7   8  16        235.05        242.87        87.88 o                         
  -6   8  16        209.86        285.48        81.27 o                         
  -5   8  16         12.42        -59.57        72.16 o                         
  -4   8  16       1789.78       1840.07       110.79 o                         
  -3   8  16       2937.31       2839.12        69.48 o                         
  -2   8  16       1329.09       1303.64        51.76 o                         
  -1   8  16        247.75        279.73        43.47 o                         
   0   8  16       2510.04       2415.63        68.89 o                         
   1   8  16       2801.16       2728.08        63.57 o                         
   2   8  16       1037.27       1026.95        52.79 o                         
   3   8  16          1.48        -52.14        52.14 o                         
   4   8  16         17.94         49.13        65.92 o                         
   5   8  16          6.84         54.13        71.76 o                         
   6   8  16         68.06        118.01        75.77 o                         
  -7   9  16         22.17        112.35        87.34 o                         
  -6   9  16         61.79        148.50        83.19 o                         
  -5   9  16        297.38        341.56       125.68 o                         
  -4   9  16       1782.44       1520.29        76.76 o                         
  -3   9  16       2073.37       2230.12        73.49 o                         
  -2   9  16       1388.11       1501.38        54.45 o                         
  -1   9  16          0.51          3.07        43.78 o                         
   0   9  16         63.29         -7.44        45.73 o                         
   1   9  16          6.12         -1.54        38.64 o                         
   2   9  16       1127.33       1155.35        56.45 o                         
   3   9  16        911.40       1001.22        86.88 o                         
   4   9  16        128.50         13.85       104.48 o                         
   5   9  16         65.18        176.19        70.53 o                         
   6   9  16         16.88         32.73        77.15 o                         
  -7  10  16        150.01        131.88        92.06 o                         
  -6  10  16        185.67        184.18        85.27 o                         
  -5  10  16         43.58        -77.00        77.00 o                         
  -4  10  16         61.18         64.49        83.39 o                         
  -3  10  16       4333.74       4460.63       107.55 o                         
  -2  10  16       8475.57       8432.45       114.45 o                         
  -1  10  16       7386.67       7610.55       110.28 o                         
   0  10  16        681.52        660.76        51.95 o                         
   1  10  16          2.78         25.99        38.99 o                         
   2  10  16        537.87        583.24        50.49 o                         
   3  10  16       2167.98       2042.92        73.25 o                         
   4  10  16         25.54        112.82        82.61 o                         
   5  10  16         34.99        -27.50        95.29 o                         
   6  10  16        229.21        218.34        94.59 o                         
  -6  11  16        410.74        341.65        91.08 o                         
  -5  11  16       1452.14       1390.51        96.76 o                         
  -4  11  16        640.43        619.32        94.77 o                         
  -3  11  16        255.74        301.73        62.92 o                         
  -2  11  16        850.88        961.94        53.28 o                         
  -1  11  16       2168.46       2220.67        70.74 o                         
   0  11  16        642.16        651.38        53.50 o                         
   1  11  16        284.81        272.65        42.61 o                         
   2  11  16         54.60        -26.82        46.87 o                         
   3  11  16         11.05         48.90        56.90 o                         
   4  11  16        216.11        164.97        72.18 o                         
   5  11  16        332.34        443.53        78.43 o                         
  -6  12  16        126.62         55.70        89.77 o                         
  -5  12  16       1499.31       1408.07       100.23 o                         
  -4  12  16        986.61        920.85       102.61 o                         
  -3  12  16        173.42         89.38        65.13 o                         
  -2  12  16         31.77         13.30        51.39 o                         
  -1  12  16          3.67        -36.79        47.12 o                         
   0  12  16       5729.72       5655.69       124.27 o                         
   1  12  16       2262.53       2275.37        75.21 o                         
   2  12  16        678.62        691.40        55.54 o                         
   3  12  16         85.53        -45.14        57.95 o                         
   4  12  16         88.09         25.32        69.70 o                         
   5  12  16         15.48        -43.63        76.80 o                         
  -6  13  16         79.64         65.90       110.33 o                         
  -5  13  16        111.46        196.24        91.90 o
[truncated: 185,734 more chars]
